# Supplementary material for: Burdens of type 2 diabetes and cardiovascular disease attributable to sugar-sweetened beverages in 184 countries
Source: Nat Med. 2025 Jan 6;31(2):552–64. doi: 10.1038/s41591-024-03345-4 (PMC11835746; doi:10.1038/s41591-024-03345-4)
Supplement: Supplementary file 9 — Source data. [file 41591_2024_3345_MOESM9_ESM.csv]

disease	year	iso3	location_name	medians	LB	UB
cvd.incidence	2020	AFG	Afghanistan	192.8236750631939	88.11554243466509	419.31875842772547
cvd.incidence	2020	AGO	Angola	446.0395803236688	291.6608294482243	655.517934615216
cvd.incidence	2020	ALB	Albania	600	1460.132284843618	2552.1419409741475
cvd.incidence	2020	ARE	United Arab Emirates	365.09014484308744	222.58911584925397	753.7004896006201
cvd.incidence	2020	ARG	Argentina	439.44726120469596	343.8776198606654	607.7313182813326
cvd.incidence	2020	ARM	Armenia	243.03516551035705	158.08940800543445	439.0551849534692
cvd.incidence	2020	ATG	Antigua and Barbuda	600	679.0807022157078	1486.7802821260766
cvd.incidence	2020	AUS	Australia	214.05873655645973	164.15999913544937	333.6744233599582
cvd.incidence	2020	AUT	Austria	180.1243652151778	148.13358825538174	256.79092617041715
cvd.incidence	2020	AZE	Azerbaijan	188.4112887588368	129.92152611203906	323.74018827547934
cvd.incidence	2020	BDI	Burundi	366.2691262786305	230.82221640080428	601.8609522181944
cvd.incidence	2020	BEL	Belgium	284.6190971592661	238.05753644592545	414.7346521308794
cvd.incidence	2020	BEN	Benin	424.9922624210551	263.5907857399116	661.9956776534463
cvd.incidence	2020	BFA	Burkina Faso	183.9171307077821	60.14053272846431	493.96505502135943
cvd.incidence	2020	BGD	Bangladesh	25.893587172367734	16.27729807144994	48.880853974973434
cvd.incidence	2020	BGR	Bulgaria	195.13126349514738	142.60914692336556	313.99638236843316
cvd.incidence	2020	BHR	Bahrain	600	562.6027660268289	1330.2628928700601
cvd.incidence	2020	BHS	The Bahamas	600	417.6533453148924	1031.6735596363883
cvd.incidence	2020	BIH	Bosnia and Herzegovina	230.96259979157648	160.19970202232068	369.35928308575905
cvd.incidence	2020	BLR	Belarus	212.80351031747543	146.07011657452716	354.27060122223503
cvd.incidence	2020	BLZ	Belize	600	521.0412133815757	1100.0826352576703
cvd.incidence	2020	BOL	Bolivia	567.2514801654052	416.81219391477254	751.3748962177502
cvd.incidence	2020	BRA	Brazil	242.99461044660825	201.23246980821756	335.5253150800561
cvd.incidence	2020	BRB	Barbados	600	1621.3437483031787	2638.6669607616554
cvd.incidence	2020	BRN	Brunei	106.84202402845234	71.64085850043617	155.9155947159586
cvd.incidence	2020	BTN	Bhutan	283.12796434093974	139.56611263054415	589.2349280639843
cvd.incidence	2020	BWA	Botswana	600	858.8398249938152	1686.6532284925095
cvd.incidence	2020	CAF	Central African Republic	171.29503891273544	109.45885217562939	298.5675474197165
cvd.incidence	2020	CAN	Canada	210.28551848061355	175.76457175608047	298.9676463302347
cvd.incidence	2020	CHE	Switzerland	158.80121323969203	125.9306681062013	228.16819112851474
cvd.incidence	2020	CHL	Chile	348.54745417645364	258.7449354248103	475.06463893470544
cvd.incidence	2020	CHN	China	18.858534215484948	14.755327696751829	28.979776695919174
cvd.incidence	2020	CIV	Cote d'Ivoire	442.7303229670045	289.78656610514633	642.6137439197089
cvd.incidence	2020	CMR	Cameroon	485.9474394066925	319.9072995915506	707.642109307351
cvd.incidence	2020	COD	Democratic Republic of the Congo	117.87080796598212	40.64573045747938	343.77594305537133
cvd.incidence	2020	COG	Congo	600	452.8861363491703	984.258213967753
cvd.incidence	2020	COL	Colombia	600	832.1948287066476	1380.5083829591335
cvd.incidence	2020	COM	Comoros	501.0324960086007	338.0265161941298	752.0005459857825
cvd.incidence	2020	CPV	Cape Verde	273.4262506497724	170.6456133140313	456.5956298693869
cvd.incidence	2020	CRI	Costa Rica	508.88204173800557	333.6183040963629	746.7826940060764
cvd.incidence	2020	CUB	Cuba	600	799.5884650287975	1451.9532426445548
cvd.incidence	2020	CYP	Cyprus	114.13352051272295	57.683044423638115	229.34278279183042
cvd.incidence	2020	CZE	Czech Republic	154.73396882982377	124.1113419598981	221.3454396296087
cvd.incidence	2020	DEU	Germany	256.77147848902706	216.2501949891626	361.24298121158506
cvd.incidence	2020	DJI	Djibouti	600	936.5020019402963	1846.202862666167
cvd.incidence	2020	DMA	Dominica	600	421.8638296786452	983.7449311197662
cvd.incidence	2020	DNK	Denmark	84.8338705918616	67.75885861469227	133.39308765782442
cvd.incidence	2020	DOM	Dominican Republic	600	532.8727753221117	1008.8899290660676
cvd.incidence	2020	DZA	Algeria	600	740.6058827798115	1752.60971038623
cvd.incidence	2020	ECU	Ecuador	600	555.2397543586658	969.4613572597525
cvd.incidence	2020	EGY	Egypt	584.4728407102417	440.0562048302854	911.1735261571463
cvd.incidence	2020	ERI	Eritrea	600	588.2717688058576	1279.434754084369
cvd.incidence	2020	ESP	Spain	175.98458713471456	142.429851759536	263.63220412543205
cvd.incidence	2020	EST	Estonia	252.48971134615294	202.57282452970375	396.03097715620015
cvd.incidence	2020	ETH	Ethiopia	280.55392146465306	208.51132665806279	389.9970055332033
cvd.incidence	2020	FIN	Finland	140.07608333260723	116.70836466741046	202.5736445026376
cvd.incidence	2020	FJI	Fiji	262.4477535190104	187.7919385215876	397.70223522654106
cvd.incidence	2020	FRA	France	194.9608716600917	166.89138291700957	285.37635972041096
cvd.incidence	2020	FSM	Federated States of Micronesia	169.50444487831436	118.50708870559576	267.32486914420645
cvd.incidence	2020	GAB	Gabon	399.4400203995302	254.11406689563694	611.3574046234478
cvd.incidence	2020	GBR	United Kingdom	214.37470019129003	184.3683314107347	304.964236161515
cvd.incidence	2020	GEO	Georgia	273.51539855364456	186.64063158334025	439.7623363046654
cvd.incidence	2020	GHA	Ghana	600	432.4618683944244	915.6638921852937
cvd.incidence	2020	GIN	Guinea	163.56173884480302	101.75202899090421	277.30388995697433
cvd.incidence	2020	GMB	The Gambia	425.6327634233702	269.1268497518161	661.3697321806524
cvd.incidence	2020	GNB	Guinea-Bissau	467.1148732919176	308.55366928314777	680.506607032747
cvd.incidence	2020	GNQ	Equatorial Guinea	338.4684587951047	213.17086989500774	506.8341265103283
cvd.incidence	2020	GRC	Greece	119.18111316205164	96.95953314654369	180.1786497941697
cvd.incidence	2020	GRD	Grenada	600	623.8116012306066	1131.0414557352346
cvd.incidence	2020	GTM	Guatemala	383.0533187313396	290.29545364359444	500.75159747100486
cvd.incidence	2020	GUY	Guyana	600	531.3605924994962	1149.7111022560725
cvd.incidence	2020	HND	Honduras	600	486.15905406526366	817.95242871977
cvd.incidence	2020	HRV	Croatia	201.73453303877312	151.35639328030814	294.4454692373561
cvd.incidence	2020	HTI	Haiti	341.9998298269973	232.18209473815946	532.5725559061294
cvd.incidence	2020	HUN	Hungary	278.52077611377007	214.02807884665023	384.81577390802715
cvd.incidence	2020	IDN	Indonesia	44.964734233369974	32.81009369084687	75.21931750064452
cvd.incidence	2020	IND	India	23.916712442972052	14.307827705928611	43.96075002328803
cvd.incidence	2020	IRL	Ireland	179.2211528809539	139.42422901527812	257.67331502434996
cvd.incidence	2020	IRN	Iran	569.8542527509161	474.57416321200054	820.4175122470889
cvd.incidence	2020	IRQ	Iraq	600	698.7120837543653	1691.5441671150372
cvd.incidence	2020	ISL	Iceland	226.29367123583904	184.04532429062243	339.00187822116067
cvd.incidence	2020	ISR	Israel	285.1043613815111	236.61364842956843	390.4483705432146
cvd.incidence	2020	ITA	Italy	110.29133506496207	93.79697507171502	163.8800846540465
cvd.incidence	2020	JAM	Jamaica	600	623.5669679681927	1053.082230123606
cvd.incidence	2020	JOR	Jordan	600	1234.0011902747642	2278.1550749057465
cvd.incidence	2020	JPN	Japan	79.93695460486782	67.79816216132699	107.19781948203638
cvd.incidence	2020	KAZ	Kazakhstan	170.54788985102934	114.61453944838533	275.3934679848681
cvd.incidence	2020	KEN	Kenya	60.572819078308406	32.10278250638005	120.52726646893345
cvd.incidence	2020	KGZ	Kyrgyzstan	404.76048204416287	289.68603345727416	613.4105417371716
cvd.incidence	2020	KHM	Cambodia	169.9319819103419	124.0762601388275	261.6784432438027
cvd.incidence	2020	KIR	Kiribati	115.94418095528083	74.2445058769841	196.03628466907077
cvd.incidence	2020	KOR	South Korea	29.585291871723363	26.28542214982243	41.14460570690282
cvd.incidence	2020	KWT	Kuwait	600	1515.2715811251596	3178.3123945647485
cvd.incidence	2020	LAO	Laos	47.27015718597292	35.66294070246682	73.51340734870601
cvd.incidence	2020	LBN	Lebanon	600	1103.0485002033463	1828.8517521568372
cvd.incidence	2020	LBR	Liberia	536.3853308029593	352.03425568474034	801.7330652115105
cvd.incidence	2020	LBY	Libya	600	777.1311891981086	1703.3365103099884
cvd.incidence	2020	LCA	Saint Lucia	600	810.8055180180336	1471.915058800668
cvd.incidence	2020	LKA	Sri Lanka	491.4509257083878	335.8324523676823	715.1064958761586
cvd.incidence	2020	LSO	Lesotho	600	410.4896478256499	882.1868871195712
cvd.incidence	2020	LTU	Lithuania	194.28075734421546	150.89096475944098	293.92261263138613
cvd.incidence	2020	LUX	Luxembourg	131.33957927651113	96.48697654666854	207.108032777777
cvd.incidence	2020	LVA	Latvia	151.55113579194577	120.66728935091498	223.9331376294009
cvd.incidence	2020	MAR	Morocco	600	808.2702444240518	1828.952491244669
cvd.incidence	2020	MDA	Moldova	118.34904082580275	84.61623710724987	205.82045402324036
cvd.incidence	2020	MDG	Madagascar	335.8511449351499	215.66607968505133	511.28101936226335
cvd.incidence	2020	MDV	Maldives	116.95814865806692	63.86048176818258	197.2261655144727
cvd.incidence	2020	MEX	Mexico	600	612.3882927878687	888.4863745675655
cvd.incidence	2020	MHL	Marshall Islands	146.15409422728473	101.6483015123912	220.6996089311364
cvd.incidence	2020	MKD	Macedonia	600	471.9630027862245	878.5089228381055
cvd.incidence	2020	MLI	Mali	135.4420655344611	81.08815796446383	240.60256432448762
cvd.incidence	2020	MLT	Malta	281.8488085437441	208.65451547279096	413.61438824442945
cvd.incidence	2020	MMR	Myanmar	135.2880846430678	94.43817360503787	208.73116095486233
cvd.incidence	2020	MNE	Montenegro	197.44482037595228	82.86407750742484	456.5759775530461
cvd.incidence	2020	MNG	Mongolia	340.2453794939169	232.0209171117958	507.6193424501966
cvd.incidence	2020	MOZ	Mozambique	135.93378736907124	75.01945837450576	253.64146936603433
cvd.incidence	2020	MRT	Mauritania	600	438.61747470833035	1035.6264925674775
cvd.incidence	2020	MUS	Mauritius	600	891.5920678385561	1687.8850062923157
cvd.incidence	2020	MWI	Malawi	52.419046249950156	33.70252236120772	95.60975830093119
cvd.incidence	2020	MYS	Malaysia	105.70149269672883	81.17243385910649	174.19162633844087
cvd.incidence	2020	NAM	Namibia	600	740.9006030045185	1558.6605613473516
cvd.incidence	2020	NER	Niger	0.03665071938948473	0.02263634142774336	0.058397120127394064
cvd.incidence	2020	NGA	Nigeria	326.2824706054398	210.22041670316608	500.54082021423363
cvd.incidence	2020	NIC	Nicaragua	600	471.25576196948407	840.2802303093933
cvd.incidence	2020	NLD	Netherlands	21.0845298134331	8.968134580076146	57.76514857045082
cvd.incidence	2020	NOR	Norway	137.9252544091793	113.31531196788063	230.51801407888766
cvd.incidence	2020	NPL	Nepal	158.1777439577251	78.30939096020278	339.1888682697528
cvd.incidence	2020	NZL	New Zealand	148.02088624943178	116.92082912172079	230.33094745835768
cvd.incidence	2020	OMN	Oman	491.76205213178287	321.23730874693445	809.8670245065688
cvd.incidence	2020	PAK	Pakistan	539.9330503996339	306.5173255130995	926.2816708910422
cvd.incidence	2020	PAN	Panama	600	733.5004425502289	1244.847508291696
cvd.incidence	2020	PER	Peru	382.32003779236413	263.7374553102814	581.162839913942
cvd.incidence	2020	PHL	Philippines	106.7439948406026	87.25143013367006	139.84710221494586
cvd.incidence	2020	PNG	Papua New Guinea	1.0165672788327514e-4	4.4920827631628775e-5	2.4121230477998693e-4
cvd.incidence	2020	POL	Poland	103.35706123813831	86.97036870930683	152.31224724045555
cvd.incidence	2020	PRT	Portugal	88.5819787712383	76.40925059860349	123.12593539873757
cvd.incidence	2020	PRY	Paraguay	341.3195369676703	238.68850661738497	485.01355327956037
cvd.incidence	2020	PSE	Palestine	600	460.81876104206424	1057.6235250759153
cvd.incidence	2020	QAT	Qatar	600	451.75178987374926	1169.6582491714728
cvd.incidence	2020	ROU	Romania	440.4141014631901	345.9467063885485	582.054467108462
cvd.incidence	2020	RUS	Russia	465.44591754870186	366.60166979394387	665.1064535454215
cvd.incidence	2020	RWA	Rwanda	600	1301.0310043521595	1886.8798664055923
cvd.incidence	2020	SAU	Saudi Arabia	600	803.4793088323313	1757.8090412339532
cvd.incidence	2020	SDN	Sudan	600	683.0721422316815	1773.3048424242206
cvd.incidence	2020	SEN	Senegal	600	787.6395205125684	1518.5205665885987
cvd.incidence	2020	SGP	Singapore	115.13560506094412	90.67455067091706	197.85859115444998
cvd.incidence	2020	SLB	Solomon Islands	192.0372573847832	120.99776636109434	322.87373318971163
cvd.incidence	2020	SLE	Sierra Leone	600	404.03022342605743	896.6049800290855
cvd.incidence	2020	SLV	El Salvador	568.6632699558343	386.08104569580485	853.3831490654742
cvd.incidence	2020	SRB	Serbia	144.6840199620353	69.0462420492928	296.6564807961951
cvd.incidence	2020	STP	Sao Tome and Principe	404.20335262299244	249.9793828646407	639.9844510796252
cvd.incidence	2020	SUR	Suriname	600	858.7128274998582	1836.1341061272735
cvd.incidence	2020	SVK	Slovakia	340.86543338281405	269.00886187444513	471.4539890752563
cvd.incidence	2020	SVN	Slovenia	272.0525674794818	199.99182200559508	403.0002060921909
cvd.incidence	2020	SWE	Sweden	130.84208467897616	111.11885374230353	187.15769707595803
cvd.incidence	2020	SWZ	Swaziland	600	471.8380858758791	1005.82436493732
cvd.incidence	2020	SYC	Seychelles	561.964952388115	423.7935553134454	760.4072946940474
cvd.incidence	2020	SYR	Syria	600	550.6790611740664	1251.2293339853113
cvd.incidence	2020	TCD	Chad	303.7429298553658	191.62701573942795	480.6206629926273
cvd.incidence	2020	TGO	Togo	600	1448.1791274107716	2146.8126346916747
cvd.incidence	2020	THA	Thailand	190.55800840270237	92.02979889956185	384.6160175114207
cvd.incidence	2020	TJK	Tajikistan	373.09890270975654	258.62104152973654	581.8654513915194
cvd.incidence	2020	TKM	Turkmenistan	68.28531368258253	44.062976803891814	118.09214009548003
cvd.incidence	2020	TLS	Timor-Leste	500.8105605861974	376.56986250247076	683.509551680322
cvd.incidence	2020	TON	Tonga	345.0274939273835	219.14539146759395	566.3338290519888
cvd.incidence	2020	TTO	Trinidad and Tobago	600	1001.9630318078407	2085.192622250476
cvd.incidence	2020	TUN	Tunisia	600	1133.1197038797702	2476.053401060435
cvd.incidence	2020	TUR	Turkey	60.68539043189049	28.224574443327423	173.7931532530028
cvd.incidence	2020	TWN	Taiwan	361.35277548006223	289.5969647219856	477.894538435589
cvd.incidence	2020	TZA	Tanzania	430.53251503328215	278.8029669689221	631.6152351644786
cvd.incidence	2020	UGA	Uganda	433.19601022459415	291.65284291375286	621.6261513605234
cvd.incidence	2020	UKR	Ukraine	299.2763207637031	216.83164948137048	426.2687120137037
cvd.incidence	2020	URY	Uruguay	600	502.11278370549394	1098.125970501915
cvd.incidence	2020	USA	United States	268.7748471106776	238.85006466577164	369.79852358944976
cvd.incidence	2020	UZB	Uzbekistan	426.58094962458955	284.2609998936811	700.2239098383068
cvd.incidence	2020	VCT	Saint Vincent and the Grenadines	600	2281.02531690776	3264.7982431099667
cvd.incidence	2020	VEN	Venezuela	485.5802342954532	344.2832591455858	725.7749177617064
cvd.incidence	2020	VNM	Vietnam	78.32978465739522	59.01643566152573	129.70860885717804
cvd.incidence	2020	VUT	Vanuatu	125.91757473747018	77.99139963532969	207.01677573677668
cvd.incidence	2020	WSM	Samoa	432.0914706170436	277.43498020698087	657.29748499128
cvd.incidence	2020	YEM	Yemen	600	1213.2624141073604	3466.3005079911122
cvd.incidence	2020	ZAF	South Africa	600	645.4113208666573	1082.894885477766
cvd.incidence	2020	ZMB	Zambia	275.5572848591477	181.68742182078466	402.44249056781484
cvd.incidence	2020	ZWE	Zimbabwe	600	475.9451009812173	1004.8949544980112
diabetes.incidence	2020	AFG	Afghanistan	551.7680087782318	277.249346163092	1057.0163958737248
diabetes.incidence	2020	AGO	Angola	950.5415452004956	668.2992073438395	1294.922341186379
diabetes.incidence	2020	ALB	Albania	1560.2123302701523	1278.5212274173127	1826.862255777572
diabetes.incidence	2020	ARE	United Arab Emirates	539.2868398695169	316.41050666437013	1050.2690618028228
diabetes.incidence	2020	ARG	Argentina	873.5719966764519	698.4340156052506	1113.9560183928884
diabetes.incidence	2020	ARM	Armenia	218.05333038789368	140.55095383279365	356.85093774068446
diabetes.incidence	2020	ATG	Antigua and Barbuda	1600	1774.9139262231602	3456.442451066332
diabetes.incidence	2020	AUS	Australia	315.45667179577777	245.25282495242126	465.09201714973034
diabetes.incidence	2020	AUT	Austria	203.72581530162137	166.21184950188135	268.99770018032
diabetes.incidence	2020	AZE	Azerbaijan	186.15948649941868	124.24470328876345	301.40831692268915
diabetes.incidence	2020	BDI	Burundi	407.50491185804896	278.5282205568504	589.5259446221515
diabetes.incidence	2020	BEL	Belgium	564.8819455002567	472.30761750620906	712.0187783478316
diabetes.incidence	2020	BEN	Benin	894.2778700800873	606.8417509032387	1281.5818842125161
diabetes.incidence	2020	BFA	Burkina Faso	314.0289138500948	108.40359432430101	771.9907430419296
diabetes.incidence	2020	BGD	Bangladesh	43.069873327179515	26.48253626722284	91.65042643033674
diabetes.incidence	2020	BGR	Bulgaria	213.80541284033583	155.03473896237924	361.2856982706658
diabetes.incidence	2020	BHR	Bahrain	1600	1211.509623348841	2650.3938615504976
diabetes.incidence	2020	BHS	The Bahamas	1550.7767568011539	1018.5060336562442	2258.4926593083633
diabetes.incidence	2020	BIH	Bosnia and Herzegovina	395.88359887665325	273.4350272096963	642.6802020202576
diabetes.incidence	2020	BLR	Belarus	90.58242644787109	60.2246900726679	147.5907872539217
diabetes.incidence	2020	BLZ	Belize	1600	1337.8265724656706	2568.7574264615373
diabetes.incidence	2020	BOL	Bolivia	1404.0816800988275	1056.7658114019125	1786.8684384602655
diabetes.incidence	2020	BRA	Brazil	667.6066166008743	546.5931500158787	876.5202805842725
diabetes.incidence	2020	BRB	Barbados	1600	3013.564477463013	4482.255531752166
diabetes.incidence	2020	BRN	Brunei	1524.2047357737677	1031.982040416018	2173.8085287179524
diabetes.incidence	2020	BTN	Bhutan	337.3392388345688	175.5609462961022	598.05870135998
diabetes.incidence	2020	BWA	Botswana	1597.902501520126	1157.3162022514143	2038.2240697649036
diabetes.incidence	2020	CAF	Central African Republic	459.77496425909476	306.6003471360734	734.1505622833264
diabetes.incidence	2020	CAN	Canada	506.13746813912053	416.05457730534584	710.5088637340197
diabetes.incidence	2020	CHE	Switzerland	540.8378054734469	439.954780827794	713.396302976464
diabetes.incidence	2020	CHL	Chile	1405.7103111091728	1067.5562342033809	1868.5709510200613
diabetes.incidence	2020	CHN	China	26.857358487216562	20.59704718491095	56.794492567733094
diabetes.incidence	2020	CIV	Cote d'Ivoire	732.1653615841225	507.22894269102204	1010.6837461042868
diabetes.incidence	2020	CMR	Cameroon	850.2761873303022	589.1510160863756	1131.1318989686893
diabetes.incidence	2020	COD	Democratic Republic of the Congo	239.0192297225869	83.97306210081399	656.1978177606836
diabetes.incidence	2020	COG	Congo	1104.5592377095797	777.1239252410697	1462.7639738174269
diabetes.incidence	2020	COL	Colombia	1600	1611.6876029573352	2353.6534209904894
diabetes.incidence	2020	COM	Comoros	641.5507206577423	464.2859593817585	864.4986312881481
diabetes.incidence	2020	CPV	Cape Verde	502.04018473295633	327.53426611465187	794.9408015656014
diabetes.incidence	2020	CRI	Costa Rica	1043.751714822963	710.3979198170131	1441.9207572750634
diabetes.incidence	2020	CUB	Cuba	1358.3833989701689	1026.7751150895442	1758.6639069552248
diabetes.incidence	2020	CYP	Cyprus	534.2456163560181	278.80431196046413	1026.827611516258
diabetes.incidence	2020	CZE	Czech Republic	199.7143720192906	156.0157481892034	306.1244374470758
diabetes.incidence	2020	DEU	Germany	367.05526046470726	305.3379725398813	469.1638914822954
diabetes.incidence	2020	DJI	Djibouti	1132.2803124652935	846.4305626031942	1385.541495537904
diabetes.incidence	2020	DMA	Dominica	1600	1117.1816852021057	2357.5185029465883
diabetes.incidence	2020	DNK	Denmark	202.69558003773025	159.5976687028653	294.8753000161397
diabetes.incidence	2020	DOM	Dominican Republic	1572.702176790067	1200.291785790375	2077.8900668989013
diabetes.incidence	2020	DZA	Algeria	1376.3538047418322	929.4790438689249	1983.852942990022
diabetes.incidence	2020	ECU	Ecuador	1600	1514.456558211275	2416.975825041166
diabetes.incidence	2020	EGY	Egypt	551.4865173212075	422.4771337127014	755.5169060619239
diabetes.incidence	2020	ERI	Eritrea	1446.3462998346918	1036.8928530440282	1880.3299423581236
diabetes.incidence	2020	ESP	Spain	528.7443284566959	425.99140690216484	722.730560844613
diabetes.incidence	2020	EST	Estonia	177.89959757203138	138.48495622752014	261.86914188332105
diabetes.incidence	2020	ETH	Ethiopia	431.9252218914089	335.77393423881665	536.7221037124385
diabetes.incidence	2020	FIN	Finland	277.7713989008692	225.96472535175633	394.5361197901171
diabetes.incidence	2020	FJI	Fiji	1418.5707517380092	998.1452957625876	1974.3095876749219
diabetes.incidence	2020	FRA	France	243.63326617174758	206.22139666655326	321.6979517832076
diabetes.incidence	2020	FSM	Federated States of Micronesia	1072.3342183233192	739.4203503917096	1519.458828542407
diabetes.incidence	2020	GAB	Gabon	801.3370094531859	535.7606667984254	1136.1695504158392
diabetes.incidence	2020	GBR	United Kingdom	680.3430398366074	581.9563510707842	851.4034000578754
diabetes.incidence	2020	GEO	Georgia	251.6418513720024	169.80057921479616	391.7652421635374
diabetes.incidence	2020	GHA	Ghana	909.6571152873836	661.4981197511885	1210.6648472090847
diabetes.incidence	2020	GIN	Guinea	240.57544042114912	158.49933545322972	351.90050890705686
diabetes.incidence	2020	GMB	The Gambia	647.1556080274868	433.7514961078407	915.8521853096616
diabetes.incidence	2020	GNB	Guinea-Bissau	891.0741930245767	632.8540721229283	1186.6101256047143
diabetes.incidence	2020	GNQ	Equatorial Guinea	768.64547721422025	524.2464107062426	1089.9483744309985
diabetes.incidence	2020	GRC	Greece	277.54445066958306	217.88550816159506	375.4914473496681
diabetes.incidence	2020	GRD	Grenada	1600	1668.0820586689654	2774.523514207844
diabetes.incidence	2020	GTM	Guatemala	1514.3041966033854	1203.4368450850448	1886.8638013614495
diabetes.incidence	2020	GUY	Guyana	1600	2147.166158571005	4226.707025968471
diabetes.incidence	2020	HND	Honduras	1600	1384.179092945127	2101.2543939024736
diabetes.incidence	2020	HRV	Croatia	318.9244304685519	235.1088749015891	466.1930091161896
diabetes.incidence	2020	HTI	Haiti	1169.8363893615249	801.5132178345807	1706.5853267242458
diabetes.incidence	2020	HUN	Hungary	313.2353589605996	241.36196439508598	456.21589201656303
diabetes.incidence	2020	IDN	Indonesia	101.7070535493403	71.25428634739774	170.90318457752448
diabetes.incidence	2020	IND	India	27.65302440359028	16.28461857762577	68.38943833442357
diabetes.incidence	2020	IRL	Ireland	365.95951084008414	285.78906564049214	462.43905982299225
diabetes.incidence	2020	IRN	Iran	488.87993558495924	404.75930703705296	634.3968328058977
diabetes.incidence	2020	IRQ	Iraq	1600	1306.11134711709	2965.8953774469824
diabetes.incidence	2020	ISL	Iceland	456.37182354812916	363.4847743443411	583.4445025749874
diabetes.incidence	2020	ISR	Israel	757.6480677694942	632.2266704996409	986.4541381899008
diabetes.incidence	2020	ITA	Italy	191.3521357871576	161.44193613887876	281.5978635047577
diabetes.incidence	2020	JAM	Jamaica	1600	1303.1666493477703	2069.150309069983
diabetes.incidence	2020	JOR	Jordan	1600	2335.905450617923	4014.5873693636468
diabetes.incidence	2020	JPN	Japan	275.9332104395584	228.625914633012	399.1455195717153
diabetes.incidence	2020	KAZ	Kazakhstan	238.25090341211077	155.87403986663426	380.09134409489343
diabetes.incidence	2020	KEN	Kenya	45.21657096837178	25.174741265790807	80.6150442651406
diabetes.incidence	2020	KGZ	Kyrgyzstan	448.9653528690025	320.24740075455446	619.1528939552672
diabetes.incidence	2020	KHM	Cambodia	478.0720692930259	350.0897944863051	656.9187617995601
diabetes.incidence	2020	KIR	Kiribati	789.0085178198027	498.3143668655139	1257.4802891875436
diabetes.incidence	2020	KOR	South Korea	226.7490667251568	197.1509873519568	385.11636646932243
diabetes.incidence	2020	KWT	Kuwait	1600	3149.5624279685126	6022.474344336579
diabetes.incidence	2020	LAO	Laos	168.5997771575999	123.53366911012905	261.9370595941137
diabetes.incidence	2020	LBN	Lebanon	1487.6747559912355	1224.1411721754607	1842.8599930217804
diabetes.incidence	2020	LBR	Liberia	998.5927945364631	702.5119832117207	1341.3704539436815
diabetes.incidence	2020	LBY	Libya	1600	1154.66884336329	2407.0113848124183
diabetes.incidence	2020	LCA	Saint Lucia	1600	2147.5477469584343	3521.3869870573008
diabetes.incidence	2020	LKA	Sri Lanka	1600	1452.8232221024903	2537.906463435396
diabetes.incidence	2020	LSO	Lesotho	958.3105745623802	691.2669348613855	1282.0524215282708
diabetes.incidence	2020	LTU	Lithuania	133.42285138142302	102.2186290804103	194.61091589279587
diabetes.incidence	2020	LUX	Luxembourg	411.2325293885031	305.5691604496159	576.5423417112377
diabetes.incidence	2020	LVA	Latvia	135.38139009598706	103.64561022827802	200.90998074665484
diabetes.incidence	2020	MAR	Morocco	1600	1118.1270099445055	2317.1233753748006
diabetes.incidence	2020	MDA	Moldova	116.59629226962036	80.15578714176479	195.34611806028826
diabetes.incidence	2020	MDG	Madagascar	321.98320228352947	225.2233657293289	454.95934246159936
diabetes.incidence	2020	MDV	Maldives	384.90175411336605	216.25819581065045	604.6170224500167
diabetes.incidence	2020	MEX	Mexico	1600	1753.450858383082	2338.4484784172
diabetes.incidence	2020	MHL	Marshall Islands	1597.7826773490626	1100.6947664891702	2325.4922089833667
diabetes.incidence	2020	MKD	Macedonia	1096.6691200163862	835.6815136750085	1462.7455968490779
diabetes.incidence	2020	MLI	Mali	424.2293615275018	250.76180921101871	725.9803523882401
diabetes.incidence	2020	MLT	Malta	1029.250057663032	793.5552478371862	1357.4975239584885
diabetes.incidence	2020	MMR	Myanmar	557.0051822959246	393.8313736279611	829.6460441988785
diabetes.incidence	2020	MNE	Montenegro	287.7301316617952	120.62381767039489	677.214831692099
diabetes.incidence	2020	MNG	Mongolia	352.83469157023	239.8344218392157	501.56878612296754
diabetes.incidence	2020	MOZ	Mozambique	170.61204195648546	95.92889686898988	275.42763557679166
diabetes.incidence	2020	MRT	Mauritania	642.0954554962749	446.3056266408219	883.9750567483715
diabetes.incidence	2020	MUS	Mauritius	1600	4448.105312306017	6650.928595210077
diabetes.incidence	2020	MWI	Malawi	42.28146132331645	26.922620972416382	75.35321813893202
diabetes.incidence	2020	MYS	Malaysia	316.2443400631331	232.314237802931	453.6378885862712
diabetes.incidence	2020	NAM	Namibia	1299.6389634498921	960.2735077691067	1677.7555052008597
diabetes.incidence	2020	NER	Niger	0.06013619702677795	0.03905484292618552	0.09236097687663314
diabetes.incidence	2020	NGA	Nigeria	387.4291315766976	267.09785211721675	552.9888054556576
diabetes.incidence	2020	NIC	Nicaragua	1600	1428.3627248134562	2308.9938782341274
diabetes.incidence	2020	NLD	Netherlands	34.90771090937829	14.713289201821597	102.48686354184801
diabetes.incidence	2020	NOR	Norway	258.2893647960935	206.80607292491382	359.95780800899297
diabetes.incidence	2020	NPL	Nepal	263.4328267398784	133.38740618489294	497.234991735484
diabetes.incidence	2020	NZL	New Zealand	236.8620486763394	181.44407514056263	351.5127283292304
diabetes.incidence	2020	OMN	Oman	637.7766864226953	419.31851515498516	999.2066088079998
diabetes.incidence	2020	PAK	Pakistan	781.3289381638518	483.45029365115386	1220.7121431245914
diabetes.incidence	2020	PAN	Panama	1600	1559.1834077340377	2395.4716611844265
diabetes.incidence	2020	PER	Peru	549.5496159896163	385.02547546442133	794.5756131774317
diabetes.incidence	2020	PHL	Philippines	285.93090316660886	232.08038764724236	362.7162659140798
diabetes.incidence	2020	PNG	Papua New Guinea	7.097477818171139e-4	3.046563788436373e-4	0.0017146349417634878
diabetes.incidence	2020	POL	Poland	191.06017664655928	162.3320786538732	290.39398775318574
diabetes.incidence	2020	PRT	Portugal	506.4126231590981	431.0364946299303	675.0106505977694
diabetes.incidence	2020	PRY	Paraguay	1178.2376683042203	869.9702936988928	1601.3801312150415
diabetes.incidence	2020	PSE	Palestine	962.9849592409267	660.9750920368253	1368.7216138959993
diabetes.incidence	2020	QAT	Qatar	1600	1188.5840994368505	2817.789926604176
diabetes.incidence	2020	ROU	Romania	364.7005045318799	284.4274092494772	480.99004720784916
diabetes.incidence	2020	RUS	Russia	248.59567571933428	191.51879103360534	357.3338194086383
diabetes.incidence	2020	RWA	Rwanda	1061.07538784927	953.3002763701052	1156.8694866616058
diabetes.incidence	2020	SAU	Saudi Arabia	1600	1305.0405744789398	2688.859505020898
diabetes.incidence	2020	SDN	Sudan	1263.15837503518	817.841214405103	1836.0360350317533
diabetes.incidence	2020	SEN	Senegal	1600	1500.1035244833572	2428.822096115794
diabetes.incidence	2020	SGP	Singapore	498.56741431181143	383.2255794007537	761.8888278869747
diabetes.incidence	2020	SLB	Solomon Islands	810.1335775715179	506.6018781615915	1230.1694092334928
diabetes.incidence	2020	SLE	Sierra Leone	911.6982925484859	644.6182617121119	1212.8316406231258
diabetes.incidence	2020	SLV	El Salvador	1278.3877472133627	923.2415706526928	1749.8446801793868
diabetes.incidence	2020	SRB	Serbia	178.86376151098932	83.28264285823916	383.50689939420334
diabetes.incidence	2020	STP	Sao Tome and Principe	597.8612817265948	398.6942644187607	856.8298248912038
diabetes.incidence	2020	SUR	Suriname	1600	2281.064489917893	4387.10767069927
diabetes.incidence	2020	SVK	Slovakia	386.6363150977939	300.3848419896655	508.87473549218265
diabetes.incidence	2020	SVN	Slovenia	320.61090437571437	237.0836454797358	446.6779024753585
diabetes.incidence	2020	SWE	Sweden	268.6709886321686	223.87074452303756	377.6752445060685
diabetes.incidence	2020	SWZ	Swaziland	1425.2733344132653	1009.5054112097177	1940.3248150593674
diabetes.incidence	2020	SYC	Seychelles	1600	2048.474232382411	3275.320043724464
diabetes.incidence	2020	SYR	Syria	622.525395235258	441.3984546909254	881.4000925719542
diabetes.incidence	2020	TCD	Chad	496.7980954782915	342.5909613448141	690.4129932308136
diabetes.incidence	2020	TGO	Togo	1505.8085940928058	1333.8102437979787	1635.016690736954
diabetes.incidence	2020	THA	Thailand	561.6347660952089	271.35402280826315	1066.94851461632
diabetes.incidence	2020	TJK	Tajikistan	410.5843225678202	275.188551237355	592.540109761626
diabetes.incidence	2020	TKM	Turkmenistan	58.50790409702616	35.705920127574046	107.92178907979947
diabetes.incidence	2020	TLS	Timor-Leste	1412.8387694216535	1129.6458573597276	1780.7636087674232
diabetes.incidence	2020	TON	Tonga	1600	1223.6831390612494	2715.615764308461
diabetes.incidence	2020	TTO	Trinidad and Tobago	1600	2681.1390133523855	4947.0533227900805
diabetes.incidence	2020	TUN	Tunisia	1600	1201.7107193933816	2286.132160247013
diabetes.incidence	2020	TUR	Turkey	56.20662711927886	24.63188631622382	166.4986380304906
diabetes.incidence	2020	TWN	Taiwan	635.7503992371857	504.0905664058321	817.010812329392
diabetes.incidence	2020	TZA	Tanzania	365.1256724310561	253.32217113706056	490.3344364706531
diabetes.incidence	2020	UGA	Uganda	489.5866030499388	354.32285896659687	632.2594722906151
diabetes.incidence	2020	UKR	Ukraine	135.55150580632767	97.9507012320584	207.47958860783007
diabetes.incidence	2020	URY	Uruguay	1453.9684297520298	1037.5388557051567	1982.9850882882515
diabetes.incidence	2020	USA	United States	1197.6402207974252	1043.9419998014127	1611.9753384459314
diabetes.incidence	2020	UZB	Uzbekistan	431.70373798814916	284.6935635840794	681.3335500901761
diabetes.incidence	2020	VCT	Saint Vincent and the Grenadines	1600	5337.832658140372	6901.159592220827
diabetes.incidence	2020	VEN	Venezuela	944.1170096809072	692.8363976746713	1300.9392583150134
diabetes.incidence	2020	VNM	Vietnam	164.2660670769265	120.50989889009666	253.16418943172332
diabetes.incidence	2020	VUT	Vanuatu	605.5382078033847	356.50683054643247	951.6704829828155
diabetes.incidence	2020	WSM	Samoa	1600	1791.307466390851	3633.3615705053517
diabetes.incidence	2020	YEM	Yemen	1589.1782219064642	980.23950944385615	2270.8211136603973
diabetes.incidence	2020	ZAF	South Africa	1257.9286744138565	1004.9421817657853	1575.1204113719468
diabetes.incidence	2020	ZMB	Zambia	490.71916948908614	335.5422277851476	668.5526803616208
diabetes.incidence	2020	ZWE	Zimbabwe	886.028348267744	631.4602134581153	1189.2688769565416
cvd.deaths	2020	AFG	Afghanistan	42.69154254225712	20.03067533197065	93.48895669231564
cvd.deaths	2020	AGO	Angola	99.33148075924446	61.623949315916576	152.98452685001303
cvd.deaths	2020	ALB	Albania	250	482.9700473705171	915.7839777774199
cvd.deaths	2020	ARE	United Arab Emirates	14.673923229454717	8.970453838915338	27.646736129306184
cvd.deaths	2020	ARG	Argentina	87.41824647347781	69.692577161151	122.50133347659768
cvd.deaths	2020	ARM	Armenia	66.76784977208786	43.27301590862742	120.66250716242212
cvd.deaths	2020	ATG	Antigua and Barbuda	121.8994298766682	79.89671430253448	181.34149695774926
cvd.deaths	2020	AUS	Australia	28.479160929458338	22.234309770392922	40.3159582598539
cvd.deaths	2020	AUT	Austria	40.120146093644514	33.51254414731304	54.75448437464112
cvd.deaths	2020	AZE	Azerbaijan	49.74702376840667	34.317174130268285	83.7054655486558
cvd.deaths	2020	BDI	Burundi	71.88743636781825	46.02547047331322	122.69696363436397
cvd.deaths	2020	BEL	Belgium	47.3362704762883	40.683687923294904	65.68157478424698
cvd.deaths	2020	BEN	Benin	67.54234803053373	40.51483897566015	112.00649072095933
cvd.deaths	2020	BFA	Burkina Faso	34.023804998599196	11.337782281208959	97.55585201257573
cvd.deaths	2020	BGD	Bangladesh	5.067918715354168	3.160029721318348	8.90596493011656
cvd.deaths	2020	BGR	Bulgaria	87.25354429529357	63.03345128942764	130.95005055651683
cvd.deaths	2020	BHR	Bahrain	64.4251271494103	42.97064057828982	94.86172971481398
cvd.deaths	2020	BHS	The Bahamas	95.69192823257306	60.2196037200568	145.78400862070245
cvd.deaths	2020	BIH	Bosnia and Herzegovina	78.88906242629845	54.101192839348535	124.89263992846445
cvd.deaths	2020	BLR	Belarus	91.13735197195412	61.595329295109906	149.53261397158306
cvd.deaths	2020	BLZ	Belize	88.44159921561057	59.76844138552026	129.793510694507
cvd.deaths	2020	BOL	Bolivia	121.56688906105774	88.63250502452325	168.6293027529355
cvd.deaths	2020	BRA	Brazil	69.45925142282245	58.26796081235752	94.10567381624841
cvd.deaths	2020	BRB	Barbados	250	221.82987655431796	376.6721875886827
cvd.deaths	2020	BRN	Brunei	47.30481399147085	31.65650633609301	70.24671385181891
cvd.deaths	2020	BTN	Bhutan	43.305815533984465	21.08086871523213	90.73979923414923
cvd.deaths	2020	BWA	Botswana	176.6130420576855	113.08493792920969	251.75935843484189
cvd.deaths	2020	CAF	Central African Republic	46.55833931217477	29.50963378724942	81.10523761599559
cvd.deaths	2020	CAN	Canada	34.17541735330562	28.857318661473876	47.40629281421654
cvd.deaths	2020	CHE	Switzerland	27.356125418592654	22.238750950901046	36.45221432843443
cvd.deaths	2020	CHL	Chile	79.35457840977672	59.63379891408523	107.41691025996866
cvd.deaths	2020	CHN	China	3.639264070576682	2.8699587933521284	5.008430835297823
cvd.deaths	2020	CIV	Cote d'Ivoire	92.16373100841673	58.262870818107515	142.11108481611373
cvd.deaths	2020	CMR	Cameroon	102.53302114440048	66.26354204862041	158.33012143085577
cvd.deaths	2020	COD	Democratic Republic of the Congo	24.457933581490455	8.311274441131607	72.41177441813768
cvd.deaths	2020	COG	Congo	173.23271207986988	113.54430889027472	265.12396488228785
cvd.deaths	2020	COL	Colombia	226.56376245717325	170.58772612420225	298.7852770959125
cvd.deaths	2020	COM	Comoros	81.6429398756091	55.201370122753474	125.68768473761665
cvd.deaths	2020	CPV	Cape Verde	61.140139309598965	37.22840509259454	103.1757518554418
cvd.deaths	2020	CRI	Costa Rica	61.81219315478842	40.56267841318208	94.06938123278461
cvd.deaths	2020	CUB	Cuba	250	203.29344831514229	383.7363935141345
cvd.deaths	2020	CYP	Cyprus	45.0953412583901	22.680513195798067	94.87297488669888
cvd.deaths	2020	CZE	Czech Republic	38.18596036072593	29.42923719269944	53.92257635183931
cvd.deaths	2020	DEU	Germany	51.43615749725332	44.05827998392649	70.32473150662395
cvd.deaths	2020	DJI	Djibouti	243.32645908414617	162.18474223285585	338.1861799285139
cvd.deaths	2020	DMA	Dominica	118.72640785194099	76.29593037348339	174.43765059387243
cvd.deaths	2020	DNK	Denmark	19.920497245972772	16.357889556356344	26.728680766506763
cvd.deaths	2020	DOM	Dominican Republic	214.07414087596706	155.69383083058102	296.1763442036896
cvd.deaths	2020	DZA	Algeria	162.7994249295748	105.76714576421479	246.13121089612306
cvd.deaths	2020	ECU	Ecuador	141.02001855016798	105.58904347252397	191.61823298124568
cvd.deaths	2020	EGY	Egypt	135.36345641835157	102.00538294072058	197.0157749283551
cvd.deaths	2020	ERI	Eritrea	190.16531566208508	122.81532838304297	281.0455033488266
cvd.deaths	2020	ESP	Spain	30.09351841515033	24.95844103842905	41.20303776398612
cvd.deaths	2020	EST	Estonia	35.89352878870004	27.77557472300684	50.49804848184492
cvd.deaths	2020	ETH	Ethiopia	40.03111593164364	28.550114464218147	55.81930541557535
cvd.deaths	2020	FIN	Finland	34.20568164183875	29.018033537524705	46.22178806448092
cvd.deaths	2020	FJI	Fiji	131.89394346600255	94.54442998270795	200.77982036176306
cvd.deaths	2020	FRA	France	22.596136424544987	19.726869625579013	30.168422698339878
cvd.deaths	2020	FSM	Federated States of Micronesia	108.53639921445995	76.2636948497392	174.34938742259354
cvd.deaths	2020	GAB	Gabon	89.2550166150957	54.59498006445081	144.41908403375504
cvd.deaths	2020	GBR	United Kingdom	51.8046818982818	44.89838025286883	69.21999704739679
cvd.deaths	2020	GEO	Georgia	67.61325543772607	45.07937341518508	103.65414181323166
cvd.deaths	2020	GHA	Ghana	118.26404306442586	76.79432894701495	181.21170814870302
cvd.deaths	2020	GIN	Guinea	36.976241681025705	21.846663294070403	62.52775006665184
cvd.deaths	2020	GMB	The Gambia	104.62676054603837	64.14148179635846	170.58216738569857
cvd.deaths	2020	GNB	Guinea-Bissau	135.79362656849426	86.56475841071709	205.94037943804145
cvd.deaths	2020	GNQ	Equatorial Guinea	73.37580213718272	46.02978382986492	116.6712159018168
cvd.deaths	2020	GRC	Greece	50.986677521399756	41.63934372956879	72.19061186217553
cvd.deaths	2020	GRD	Grenada	156.71304455118906	113.31490932797573	220.21921671676859
cvd.deaths	2020	GTM	Guatemala	77.43852953246655	59.71851482845755	100.83516039615301
cvd.deaths	2020	GUY	Guyana	221.16072548506426	146.88579529303394	334.39408711916406
cvd.deaths	2020	HND	Honduras	175.59483041552951	131.35107683252886	235.21585690759758
cvd.deaths	2020	HRV	Croatia	72.64887074596552	54.105377581548964	103.88261334753156
cvd.deaths	2020	HTI	Haiti	114.46523390958347	76.22365001047778	185.50773195382547
cvd.deaths	2020	HUN	Hungary	88.69712884846234	68.12992069591955	120.46404047251085
cvd.deaths	2020	IDN	Indonesia	17.871928325635473	12.996393351941805	29.790789588276134
cvd.deaths	2020	IND	India	5.271287920715229	3.1579752560671124	9.560374529541383
cvd.deaths	2020	IRL	Ireland	37.75650881270368	29.964206835477935	52.39776608794875
cvd.deaths	2020	IRN	Iran	71.9437495701041	59.87304546852874	99.78100180294548
cvd.deaths	2020	IRQ	Iraq	186.3068911142491	123.79618267466799	301.34990557002203
cvd.deaths	2020	ISL	Iceland	43.57710887019498	35.678395774163974	63.313599036850675
cvd.deaths	2020	ISR	Israel	49.30774608103533	40.181084958989885	64.36839972225113
cvd.deaths	2020	ITA	Italy	20.91051592279124	18.14331785811426	26.51749528097183
cvd.deaths	2020	JAM	Jamaica	101.69667022691135	76.33416703865589	133.8063773284402
cvd.deaths	2020	JOR	Jordan	129.0150473332743	95.99828714904251	176.1691566523524
cvd.deaths	2020	JPN	Japan	18.536645340112127	15.515005284531517	23.22463624438515
cvd.deaths	2020	KAZ	Kazakhstan	41.39489558559689	27.836275486338018	66.54255559998838
cvd.deaths	2020	KEN	Kenya	7.2315006018884045	3.81987793803533	13.781643474299788
cvd.deaths	2020	KGZ	Kyrgyzstan	119.75565075887168	84.36301599206097	187.42144125302104
cvd.deaths	2020	KHM	Cambodia	58.44415539280814	43.1319304363651	90.64700107232575
cvd.deaths	2020	KIR	Kiribati	55.89391509575801	35.015181642824786	100.27899458033622
cvd.deaths	2020	KOR	South Korea	4.876366498580685	4.2828863373330055	6.3083538030559065
cvd.deaths	2020	KWT	Kuwait	177.4240356330093	120.45725244202887	264.7262083346214
cvd.deaths	2020	LAO	Laos	26.222211503411096	19.322809176719602	40.886239353033446
cvd.deaths	2020	LBN	Lebanon	113.27924720591594	90.82103290810139	146.87515953608613
cvd.deaths	2020	LBR	Liberia	104.92692449987088	66.95071321274725	165.1712040157127
cvd.deaths	2020	LBY	Libya	184.34892798535805	127.66879725147484	273.6709092771589
cvd.deaths	2020	LCA	Saint Lucia	113.40566405518527	83.62499111381568	156.77331924032924
cvd.deaths	2020	LKA	Sri Lanka	154.94914986364458	101.31775553526464	233.35826501367796
cvd.deaths	2020	LSO	Lesotho	142.04958659657285	92.03833985603	222.69081944483042
cvd.deaths	2020	LTU	Lithuania	70.61529981816872	53.666977534979104	106.20916268646656
cvd.deaths	2020	LUX	Luxembourg	29.551657880346596	21.989700117166066	41.51458620703142
cvd.deaths	2020	LVA	Latvia	57.374641937023156	44.468226845194685	82.01573355625443
cvd.deaths	2020	MAR	Morocco	250	167.54412782083284	387.78654890960104
cvd.deaths	2020	MDA	Moldova	42.06703483614102	29.212323268566635	71.66161856540975
cvd.deaths	2020	MDG	Madagascar	73.59514653527964	46.65913170803621	113.84144649830179
cvd.deaths	2020	MDV	Maldives	27.223596741618287	14.651548592363767	47.33326729637178
cvd.deaths	2020	MEX	Mexico	155.5210862322648	134.2139548280529	192.75035596862492
cvd.deaths	2020	MHL	Marshall Islands	102.11798665591621	71.4519227296612	164.56389450677537
cvd.deaths	2020	MKD	Macedonia	215.23345281029083	158.04250336909118	303.38217338589624
cvd.deaths	2020	MLI	Mali	20.955027370598728	12.62263475150841	37.72547385405668
cvd.deaths	2020	MLT	Malta	102.77909409449835	77.23263207245367	147.21933598526624
cvd.deaths	2020	MMR	Myanmar	56.75241055666616	40.23440081536019	87.9446403099709
cvd.deaths	2020	MNE	Montenegro	72.07321155533346	30.6118428746907	170.66078430403599
cvd.deaths	2020	MNG	Mongolia	67.49518350581133	45.81334492238418	100.9119081790108
cvd.deaths	2020	MOZ	Mozambique	19.165465896831133	10.747443743903043	34.94477967963243
cvd.deaths	2020	MRT	Mauritania	134.61356673525708	82.96367046126826	214.33666330510763
cvd.deaths	2020	MUS	Mauritius	250	318.82544615909165	606.7853108992128
cvd.deaths	2020	MWI	Malawi	10.688410146998116	6.75250153021669	19.129106227908917
cvd.deaths	2020	MYS	Malaysia	34.04810279641342	26.1464180596447	56.03768314917034
cvd.deaths	2020	NAM	Namibia	241.09631917850925	156.17496427344017	363.19484500580614
cvd.deaths	2020	NER	Niger	0.0051871984658259365	0.0030311582215272782	0.008797640400448899
cvd.deaths	2020	NGA	Nigeria	56.68897737843728	35.1020733823393	90.72773794072143
cvd.deaths	2020	NIC	Nicaragua	102.34362111305695	75.45966365071754	138.60814051712384
cvd.deaths	2020	NLD	Netherlands	3.0418987865322342	1.323390348036583	7.763113631860465
cvd.deaths	2020	NOR	Norway	20.011277183352608	16.960472697578872	28.711182851073346
cvd.deaths	2020	NPL	Nepal	34.205715343552654	16.787814575388097	74.18409432840919
cvd.deaths	2020	NZL	New Zealand	22.202502678220377	17.638686506582882	31.621944140074547
cvd.deaths	2020	OMN	Oman	51.08474505125215	33.392297967796786	83.14908866358711
cvd.deaths	2020	PAK	Pakistan	112.18725642386784	62.3861370591346	190.1144326910465
cvd.deaths	2020	PAN	Panama	141.51783415744063	106.49126363021023	187.75536372817047
cvd.deaths	2020	PER	Peru	53.66878155000295	37.10173769326889	82.79658070788985
cvd.deaths	2020	PHL	Philippines	61.86495864402501	50.04197429054374	81.93337228811089
cvd.deaths	2020	PNG	Papua New Guinea	3.868141271529674e-5	1.7421944061749793e-5	9.394264953566099e-5
cvd.deaths	2020	POL	Poland	34.18251981341845	27.876667044355628	47.45835837827387
cvd.deaths	2020	PRT	Portugal	33.67228086162971	29.21330167608113	45.17896050584928
cvd.deaths	2020	PRY	Paraguay	108.75456277460324	75.91009558993305	156.3304628212185
cvd.deaths	2020	PSE	Palestine	93.67688465522482	61.956691184552966	139.1000528058543
cvd.deaths	2020	QAT	Qatar	31.27473043021064	19.929193539423267	50.148469209799245
cvd.deaths	2020	ROU	Romania	157.3141031667541	121.26836175966132	213.0134286179511
cvd.deaths	2020	RUS	Russia	116.16606350419451	90.63604523136804	167.4801471005747
cvd.deaths	2020	RWA	Rwanda	250	209.7880868355652	337.46928568558235
cvd.deaths	2020	SAU	Saudi Arabia	185.23060624850515	128.6713334134393	274.7783790791859
cvd.deaths	2020	SDN	Sudan	221.04003637222218	133.85346351973425	347.7859995291252
cvd.deaths	2020	SEN	Senegal	250	170.67231984061166	376.7759672888423
cvd.deaths	2020	SGP	Singapore	20.068438873191553	15.757198657125874	32.652985123878686
cvd.deaths	2020	SLB	Solomon Islands	102.0363611355862	64.26280319892817	175.10617000136406
cvd.deaths	2020	SLE	Sierra Leone	148.70786616097143	95.79227818144848	233.46477581298583
cvd.deaths	2020	SLV	El Salvador	140.1888861952513	97.49188750425279	207.63615377960352
cvd.deaths	2020	SRB	Serbia	47.67624569760398	22.98992220723229	98.51350428961604
cvd.deaths	2020	STP	Sao Tome and Principe	73.27514546055298	45.49223620506143	118.92819968080282
cvd.deaths	2020	SUR	Suriname	250	177.21310897434225	381.2718113566772
cvd.deaths	2020	SVK	Slovakia	119.92836504359815	92.40153946973899	174.17210809368703
cvd.deaths	2020	SVN	Slovenia	37.82233115479048	27.34038029516827	56.141832192323164
cvd.deaths	2020	SWE	Sweden	26.298257494392395	22.645658595525738	33.95897210951214
cvd.deaths	2020	SWZ	Swaziland	165.62251076060247	106.45880727206638	250.00561642909113
cvd.deaths	2020	SYC	Seychelles	184.03351272244842	139.7410822628637	248.21808719889486
cvd.deaths	2020	SYR	Syria	176.88355802453418	123.83712777510569	271.3225916868913
cvd.deaths	2020	TCD	Chad	61.38399078230755	38.85864110775302	102.22853960310204
cvd.deaths	2020	TGO	Togo	250	327.40941678146646	521.8364780919558
cvd.deaths	2020	THA	Thailand	44.95680692022946	21.543232949363315	93.02265603664031
cvd.deaths	2020	TJK	Tajikistan	81.48438680342562	55.873501334700684	126.91046761884608
cvd.deaths	2020	TKM	Turkmenistan	23.050756793870974	14.957529974965794	39.71127916147106
cvd.deaths	2020	TLS	Timor-Leste	250	193.0424181472324	360.4381571739219
cvd.deaths	2020	TON	Tonga	106.54809273910158	68.44305096035946	173.5635457295997
cvd.deaths	2020	TTO	Trinidad and Tobago	250	209.56103994862306	441.7395526759985
cvd.deaths	2020	TUN	Tunisia	244.3551163487062	166.0788315037708	374.56206192224005
cvd.deaths	2020	TUR	Turkey	8.915205497320773	4.1294565632405975	23.590163082116337
cvd.deaths	2020	TWN	Taiwan	30.890133443272344	24.63274321467221	41.02707801637681
cvd.deaths	2020	TZA	Tanzania	92.1534586928896	57.976159342183664	142.57040224654236
cvd.deaths	2020	UGA	Uganda	72.21651216081706	47.401420407877595	108.12333550294721
cvd.deaths	2020	UKR	Ukraine	107.31779443807345	78.00535116325665	153.00769953691304
cvd.deaths	2020	URY	Uruguay	185.5741165914825	126.6414134209087	278.4453909050178
cvd.deaths	2020	USA	United States	90.37655752030902	80.7995966340447	126.63789700243916
cvd.deaths	2020	UZB	Uzbekistan	101.27457673317248	66.73213283254141	171.38063156432068
cvd.deaths	2020	VCT	Saint Vincent and the Grenadines	250	448.7945530995884	691.5177687282444
cvd.deaths	2020	VEN	Venezuela	148.72698064430332	106.45103978108527	225.5350550691941
cvd.deaths	2020	VNM	Vietnam	19.958060465093126	15.084540965837643	30.876531638453873
cvd.deaths	2020	VUT	Vanuatu	78.04586413846155	47.99335745583548	137.39022826018592
cvd.deaths	2020	WSM	Samoa	200.42591139899415	129.88038648712174	309.1824913193173
cvd.deaths	2020	YEM	Yemen	250	264.6529225336506	772.1993661014169
cvd.deaths	2020	ZAF	South Africa	129.42599047702814	96.54221862978821	176.46447828099483
cvd.deaths	2020	ZMB	Zambia	56.67186875737052	35.438854216787895	85.24078341552054
cvd.deaths	2020	ZWE	Zimbabwe	148.71406696999918	97.24964343021541	222.3646503669766
diabetes.deaths	2020	AFG	Afghanistan	8.050538433108143	3.736759978827438	17.466537042128703
diabetes.deaths	2020	AGO	Angola	51.15080748646912	33.983391791125236	73.57570966122483
diabetes.deaths	2020	ALB	Albania	25.36370369742403	18.260469298789086	33.77727972549934
diabetes.deaths	2020	ARE	United Arab Emirates	4.267806040905357	2.6318775379296935	7.995024187474349
diabetes.deaths	2020	ARG	Argentina	27.758846047647594	22.186756649127272	38.90945322089965
diabetes.deaths	2020	ARM	Armenia	6.33329984041143	4.121544354323352	11.510149786848787
diabetes.deaths	2020	ATG	Antigua and Barbuda	80	75.90048272287603	167.07636759561063
diabetes.deaths	2020	AUS	Australia	6.399042779358482	5.014522046465029	9.716112737926364
diabetes.deaths	2020	AUT	Austria	6.283547657556751	5.2606708395768385	8.958594878305659
diabetes.deaths	2020	AZE	Azerbaijan	5.022223582462915	3.4558790473005074	9.237668546326807
diabetes.deaths	2020	BDI	Burundi	40.699668484790216	26.23623040760451	63.471887447086985
diabetes.deaths	2020	BEL	Belgium	6.428144121976616	5.535703896308469	9.010545580578714
diabetes.deaths	2020	BEN	Benin	34.30578376204278	21.113130350299365	54.46677032463915
diabetes.deaths	2020	BFA	Burkina Faso	17.66461200820752	5.946067130723177	46.57432236921177
diabetes.deaths	2020	BGD	Bangladesh	1.2732816617510057	0.7896625842564892	2.3877599872335606
diabetes.deaths	2020	BGR	Bulgaria	7.204576072689112	5.240807999180829	11.295133782108076
diabetes.deaths	2020	BHR	Bahrain	51.42400568917077	35.40732589058814	77.294016788593
diabetes.deaths	2020	BHS	The Bahamas	53.66001472467955	33.66643666039312	82.40898584082628
diabetes.deaths	2020	BIH	Bosnia and Herzegovina	18.04069673507651	12.396892749751503	29.715360696850528
diabetes.deaths	2020	BLR	Belarus	1.460310001087644	1.004270545242883	2.523359960881589
diabetes.deaths	2020	BLZ	Belize	80	64.54157437217174	134.89547651786395
diabetes.deaths	2020	BOL	Bolivia	80	57.57997408527379	109.76813737809395
diabetes.deaths	2020	BRA	Brazil	27.313073065914793	23.078127267103554	37.945349129102
diabetes.deaths	2020	BRB	Barbados	80	220.12226345647687	360.2236566602958
diabetes.deaths	2020	BRN	Brunei	27.58835148292886	18.179714453651926	41.86468838838594
diabetes.deaths	2020	BTN	Bhutan	13.456214713112608	6.0921612213604694	28.593718148005447
diabetes.deaths	2020	BWA	Botswana	80	89.35118871932762	195.87852644647012
diabetes.deaths	2020	CAF	Central African Republic	28.119666965101963	18.213599802381975	48.9104622924405
diabetes.deaths	2020	CAN	Canada	6.233326538680833	5.327874250243016	9.300018720536292
diabetes.deaths	2020	CHE	Switzerland	4.052876656956163	3.291229474479815	5.370625658846006
diabetes.deaths	2020	CHL	Chile	21.058244414052577	15.932867598739762	28.234043678303863
diabetes.deaths	2020	CHN	China	0.36189076510705437	0.2889749224876271	0.5243142384666877
diabetes.deaths	2020	CIV	Cote d'Ivoire	36.71535694713349	24.13734154362795	53.67328304587697
diabetes.deaths	2020	CMR	Cameroon	60.08118810368585	39.5464402828436	88.7854749255607
diabetes.deaths	2020	COD	Democratic Republic of the Congo	15.810933180576958	5.3161448667209195	44.589224059139895
diabetes.deaths	2020	COG	Congo	80	61.75388954333563	137.11667017022384
diabetes.deaths	2020	COL	Colombia	47.95703647126698	37.05119142230008	61.64955988838603
diabetes.deaths	2020	COM	Comoros	52.86519824955442	35.48792179126647	77.57296834815955
diabetes.deaths	2020	CPV	Cape Verde	20.322912175998418	12.755655348225622	34.32599080573017
diabetes.deaths	2020	CRI	Costa Rica	23.325435242802147	15.000276946001414	34.88603209044028
diabetes.deaths	2020	CUB	Cuba	30.061493970395958	21.783275694398064	41.12768247986385
diabetes.deaths	2020	CYP	Cyprus	14.608469350644027	7.299282161458532	30.21597896404903
diabetes.deaths	2020	CZE	Czech Republic	6.678391554402392	5.122739930868851	9.753435263011855
diabetes.deaths	2020	DEU	Germany	8.175483526367803	7.054819533599798	11.402172691020246
diabetes.deaths	2020	DJI	Djibouti	80	88.16097557351436	169.3753142259399
diabetes.deaths	2020	DMA	Dominica	80	69.21387355144756	159.86709018753777
diabetes.deaths	2020	DNK	Denmark	5.153923073796264	4.226197646211295	7.322658016915657
diabetes.deaths	2020	DOM	Dominican Republic	53.03353466290898	38.91299160646551	72.48218077858
diabetes.deaths	2020	DZA	Algeria	18.303675591992235	11.896179711854282	27.815367933230362
diabetes.deaths	2020	ECU	Ecuador	69.68913719807715	51.989021709277466	93.9632909499845
diabetes.deaths	2020	EGY	Egypt	23.246979630450507	17.45371179910994	32.73273367425307
diabetes.deaths	2020	ERI	Eritrea	80	84.6998666629335	183.96782479490508
diabetes.deaths	2020	ESP	Spain	5.481064389112434	4.544101895174312	7.280800922681308
diabetes.deaths	2020	EST	Estonia	5.209348734206273	4.138815254179882	8.357090647343224
diabetes.deaths	2020	ETH	Ethiopia	30.789105238441053	21.832221637684132	41.85551904730989
diabetes.deaths	2020	FIN	Finland	2.075440526097806	1.7721594480925174	3.01153302956586
diabetes.deaths	2020	FJI	Fiji	80	109.7731975697458	234.4448100515818
diabetes.deaths	2020	FRA	France	5.247731374155732	4.607039325924078	7.319511358133842
diabetes.deaths	2020	FSM	Federated States of Micronesia	54.89387554298834	38.90904240622002	86.49792312987569
diabetes.deaths	2020	GAB	Gabon	70.53076434491392	43.59383260535837	107.29577896132626
diabetes.deaths	2020	GBR	United Kingdom	4.352115544222621	3.8235304595352892	5.647611954319904
diabetes.deaths	2020	GEO	Georgia	8.881480830442536	5.912177132880298	14.30552306702514
diabetes.deaths	2020	GHA	Ghana	61.04980050786808	41.38188578034653	90.58056504697606
diabetes.deaths	2020	GIN	Guinea	16.50373038450325	10.204908891177611	25.749055046819958
diabetes.deaths	2020	GMB	The Gambia	38.46179436346639	24.177550520717087	60.27386159237036
diabetes.deaths	2020	GNB	Guinea-Bissau	56.32810606741141	37.31746709530796	80.7232095292983
diabetes.deaths	2020	GNQ	Equatorial Guinea	46.453659549460276	29.442485050524564	70.18549986474972
diabetes.deaths	2020	GRC	Greece	4.522132576279183	3.7306859223694238	6.571913278735658
diabetes.deaths	2020	GRD	Grenada	80	106.01360546916106	197.11266693917966
diabetes.deaths	2020	GTM	Guatemala	80	69.35383021041332	115.28927508716804
diabetes.deaths	2020	GUY	Guyana	80	102.79834838599142	221.97452785555384
diabetes.deaths	2020	HND	Honduras	45.18156980237147	34.704132028626525	58.741406913944815
diabetes.deaths	2020	HRV	Croatia	10.255874304920397	7.651285675729721	14.70228050231309
diabetes.deaths	2020	HTI	Haiti	51.70891815919292	34.67610427513782	82.6224361613188
diabetes.deaths	2020	HUN	Hungary	9.246506914700445	7.028090221568912	13.18917980333156
diabetes.deaths	2020	IDN	Indonesia	3.7555369866207635	2.7866696607324304	6.158330506410484
diabetes.deaths	2020	IND	India	1.126782346037067	0.6602550862243481	2.0382693733753205
diabetes.deaths	2020	IRL	Ireland	3.4469072960951963	2.741365627826803	4.922963499876625
diabetes.deaths	2020	IRN	Iran	11.280896413448787	9.374209333125805	15.659186097140115
diabetes.deaths	2020	IRQ	Iraq	39.281692003437705	26.127026090334454	62.97825210367679
diabetes.deaths	2020	ISL	Iceland	3.3362406594225607	2.740332789030277	4.823616521561288
diabetes.deaths	2020	ISR	Israel	28.049021026456117	22.90229218399633	37.30287188567669
diabetes.deaths	2020	ITA	Italy	5.065676591463292	4.421092252287357	6.623572102843978
diabetes.deaths	2020	JAM	Jamaica	80	91.64446560435516	157.6503316479468
diabetes.deaths	2020	JOR	Jordan	48.73959764608835	36.69069358572894	67.35106118766139
diabetes.deaths	2020	JPN	Japan	1.506694485935205	1.2906629556402363	2.0672057766704923
diabetes.deaths	2020	KAZ	Kazakhstan	2.3421912411232877	1.5814619554452587	3.809434386917932
diabetes.deaths	2020	KEN	Kenya	5.2911053289708	2.830427033375544	10.705758269210316
diabetes.deaths	2020	KGZ	Kyrgyzstan	6.18725863385204	4.415029147653106	9.806723078386806
diabetes.deaths	2020	KHM	Cambodia	20.287741753092046	15.051884595768296	31.668675811012356
diabetes.deaths	2020	KIR	Kiribati	52.69012195294343	33.532695075451535	89.68767423286398
diabetes.deaths	2020	KOR	South Korea	1.9889774203890462	1.7523971634362232	2.781558819993737
diabetes.deaths	2020	KWT	Kuwait	32.311153914540846	21.920461719623958	47.318813298872115
diabetes.deaths	2020	LAO	Laos	6.015628911978299	4.525388090067027	10.386560046406325
diabetes.deaths	2020	LBN	Lebanon	39.45395295412465	30.697345924636355	52.255585193030946
diabetes.deaths	2020	LBR	Liberia	50.890794474026144	33.505988205757475	75.75591443020622
diabetes.deaths	2020	LBY	Libya	27.326253546118767	18.92800100119512	41.22508595539076
diabetes.deaths	2020	LCA	Saint Lucia	80	97.73573485416506	173.86188526327547
diabetes.deaths	2020	LKA	Sri Lanka	80	56.497948562718555	126.25732589996171
diabetes.deaths	2020	LSO	Lesotho	80	102.17094805045859	230.33095625005834
diabetes.deaths	2020	LTU	Lithuania	4.510880198995307	3.467609501146774	7.157235341876932
diabetes.deaths	2020	LUX	Luxembourg	4.113587797416234	3.0683906539284855	5.903534643831992
diabetes.deaths	2020	LVA	Latvia	5.372641261727355	4.256483260704182	8.097636760591893
diabetes.deaths	2020	MAR	Morocco	25.960703942264633	17.780356078331128	41.1456058382392
diabetes.deaths	2020	MDA	Moldova	2.2488305159599493	1.5970343688821191	4.071233122228939
diabetes.deaths	2020	MDG	Madagascar	28.00734091913095	18.64660456818201	42.37602762676033
diabetes.deaths	2020	MDV	Maldives	7.521353789514606	4.10432007886154	12.921258094337595
diabetes.deaths	2020	MEX	Mexico	80	121.73170990510208	172.81265278693215
diabetes.deaths	2020	MHL	Marshall Islands	70.50455997238626	48.194322935573254	116.7839283101862
diabetes.deaths	2020	MKD	Macedonia	37.82315498548893	27.820773985887175	54.102474690760076
diabetes.deaths	2020	MLI	Mali	13.8911829689069	8.337915984647749	25.192669965882267
diabetes.deaths	2020	MLT	Malta	21.92268777507682	16.543486672932357	31.81006936859676
diabetes.deaths	2020	MMR	Myanmar	27.78316274041061	19.64436170853411	44.19274266868492
diabetes.deaths	2020	MNE	Montenegro	7.891124030820996	3.276866557254563	19.02238288215378
diabetes.deaths	2020	MNG	Mongolia	5.611409903440256	3.8063449519912393	8.708279094957692
diabetes.deaths	2020	MOZ	Mozambique	19.16805863371728	10.782738173868434	33.61128492160231
diabetes.deaths	2020	MRT	Mauritania	49.41256496667088	31.09164296891182	74.90201233101325
diabetes.deaths	2020	MUS	Mauritius	80	444.791853666022	791.9889124745732
diabetes.deaths	2020	MWI	Malawi	6.626815462615517	4.121711771970652	11.653240891833454
diabetes.deaths	2020	MYS	Malaysia	5.378011041318509	4.119884605351294	8.502894311714845
diabetes.deaths	2020	NAM	Namibia	80	111.83929587723371	251.55633443390684
diabetes.deaths	2020	NER	Niger	0.0022511470841682923	0.0014178472828120848	0.003647900957069318
diabetes.deaths	2020	NGA	Nigeria	23.565664944743638	14.714210268816604	36.60275443790573
diabetes.deaths	2020	NIC	Nicaragua	57.92884782762268	43.009843529140475	76.57946511362267
diabetes.deaths	2020	NLD	Netherlands	0.6314133679770324	0.2777264089117423	1.655559355842509
diabetes.deaths	2020	NOR	Norway	2.8061589656169446	2.38764573076213	4.109798556806759
diabetes.deaths	2020	NPL	Nepal	8.902716989845093	4.286978544892074	19.057197335491765
diabetes.deaths	2020	NZL	New Zealand	3.6091129029088886	2.861160400109895	5.6479475944291435
diabetes.deaths	2020	OMN	Oman	14.551763003406364	9.236731777489737	23.672601844144037
diabetes.deaths	2020	PAK	Pakistan	29.717180052177326	16.37332106545824	50.67598885418667
diabetes.deaths	2020	PAN	Panama	80	63.28228581533433	109.05555963207465
diabetes.deaths	2020	PER	Peru	26.273756605023298	17.560909984169427	40.161539198197005
diabetes.deaths	2020	PHL	Philippines	18.90346334423306	15.48817612338461	25.451358330828494
diabetes.deaths	2020	PNG	Papua New Guinea	2.729509027877224e-5	1.233629230474557e-5	6.545957725394575e-5
diabetes.deaths	2020	POL	Poland	4.679552780217692	3.8392293948456393	6.940669247863309
diabetes.deaths	2020	PRT	Portugal	9.690224784111866	8.516549500274179	13.492098549934761
diabetes.deaths	2020	PRY	Paraguay	79.95411542222492	56.264787853253964	113.71876480296037
diabetes.deaths	2020	PSE	Palestine	28.16643128978416	19.094351774847155	41.352493301306225
diabetes.deaths	2020	QAT	Qatar	18.543842190940577	12.208803465830076	28.740214488271832
diabetes.deaths	2020	ROU	Romania	8.021046781310352	6.19860398328019	11.268236435136972
diabetes.deaths	2020	RUS	Russia	8.826721845073621	6.860675468282445	13.027702093502512
diabetes.deaths	2020	RWA	Rwanda	80	141.4548303113487	196.65103567133843
diabetes.deaths	2020	SAU	Saudi Arabia	29.666293355787857	20.481045695767847	43.66276404305686
diabetes.deaths	2020	SDN	Sudan	18.87226686967179	11.470425754935434	29.339649212621374
diabetes.deaths	2020	SEN	Senegal	80	71.55088268350788	142.56307233978401
diabetes.deaths	2020	SGP	Singapore	0.8835316280350753	0.7006772641653786	1.4405882421852105
diabetes.deaths	2020	SLB	Solomon Islands	59.19455548046096	36.74187199867113	98.05289468883977
diabetes.deaths	2020	SLE	Sierra Leone	43.4694489048385	28.308289457787865	63.49546850857532
diabetes.deaths	2020	SLV	El Salvador	80	59.48330132509305	124.9250498016518
diabetes.deaths	2020	SRB	Serbia	6.359569904721266	3.059426778856206	14.077778944903015
diabetes.deaths	2020	STP	Sao Tome and Principe	14.261150095743918	8.968230576777014	23.01986495190139
diabetes.deaths	2020	SUR	Suriname	80	94.2319966626527	200.73906885600735
diabetes.deaths	2020	SVK	Slovakia	7.701300248309456	5.924469691131338	11.032317944197361
diabetes.deaths	2020	SVN	Slovenia	7.300580579463383	5.244458974287252	11.09632705522624
diabetes.deaths	2020	SWE	Sweden	4.152254892399177	3.6030706221475697	5.610575535344638
diabetes.deaths	2020	SWZ	Swaziland	80	129.6276314775895	296.4531676294723
diabetes.deaths	2020	SYC	Seychelles	55.08015609138865	41.949475772443755	74.4299305307088
diabetes.deaths	2020	SYR	Syria	12.03326798591059	8.466314255630055	18.484224238292196
diabetes.deaths	2020	TCD	Chad	25.396217261756718	16.525232660327646	38.441889840458046
diabetes.deaths	2020	TGO	Togo	80	108.765910617166	153.1915326806561
diabetes.deaths	2020	THA	Thailand	23.706471497007705	11.344431693982294	48.22495192506232
diabetes.deaths	2020	TJK	Tajikistan	9.09513782411735	5.947890641392393	14.969723725171212
diabetes.deaths	2020	TKM	Turkmenistan	2.5982902418782303	1.645949131553912	4.936714477494539
diabetes.deaths	2020	TLS	Timor-Leste	43.271756119669845	31.933495759890754	59.34973208740206
diabetes.deaths	2020	TON	Tonga	80	63.96716390591947	160.20013676169296
diabetes.deaths	2020	TTO	Trinidad and Tobago	80	216.1431728244007	456.3081088566727
diabetes.deaths	2020	TUN	Tunisia	28.932554768134352	20.06730560646877	43.82607834620295
diabetes.deaths	2020	TUR	Turkey	1.961876102490081	0.9194438173825176	5.429125576433299
diabetes.deaths	2020	TWN	Taiwan	20.86747267696181	16.5805461691099	28.934048390200953
diabetes.deaths	2020	TZA	Tanzania	39.26198920236879	25.533496814477864	57.5912104395527
diabetes.deaths	2020	UGA	Uganda	53.65162263151331	36.01523493804509	77.30387512399821
diabetes.deaths	2020	UKR	Ukraine	1.401362615603337	1.026574659861909	2.0624462440106592
diabetes.deaths	2020	URY	Uruguay	49.325176610357374	33.27009482753549	73.43248351575237
diabetes.deaths	2020	USA	United States	18.53789506706988	16.70865931611966	27.518474992369935
diabetes.deaths	2020	UZB	Uzbekistan	13.585469821949491	8.73328159624341	23.520494366058987
diabetes.deaths	2020	VCT	Saint Vincent and the Grenadines	80	384.18843963427395	553.7588160318354
diabetes.deaths	2020	VEN	Venezuela	57.2764079821641	40.56698009792992	85.45113670343086
diabetes.deaths	2020	VNM	Vietnam	8.141154364837565	6.181094951633832	14.1689042212712
diabetes.deaths	2020	VUT	Vanuatu	25.481332970117766	15.699047599154037	42.626184347556226
diabetes.deaths	2020	WSM	Samoa	80	66.1063158952708	153.37193805819655
diabetes.deaths	2020	YEM	Yemen	26.601222424079822	15.371224805935128	44.11848638483108
diabetes.deaths	2020	ZAF	South Africa	80	106.4511452020854	192.30845027223359
diabetes.deaths	2020	ZMB	Zambia	34.94422024487146	22.649466160452423	51.12324169582055
diabetes.deaths	2020	ZWE	Zimbabwe	80	67.83131144494497	149.8409820463248
cvd.dalys	2020	AFG	Afghanistan	1530.715506505438	712.2110618174257	3392.802660309829
cvd.dalys	2020	AGO	Angola	3163.5552458395186	2059.18418488348	4711.368053701697
cvd.dalys	2020	ALB	Albania	6000	10498.808001932437	18616.945646092998
cvd.dalys	2020	ARE	United Arab Emirates	593.3656429945378	359.63974076502996	1119.4437993521333
cvd.dalys	2020	ARG	Argentina	2291.1574905972752	1820.0648120781625	3170.3861797808217
cvd.dalys	2020	ARM	Armenia	1673.6833184353436	1094.9710207619746	3015.3799935181855
cvd.dalys	2020	ATG	Antigua and Barbuda	3130.663452741861	2119.343257850286	4552.706186750712
cvd.dalys	2020	AUS	Australia	739.5689094717692	576.0872450194119	1127.8067659284886
cvd.dalys	2020	AUT	Austria	891.9266525362369	743.22294610161	1302.949857016888
cvd.dalys	2020	AZE	Azerbaijan	1416.655699258988	982.7641338085241	2395.7229230726502
cvd.dalys	2020	BDI	Burundi	2472.746172511045	1617.9950840309812	3988.422541354914
cvd.dalys	2020	BEL	Belgium	1080.675067169648	924.974433776612	1578.715418826216
cvd.dalys	2020	BEN	Benin	2038.3273591040804	1255.375490044777	3254.9063839063456
cvd.dalys	2020	BFA	Burkina Faso	999.8840914247048	333.86481238422	2796.496140268136
cvd.dalys	2020	BGD	Bangladesh	153.923494846022	97.0602213478496	287.93513505356185
cvd.dalys	2020	BGR	Bulgaria	2099.00820717109	1539.9085072412595	3316.7352786775264
cvd.dalys	2020	BHR	Bahrain	2236.0458304547437	1477.652942748728	3251.1642302304185
cvd.dalys	2020	BHS	The Bahamas	2938.770186052094	1822.3272847733567	4502.24074534445
cvd.dalys	2020	BIH	Bosnia and Herzegovina	1814.6448576963282	1261.9781876344489	2853.1298215168117
cvd.dalys	2020	BLR	Belarus	2234.220066136731	1527.9178941015011	3743.0848342132094
cvd.dalys	2020	BLZ	Belize	2680.638819318189	1844.9601474819708	3843.8203701426323
cvd.dalys	2020	BOL	Bolivia	3407.385061752289	2496.611964238248	4536.799871891652
cvd.dalys	2020	BRA	Brazil	2089.0211005361675	1744.1759539873121	2846.3970583153746
cvd.dalys	2020	BRB	Barbados	6000	5248.758825510145	8592.201021412127
cvd.dalys	2020	BRN	Brunei	1879.6127466969965	1252.9435497255508	2802.4258300221363
cvd.dalys	2020	BTN	Bhutan	1315.984010683291	646.4380899922072	2656.444752938906
cvd.dalys	2020	BWA	Botswana	5298.5332504194175	3597.9012839092197	7375.273908515927
cvd.dalys	2020	CAF	Central African Republic	1593.350744631073	1009.606058781587	2906.8326475795852
cvd.dalys	2020	CAN	Canada	888.0357538508097	747.1283456882602	1273.4301061252895
cvd.dalys	2020	CHE	Switzerland	578.1640834654996	465.5912396733633	796.764959893808
cvd.dalys	2020	CHL	Chile	2162.012129303894	1632.5289964344688	2903.6283763073
cvd.dalys	2020	CHN	China	101.78552517471523	79.84609666180381	156.92871080447364
cvd.dalys	2020	CIV	Cote d'Ivoire	2999.7910194512297	1991.1940490274799	4482.840868111771
cvd.dalys	2020	CMR	Cameroon	3206.890033908517	2103.0487220776618	4759.783162445871
cvd.dalys	2020	COD	Democratic Republic of the Congo	777.1630428089093	267.1214407036801	2265.121382888978
cvd.dalys	2020	COG	Congo	5493.066924129172	3668.4307010264597	8084.111590363625
cvd.dalys	2020	COL	Colombia	5765.897252576436	4458.624714763402	7378.744456701021
cvd.dalys	2020	COM	Comoros	2556.73438564227	1740.3044631518214	3817.2015899827807
cvd.dalys	2020	CPV	Cape Verde	1652.0381845680338	1023.4876312477728	2825.676812861424
cvd.dalys	2020	CRI	Costa Rica	1778.9257694029427	1173.9278977680947	2620.260077480439
cvd.dalys	2020	CUB	Cuba	6000	4894.8412927082545	8992.065810799979
cvd.dalys	2020	CYP	Cyprus	1159.2220343717156	580.6313996516586	2399.7067588581785
cvd.dalys	2020	CZE	Czech Republic	816.449759276049	644.4797485668673	1176.0227536640266
cvd.dalys	2020	DEU	Germany	1174.8195418042021	998.9741370327321	1706.0857919367977
cvd.dalys	2020	DJI	Djibouti	6000	5641.797010024178	10952.846187942278
cvd.dalys	2020	DMA	Dominica	2993.8488500704398	1921.4064722414892	4422.142266453863
cvd.dalys	2020	DNK	Denmark	484.8017656947874	391.57298968498026	714.3249719627477
cvd.dalys	2020	DOM	Dominican Republic	6000	4698.150299690788	8748.474711858897
cvd.dalys	2020	DZA	Algeria	4442.732412540461	2886.867945209677	6611.007317208768
cvd.dalys	2020	ECU	Ecuador	4000.41440068358	3048.783616322803	5283.132832956066
cvd.dalys	2020	EGY	Egypt	4317.822446788106	3266.9110632503584	6160.706946584088
cvd.dalys	2020	ERI	Eritrea	6000	4400.336045567655	9661.45626682541
cvd.dalys	2020	ESP	Spain	748.5177808759308	615.4463900847041	1083.074924513917
cvd.dalys	2020	EST	Estonia	784.4858919900256	620.2930574468616	1183.4337637771628
cvd.dalys	2020	ETH	Ethiopia	1330.204965390578	976.5278483019229	1819.843051301967
cvd.dalys	2020	FIN	Finland	757.5621240318422	640.2378930524442	1078.2080792933461
cvd.dalys	2020	FJI	Fiji	4793.247799733849	3395.8435379864886	7259.451617143123
cvd.dalys	2020	FRA	France	558.166494974189	482.80251311019475	783.9499595260098
cvd.dalys	2020	FSM	Federated States of Micronesia	4240.078803194255	2936.0886141373517	6616.82159301995
cvd.dalys	2020	GAB	Gabon	2655.6320359291553	1677.0860515261727	4093.6618714730635
cvd.dalys	2020	GBR	United Kingdom	1288.001021642255	1116.5162380803524	1821.8415023008117
cvd.dalys	2020	GEO	Georgia	1676.5846934150245	1141.543002874166	2699.134340499641
cvd.dalys	2020	GHA	Ghana	3787.468534533678	2557.108010516447	5458.221016948236
cvd.dalys	2020	GIN	Guinea	1121.031172885299	677.281920997318	1818.752102015244
cvd.dalys	2020	GMB	The Gambia	3160.364885984666	2032.7638931744052	4919.990429457921
cvd.dalys	2020	GNB	Guinea-Bissau	4528.728193741564	2970.0129030326384	6711.232518213626
cvd.dalys	2020	GNQ	Equatorial Guinea	2320.4475620582775	1474.5180463678432	3547.3225201389023
cvd.dalys	2020	GRC	Greece	1258.8746573945662	1025.2056737298012	1907.5992176884208
cvd.dalys	2020	GRD	Grenada	4223.019640390569	3121.0390740954663	5832.931563525964
cvd.dalys	2020	GTM	Guatemala	2383.180914005834	1862.2130656844815	3052.941910460305
cvd.dalys	2020	GUY	Guyana	6000	4411.1822481674635	9803.521602956185
cvd.dalys	2020	HND	Honduras	4737.9942965504515	3581.332041521762	6242.115131096992
cvd.dalys	2020	HRV	Croatia	1510.4613810207609	1128.4624206359513	2219.586701529779
cvd.dalys	2020	HTI	Haiti	3665.098578396539	2453.1159504378074	5739.691990808327
cvd.dalys	2020	HUN	Hungary	1996.7499892282474	1521.1951266455903	2754.625678845358
cvd.dalys	2020	IDN	Indonesia	653.105797769178	466.3333457435454	1156.176284183223
cvd.dalys	2020	IND	India	168.17669336342576	100.96132664325118	317.195143457011
cvd.dalys	2020	IRL	Ireland	949.7375338751749	748.3085412623583	1329.1558664495915
cvd.dalys	2020	IRN	Iran	1988.1391583331542	1674.6789269594112	2684.3070938630135
cvd.dalys	2020	IRQ	Iraq	5339.906671189372	3545.4373853190405	8379.504251525403
cvd.dalys	2020	ISL	Iceland	1093.2204280673106	893.3009067658002	1588.798969986934
cvd.dalys	2020	ISR	Israel	1078.5714552575332	893.981782261666	1426.7770476142286
cvd.dalys	2020	ITA	Italy	437.8354975777526	377.40756310796974	604.5330158160216
cvd.dalys	2020	JAM	Jamaica	2510.135632263794	1925.1892128396955	3274.409347118195
cvd.dalys	2020	JOR	Jordan	4146.392241114801	3122.889306737542	5558.661133143634
cvd.dalys	2020	JPN	Japan	438.256475500336	370.8867970655007	620.343611549497
cvd.dalys	2020	KAZ	Kazakhstan	1085.3065042343792	736.2483283255436	1784.9669695087937
cvd.dalys	2020	KEN	Kenya	242.22516215626374	132.07344121109406	460.08604107257537
cvd.dalys	2020	KGZ	Kyrgyzstan	3445.2211828546237	2444.803665017467	5181.043171373184
cvd.dalys	2020	KHM	Cambodia	1995.3910840928374	1452.6150113230399	3023.0800173962293
cvd.dalys	2020	KIR	Kiribati	2273.8461801616886	1448.111104912743	4076.2180702106575
cvd.dalys	2020	KOR	South Korea	139.81403181064658	124.52936809918468	199.69928380236428
cvd.dalys	2020	KWT	Kuwait	6000	4413.333662088284	9474.477875498633
cvd.dalys	2020	LAO	Laos	987.7580595823163	737.4492882931859	1621.9988722833891
cvd.dalys	2020	LBN	Lebanon	2825.9491958408785	2294.0938636046803	3613.7628424222025
cvd.dalys	2020	LBR	Liberia	3369.076910462466	2228.6756623111405	5099.241696140691
cvd.dalys	2020	LBY	Libya	6000	4212.505262404325	8880.457565333698
cvd.dalys	2020	LCA	Saint Lucia	2870.798282335021	2124.133630567761	3843.636480264328
cvd.dalys	2020	LKA	Sri Lanka	4277.681500309772	3024.084219646363	6082.222399789702
cvd.dalys	2020	LSO	Lesotho	4162.6507182893265	2770.620532700213	6174.796687863589
cvd.dalys	2020	LTU	Lithuania	1546.7544233884034	1185.9581292561973	2459.255926903016
cvd.dalys	2020	LUX	Luxembourg	706.2976929502153	520.086092555684	1057.9486074643855
cvd.dalys	2020	LVA	Latvia	1236.7978528823685	971.0289950483586	1839.423894918346
cvd.dalys	2020	MAR	Morocco	6000	4554.635579439799	10217.209424328936
cvd.dalys	2020	MDA	Moldova	1054.2423225767234	748.7093466103047	1825.6353805805893
cvd.dalys	2020	MDG	Madagascar	2650.5792625626123	1693.9010675588	4124.256355522516
cvd.dalys	2020	MDV	Maldives	935.1048270760257	516.0246742989464	1556.6561729503344
cvd.dalys	2020	MEX	Mexico	4611.3341572313175	4007.48768074702	5652.9665412288605
cvd.dalys	2020	MHL	Marshall Islands	4105.644883027214	2833.945545800921	6490.207812964219
cvd.dalys	2020	MKD	Macedonia	5083.161136516539	3775.0487048488158	7020.701177013827
cvd.dalys	2020	MLI	Mali	661.8981565303596	397.34070279284884	1227.0065769972803
cvd.dalys	2020	MLT	Malta	2430.9701406311983	1823.694617432603	3478.022166181973
cvd.dalys	2020	MMR	Myanmar	1896.296409524237	1327.8743149499521	2851.359882823478
cvd.dalys	2020	MNE	Montenegro	1711.2722409052765	734.844975574312	4137.651463324476
cvd.dalys	2020	MNG	Mongolia	2252.164624381533	1523.6073214607802	3403.029368740002
cvd.dalys	2020	MOZ	Mozambique	632.5040796763913	351.2568158805036	1126.7156841140302
cvd.dalys	2020	MRT	Mauritania	3737.501099559429	2385.929440099725	5747.090158227722
cvd.dalys	2020	MUS	Mauritius	6000	10086.859372252084	17192.470896182458
cvd.dalys	2020	MWI	Malawi	368.3305582383576	232.94918128917234	673.8914893771638
cvd.dalys	2020	MYS	Malaysia	1169.65740499714	883.7382423469163	1949.7224049786134
cvd.dalys	2020	NAM	Namibia	6000	4733.015487307867	10132.058979049747
cvd.dalys	2020	NER	Niger	0.1541262961594655	0.09558821718257667	0.2579302456261272
cvd.dalys	2020	NGA	Nigeria	1741.258745402817	1102.600123405618	2668.372252499058
cvd.dalys	2020	NIC	Nicaragua	2984.3127560730954	2220.8561653672673	3933.6969572327434
cvd.dalys	2020	NLD	Netherlands	70.92558242616633	30.73580370812049	186.5706351848374
cvd.dalys	2020	NOR	Norway	483.7161247895168	408.1111139663271	752.9810629862916
cvd.dalys	2020	NPL	Nepal	1045.1231132106534	512.1021981402562	2211.6875780082273
cvd.dalys	2020	NZL	New Zealand	558.0078492967809	436.7332876293078	835.3770205548519
cvd.dalys	2020	OMN	Oman	1657.019016778762	1083.186110669255	2693.1418760127713
cvd.dalys	2020	PAK	Pakistan	3926.0911655251484	2297.3149283951702	6649.107053891142
cvd.dalys	2020	PAN	Panama	3715.8129340196897	2877.8450453612986	4842.796729540239
cvd.dalys	2020	PER	Peru	1616.7696398936348	1104.4351316708994	2411.2537334711883
cvd.dalys	2020	PHL	Philippines	2357.74937636282	1894.7005710268998	3124.9207302192517
cvd.dalys	2020	PNG	Papua New Guinea	0.0015240274658422637	6.779660283698812e-4	0.003702577968529765
cvd.dalys	2020	POL	Poland	792.5171582254676	661.3494832708083	1139.5099539644013
cvd.dalys	2020	PRT	Portugal	801.9408048337464	696.6364948117706	1122.1961219454831
cvd.dalys	2020	PRY	Paraguay	3031.26074152505	2137.5226838811304	4333.919317877943
cvd.dalys	2020	PSE	Palestine	2750.673828428945	1833.948245393922	4043.108647895183
cvd.dalys	2020	QAT	Qatar	1274.7768765830328	808.9950022258333	2052.3326062775736
cvd.dalys	2020	ROU	Romania	3615.955880292988	2841.123532712597	4873.618990727787
cvd.dalys	2020	RUS	Russia	2965.105132373755	2304.7759616064463	4309.597194028124
cvd.dalys	2020	RWA	Rwanda	6000	6197.2325820510305	9338.447233084597
cvd.dalys	2020	SAU	Saudi Arabia	6000	4875.003514281138	10615.685417134577
cvd.dalys	2020	SDN	Sudan	6000	4549.926375790294	11318.600094282268
cvd.dalys	2020	SEN	Senegal	6000	5054.812552078332	10063.825695507028
cvd.dalys	2020	SGP	Singapore	630.1359346619219	494.73720389219505	1085.1758809994997
cvd.dalys	2020	SLB	Solomon Islands	4006.7001307877003	2501.2708037253237	6765.087711006333
cvd.dalys	2020	SLE	Sierra Leone	4537.964346143621	3007.3124797874366	6796.873194204063
cvd.dalys	2020	SLV	El Salvador	3862.808831245726	2708.839912803249	5709.095328268969
cvd.dalys	2020	SRB	Serbia	1025.7772311685262	493.5648343201249	2119.65420002286
cvd.dalys	2020	STP	Sao Tome and Principe	2306.1892154916413	1427.4838180519255	3638.8484058363724
cvd.dalys	2020	SUR	Suriname	6000	5293.6917128150335	11144.008327544434
cvd.dalys	2020	SVK	Slovakia	2745.5090015486558	2141.6586198016685	3837.3460946409405
cvd.dalys	2020	SVN	Slovenia	809.2943197718224	588.4733867487481	1194.54179137554
cvd.dalys	2020	SWE	Sweden	569.0681009795426	487.92113514188793	796.0629221879483
cvd.dalys	2020	SWZ	Swaziland	5332.586000809465	3534.944892525008	7768.720399508617
cvd.dalys	2020	SYC	Seychelles	6000	4754.441326434363	7895.3658670909035
cvd.dalys	2020	SYR	Syria	5104.457194486943	3625.92533182399	7890.760346169001
cvd.dalys	2020	TCD	Chad	1930.885979263774	1225.1558654615721	3002.031468595671
cvd.dalys	2020	TGO	Togo	6000	9994.07670116586	15052.304223849147
cvd.dalys	2020	THA	Thailand	1498.4802213808082	732.0986516339319	2966.972490599343
cvd.dalys	2020	TJK	Tajikistan	2521.134504443331	1728.9745934751836	3826.287685479684
cvd.dalys	2020	TKM	Turkmenistan	702.8332582280202	453.20664194170723	1211.8309294858457
cvd.dalys	2020	TLS	Timor-Leste	6000	6263.5005958646425	11134.437662358714
cvd.dalys	2020	TON	Tonga	3605.3212372116686	2288.8578921611515	5871.2074174201325
cvd.dalys	2020	TTO	Trinidad and Tobago	6000	5910.211368288511	12122.046016444907
cvd.dalys	2020	TUN	Tunisia	6000	4332.494297784644	9155.85255425144
cvd.dalys	2020	TUR	Turkey	218.18774119330143	101.31763863706378	621.6232414773251
cvd.dalys	2020	TWN	Taiwan	984.0234749672958	778.7457762683168	1313.2496582292683
cvd.dalys	2020	TZA	Tanzania	2989.7211144558128	1947.8155383891717	4403.620414738986
cvd.dalys	2020	UGA	Uganda	2432.657006794586	1633.061302637037	3492.231603742558
cvd.dalys	2020	UKR	Ukraine	2512.274654326955	1827.261526689011	3614.9796182407154
cvd.dalys	2020	URY	Uruguay	4372.446995223001	3044.30629104037	6428.165361850234
cvd.dalys	2020	USA	United States	2457.9444847402197	2178.301522040195	3546.5760930530537
cvd.dalys	2020	UZB	Uzbekistan	3144.6813645387438	2070.266363256671	4988.98722671143
cvd.dalys	2020	VCT	Saint Vincent and the Grenadines	6000	11092.593021910361	16143.682114627762
cvd.dalys	2020	VEN	Venezuela	4258.474348390668	3073.5462106907166	6455.746638282175
cvd.dalys	2020	VNM	Vietnam	609.1155132631558	458.89499979352314	973.7640215809284
cvd.dalys	2020	VUT	Vanuatu	3127.1306863776595	1878.5208939929091	5559.03916379179
cvd.dalys	2020	WSM	Samoa	6000	4674.442209297003	10911.759149333197
cvd.dalys	2020	YEM	Yemen	6000	8302.47565449037	23292.06021551069
cvd.dalys	2020	ZAF	South Africa	3889.1776191270696	3018.431391286223	5104.726342432717
cvd.dalys	2020	ZMB	Zambia	1879.1139024758065	1218.6267497920257	2780.7127142231416
cvd.dalys	2020	ZWE	Zimbabwe	4595.073813385081	3160.51776655973	6763.8560549754675
diabetes.dalys	2020	AFG	Afghanistan	801.0868582783974	389.33582108344143	1599.8173258214842
diabetes.dalys	2020	AGO	Angola	2994.0174362340067	2033.348825704528	4159.569893492138
diabetes.dalys	2020	ALB	Albania	2903.26687984831	2250.3956456468572	3597.3320413931024
diabetes.dalys	2020	ARE	United Arab Emirates	553.9471007431835	334.29669879010123	1034.995298200074
diabetes.dalys	2020	ARG	Argentina	1618.752057183381	1306.205838024181	2165.8344987975406
diabetes.dalys	2020	ARM	Armenia	436.6133040584086	281.9141337751483	782.9384444230811
diabetes.dalys	2020	ATG	Antigua and Barbuda	4000	4539.4828066904165	9516.537948677715
diabetes.dalys	2020	AUS	Australia	485.0206497313145	376.27703870054665	753.0314138744508
diabetes.dalys	2020	AUT	Austria	379.5933676077834	316.79716931705036	509.10489434992843
diabetes.dalys	2020	AZE	Azerbaijan	359.6751364733633	247.40458276720452	605.449958292159
diabetes.dalys	2020	BDI	Burundi	1841.6935412185646	1213.8129436003771	2769.525256006585
diabetes.dalys	2020	BEL	Belgium	949.0759977882935	804.4402163587206	1260.5658218308847
diabetes.dalys	2020	BEN	Benin	2346.1188137214713	1520.3309375184795	3516.5105960336987
diabetes.dalys	2020	BFA	Burkina Faso	995.0090321626662	331.4488007442173	2523.3994435786585
diabetes.dalys	2020	BGD	Bangladesh	89.83735415559931	54.935126256493795	173.73465085085078
diabetes.dalys	2020	BGR	Bulgaria	462.8607360972273	334.839209522849	813.974696075962
diabetes.dalys	2020	BHR	Bahrain	3221.0864106277113	2147.7744070657136	4646.596551159827
diabetes.dalys	2020	BHS	The Bahamas	3911.1093246177725	2481.58831432825	5754.481108170672
diabetes.dalys	2020	BIH	Bosnia and Herzegovina	903.1750376339055	618.8076573865123	1474.7834909097471
diabetes.dalys	2020	BLR	Belarus	153.93797553380207	103.42036015781474	267.1473575331234
diabetes.dalys	2020	BLZ	Belize	4000	3666.132010005931	7485.704899341027
diabetes.dalys	2020	BOL	Bolivia	3781.7512381263496	2761.8543083330846	4892.861766922908
diabetes.dalys	2020	BRA	Brazil	1595.3505625592898	1341.504090168973	2117.645079827367
diabetes.dalys	2020	BRB	Barbados	4000	10366.474100813188	16000.177608755856
diabetes.dalys	2020	BRN	Brunei	2340.388371204121	1577.884280480289	3484.8316058056707
diabetes.dalys	2020	BTN	Bhutan	758.1231179151087	385.3994830300003	1397.3163199263554
diabetes.dalys	2020	BWA	Botswana	4000	3894.571560002004	7569.539427905054
diabetes.dalys	2020	CAF	Central African Republic	1627.4337762892828	1065.674694949965	2706.8739362543865
diabetes.dalys	2020	CAN	Canada	635.3792260137775	530.704590950391	917.6081052927777
diabetes.dalys	2020	CHE	Switzerland	754.3131755881454	603.2913198534206	998.1443443151512
diabetes.dalys	2020	CHL	Chile	2021.363592382265	1534.9413069863278	2659.7154064029232
diabetes.dalys	2020	CHN	China	49.18485516107857	38.17706080548371	92.2466014943621
diabetes.dalys	2020	CIV	Cote d'Ivoire	2189.5671595863837	1487.4669639368747	3098.8106099473316
diabetes.dalys	2020	CMR	Cameroon	3072.6977385868877	2137.1408487944727	4300.48346748073
diabetes.dalys	2020	COD	Democratic Republic of the Congo	838.7987599943639	292.40925622261034	2328.1516392267526
diabetes.dalys	2020	COG	Congo	4000	3143.0541780638196	6291.769210799625
diabetes.dalys	2020	COL	Colombia	4000	3511.9700351464576	5484.767133680378
diabetes.dalys	2020	COM	Comoros	2542.55071252841	1781.7131201649133	3563.0056680674406
diabetes.dalys	2020	CPV	Cape Verde	1303.5329806148434	846.708974598814	2084.8423760450264
diabetes.dalys	2020	CRI	Costa Rica	2219.295608932178	1475.2807367769426	3217.4844941656297
diabetes.dalys	2020	CUB	Cuba	3203.364926442248	2404.1505469900408	4245.155856944803
diabetes.dalys	2020	CYP	Cyprus	891.5615979020425	450.2220789425041	1749.2393476564612
diabetes.dalys	2020	CZE	Czech Republic	396.96224632219014	315.2603033326551	587.7377728488675
diabetes.dalys	2020	DEU	Germany	591.3304447545181	497.12372621140963	788.5400252818329
diabetes.dalys	2020	DJI	Djibouti	4000	3965.4505752309587	7001.044215900663
diabetes.dalys	2020	DMA	Dominica	4000	3595.625508253477	7871.58320311904
diabetes.dalys	2020	DNK	Denmark	317.5013995479551	255.7605660787766	464.6427917809363
diabetes.dalys	2020	DOM	Dominican Republic	3884.0196706287957	2952.587479988904	5246.678879809874
diabetes.dalys	2020	DZA	Algeria	2094.9194899026315	1367.2608641297688	3062.024581277786
diabetes.dalys	2020	ECU	Ecuador	4000	3272.966353008959	5550.008615831208
diabetes.dalys	2020	EGY	Egypt	1230.1581575658397	943.0524036300596	1697.8225197715435
diabetes.dalys	2020	ERI	Eritrea	4000	4380.603071670835	8654.936872872762
diabetes.dalys	2020	ESP	Spain	807.2938559965208	649.4715371096505	1098.7949022630012
diabetes.dalys	2020	EST	Estonia	356.3102666763938	285.7573342814497	555.5511259299675
diabetes.dalys	2020	ETH	Ethiopia	1541.0288405442857	1161.203353475143	1966.5965475669188
diabetes.dalys	2020	FIN	Finland	381.11464033553705	315.9725741038222	565.7022402111452
diabetes.dalys	2020	FJI	Fiji	4000	4660.295401273053	9884.872252578632
diabetes.dalys	2020	FRA	France	375.7054017958517	322.1144632350064	506.32240425945594
diabetes.dalys	2020	FSM	Federated States of Micronesia	3102.575194322335	2203.77896148539	4571.993205981509
diabetes.dalys	2020	GAB	Gabon	3306.854167896308	2141.082913962243	4874.684272270358
diabetes.dalys	2020	GBR	United Kingdom	1021.8612999352772	877.956489236384	1318.6685481099332
diabetes.dalys	2020	GEO	Georgia	572.3144726864897	388.608355653386	927.0989477328129
diabetes.dalys	2020	GHA	Ghana	3183.016786477125	2228.677101620712	4382.711855711913
diabetes.dalys	2020	GIN	Guinea	838.5858065802331	537.1246960396684	1252.0283878974326
diabetes.dalys	2020	GMB	The Gambia	2054.8370807451347	1350.0110307159684	2997.1368343291842
diabetes.dalys	2020	GNB	Guinea-Bissau	3100.8216821320475	2123.4944722967984	4201.013755907952
diabetes.dalys	2020	GNQ	Equatorial Guinea	2513.5283028698586	1667.8725901502903	3632.008566333138
diabetes.dalys	2020	GRC	Greece	542.0521040062563	432.40252670065286	756.3258704053459
diabetes.dalys	2020	GRD	Grenada	4000	5380.8462249879985	9395.21242965244
diabetes.dalys	2020	GTM	Guatemala	4000	3759.4847401307234	6039.794717550866
diabetes.dalys	2020	GUY	Guyana	4000	6234.248046634981	12978.462614954675
diabetes.dalys	2020	HND	Honduras	3561.519518848185	2808.070008327992	4491.286177865183
diabetes.dalys	2020	HRV	Croatia	626.3616619041154	470.6006779668655	920.0836772426773
diabetes.dalys	2020	HTI	Haiti	3098.647674405334	2107.596492384646	4679.7955760515715
diabetes.dalys	2020	HUN	Hungary	624.4758322390297	481.8869979956212	885.9934601982147
diabetes.dalys	2020	IDN	Indonesia	222.0120771428392	162.92211857097578	368.374117362191
diabetes.dalys	2020	IND	India	65.5832087022688	38.66373155964928	137.31798881424618
diabetes.dalys	2020	IRL	Ireland	482.3490717923897	374.6727083512603	634.3147895741093
diabetes.dalys	2020	IRN	Iran	839.1871337666971	708.1691574336974	1115.6103897147846
diabetes.dalys	2020	IRQ	Iraq	3241.564106760685	2145.658670176251	4946.344835647901
diabetes.dalys	2020	ISL	Iceland	623.4934252757301	505.9064399600006	843.7022760721931
diabetes.dalys	2020	ISR	Israel	1407.9688596979076	1182.7310241980315	1815.1278471668118
diabetes.dalys	2020	ITA	Italy	328.3698249819019	284.2125279394982	466.405045538095
diabetes.dalys	2020	JAM	Jamaica	4000	4062.0458335641015	6825.635539420499
diabetes.dalys	2020	JOR	Jordan	4000	3297.1125963315408	5802.267820632181
diabetes.dalys	2020	JPN	Japan	433.28850698375635	366.9831893725193	651.3036715725866
diabetes.dalys	2020	KAZ	Kazakhstan	349.73853138893736	233.03287415041834	556.332283732156
diabetes.dalys	2020	KEN	Kenya	223.73243631765354	122.50373485150907	412.9311216847994
diabetes.dalys	2020	KGZ	Kyrgyzstan	683.3863208378435	485.6286549973354	996.4886909882302
diabetes.dalys	2020	KHM	Cambodia	1136.1625032423542	835.5821772774356	1671.0489920730668
diabetes.dalys	2020	KIR	Kiribati	2716.7304092387567	1731.996934642995	4635.996405949891
diabetes.dalys	2020	KOR	South Korea	330.4748855276173	288.6826353173886	533.4081990929539
diabetes.dalys	2020	KWT	Kuwait	4000	3816.479582594183	7360.648778068544
diabetes.dalys	2020	LAO	Laos	368.1792716170024	274.0858482019609	608.8732758518116
diabetes.dalys	2020	LBN	Lebanon	2913.873216474448	2410.1855834832613	3708.1294646375195
diabetes.dalys	2020	LBR	Liberia	3077.210902255513	2125.243304200998	4274.4205221756465
diabetes.dalys	2020	LBY	Libya	2553.683670937946	1802.3919788057217	3710.086285858828
diabetes.dalys	2020	LCA	Saint Lucia	4000	5991.283072031665	10189.631712268521
diabetes.dalys	2020	LKA	Sri Lanka	4000	3476.771326674261	6789.510010994115
diabetes.dalys	2020	LSO	Lesotho	4000	3765.7411449586875	7699.954556514544
diabetes.dalys	2020	LTU	Lithuania	293.74394830928026	228.73450147366822	479.6004362400126
diabetes.dalys	2020	LUX	Luxembourg	586.2403012222716	436.41592023799046	824.1618517544872
diabetes.dalys	2020	LVA	Latvia	318.6818197435081	251.29198029241607	501.09208317037877
diabetes.dalys	2020	MAR	Morocco	2664.384456881424	1827.9760243383755	3850.0358817720967
diabetes.dalys	2020	MDA	Moldova	209.10598217695573	147.09406541932736	358.7576537313
diabetes.dalys	2020	MDG	Madagascar	1387.3198500316876	942.6055457087853	2016.6283525198105
diabetes.dalys	2020	MDV	Maldives	645.3553386300895	361.7045388649687	1036.531760178912
diabetes.dalys	2020	MEX	Mexico	4000	6169.390434726025	8454.99676736654
diabetes.dalys	2020	MHL	Marshall Islands	4000	3153.909435278712	6975.970414177071
diabetes.dalys	2020	MKD	Macedonia	2197.6433219937476	1632.7744186685102	2991.108399876811
diabetes.dalys	2020	MLI	Mali	1056.081486108726	635.3135562531655	1824.9016595334022
diabetes.dalys	2020	MLT	Malta	1753.1223393936061	1340.2943769679998	2417.447373897126
diabetes.dalys	2020	MMR	Myanmar	1483.5064298433017	1042.0794537376703	2279.204957188952
diabetes.dalys	2020	MNE	Montenegro	535.397685680762	222.15732325465459	1264.432258582679
diabetes.dalys	2020	MNG	Mongolia	596.1301466564919	409.3697057028319	874.4192004394512
diabetes.dalys	2020	MOZ	Mozambique	886.774588730616	503.29499592235015	1514.3059477363495
diabetes.dalys	2020	MRT	Mauritania	2223.3810177928785	1492.5048957558959	3209.6617157116425
diabetes.dalys	2020	MUS	Mauritius	4000	18719.162462234948	30909.340123748614
diabetes.dalys	2020	MWI	Malawi	271.94324431885286	174.33587824638838	480.16150194764145
diabetes.dalys	2020	MYS	Malaysia	491.3386006842291	368.30913652182653	750.9877742206723
diabetes.dalys	2020	NAM	Namibia	4000	4355.44379450075	8651.424246016079
diabetes.dalys	2020	NER	Niger	0.15047500326681304	0.09695793916238496	0.22809521910940714
diabetes.dalys	2020	NGA	Nigeria	1200.8012583847367	789.9458375416965	1761.8482048829212
diabetes.dalys	2020	NIC	Nicaragua	4000	3156.9635769009587	5292.129400423709
diabetes.dalys	2020	NLD	Netherlands	56.364339997449825	24.42099038849347	162.68645979080603
diabetes.dalys	2020	NOR	Norway	371.5874123615502	300.50301999770903	552.7324234107805
diabetes.dalys	2020	NPL	Nepal	602.0223640087967	302.7710260205397	1196.5233485507347
diabetes.dalys	2020	NZL	New Zealand	365.26123418957104	285.2258180548373	560.4255940632828
diabetes.dalys	2020	OMN	Oman	974.7310062254418	644.5507089052812	1551.010932761479
diabetes.dalys	2020	PAK	Pakistan	1858.3392066112945	1058.9621846870036	2961.4399404914247
diabetes.dalys	2020	PAN	Panama	4000	3988.407189725425	6590.14593698635
diabetes.dalys	2020	PER	Peru	1404.2748760309894	972.9512349608888	2091.8809829309803
diabetes.dalys	2020	PHL	Philippines	926.443617672378	745.8678010722417	1223.906318532176
diabetes.dalys	2020	PNG	Papua New Guinea	0.0017459517780416076	7.754357321640951e-4	0.004155632185552371
diabetes.dalys	2020	POL	Poland	353.27660500172425	300.3531461878725	536.730151880315
diabetes.dalys	2020	PRT	Portugal	847.0923508620493	734.9914353995346	1145.696904574991
diabetes.dalys	2020	PRY	Paraguay	3643.8590670922144	2605.5473745053764	5114.596030084545
diabetes.dalys	2020	PSE	Palestine	1682.7957555028781	1122.5819223071621	2400.1207686569164
diabetes.dalys	2020	QAT	Qatar	2041.9895874405256	1371.2186217927867	3155.8903804134484
diabetes.dalys	2020	ROU	Romania	693.4530323564989	543.6426131298809	922.4578512140473
diabetes.dalys	2020	RUS	Russia	514.7696995476165	403.9369664489148	756.8763848433554
diabetes.dalys	2020	RWA	Rwanda	4000	5297.449526040336	6895.728503186631
diabetes.dalys	2020	SAU	Saudi Arabia	2751.4263658824457	1903.3281817400477	3973.1364435994287
diabetes.dalys	2020	SDN	Sudan	1771.1206567326644	1124.3385722903008	2615.0027756132813
diabetes.dalys	2020	SEN	Senegal	4000	4240.785149654893	7403.167432038503
diabetes.dalys	2020	SGP	Singapore	636.3639544878783	488.4404727449423	1001.2168404340966
diabetes.dalys	2020	SLB	Solomon Islands	3085.889430138529	1937.2033333270158	4912.0537570279575
diabetes.dalys	2020	SLE	Sierra Leone	2594.5096213954303	1805.962885677153	3576.2673551873622
diabetes.dalys	2020	SLV	El Salvador	4000	3007.6140780081905	6114.757050498956
diabetes.dalys	2020	SRB	Serbia	370.509207636502	173.75364048943186	798.862488950876
diabetes.dalys	2020	STP	Sao Tome and Principe	1352.441208882099	894.0398967112563	1981.8587602438604
diabetes.dalys	2020	SUR	Suriname	4000	6364.45087692665	12814.347129690224
diabetes.dalys	2020	SVK	Slovakia	665.6653790688796	521.8798668512958	915.5810939964254
diabetes.dalys	2020	SVN	Slovenia	580.0508022263434	428.9048933648337	856.4684330676035
diabetes.dalys	2020	SWE	Sweden	381.15103423855925	321.8075481664047	538.2042617587632
diabetes.dalys	2020	SWZ	Swaziland	4000	5042.979941368257	10813.157110359964
diabetes.dalys	2020	SYC	Seychelles	4000	3974.4006525086984	6426.86605955155
diabetes.dalys	2020	SYR	Syria	1055.4345987514755	753.3654700743635	1533.5208956220447
diabetes.dalys	2020	TCD	Chad	1477.7582651503371	971.0667624742584	2092.687090462559
diabetes.dalys	2020	TGO	Togo	4000	5145.06869218709	6702.604068547236
diabetes.dalys	2020	THA	Thailand	1420.1687257089868	685.0490836302062	2787.2952384999962
diabetes.dalys	2020	TJK	Tajikistan	710.2586943992571	487.53137428644067	1104.5684262385803
diabetes.dalys	2020	TKM	Turkmenistan	154.74341595475846	95.24563531283351	280.1241567595798
diabetes.dalys	2020	TLS	Timor-Leste	2830.458472661192	2171.8741844980736	3719.0227397652775
diabetes.dalys	2020	TON	Tonga	4000	3328.5811830282782	8078.736650959021
diabetes.dalys	2020	TTO	Trinidad and Tobago	4000	10114.124513748524	20257.6772074911
diabetes.dalys	2020	TUN	Tunisia	2799.1609537262957	2012.4233102538392	4001.6238740257054
diabetes.dalys	2020	TUR	Turkey	117.37269061654276	53.72848431029652	325.6792192364432
diabetes.dalys	2020	TWN	Taiwan	1394.131536957215	1111.4203969247617	1834.293688237353
diabetes.dalys	2020	TZA	Tanzania	1709.9831707394983	1139.2594374182079	2396.829090022963
diabetes.dalys	2020	UGA	Uganda	2305.253974724092	1625.10250479275	3135.7973001859623
diabetes.dalys	2020	UKR	Ukraine	215.23789628994663	156.10760633329545	324.21095958397547
diabetes.dalys	2020	URY	Uruguay	2861.0810783992233	1971.7189601313135	4072.0682556340153
diabetes.dalys	2020	USA	United States	1831.2613963517172	1623.4738302188964	2553.139203471354
diabetes.dalys	2020	UZB	Uzbekistan	881.4862928669104	575.6811724088067	1486.773488248414
diabetes.dalys	2020	VCT	Saint Vincent and the Grenadines	4000	19107.935976216886	26302.833135046778
diabetes.dalys	2020	VEN	Venezuela	3000.909496540648	2183.6357372833113	4333.66282833365
diabetes.dalys	2020	VNM	Vietnam	406.6075692621251	305.16344648031003	662.773560268894
diabetes.dalys	2020	VUT	Vanuatu	1552.6424434553642	941.333005360487	2523.0635601798404
diabetes.dalys	2020	WSM	Samoa	4000	4320.212472902405	9617.2388114927
diabetes.dalys	2020	YEM	Yemen	2373.0712644115492	1441.7998818656	3662.4066862083864
diabetes.dalys	2020	ZAF	South Africa	4000	4308.475006838426	7277.9446078799065
diabetes.dalys	2020	ZMB	Zambia	1892.981747443459	1256.0980857883799	2578.1229748605638
diabetes.dalys	2020	ZWE	Zimbabwe	4000	2749.426939690869	5835.422049103328
