# Supplementary material for: Burdens of type 2 diabetes and cardiovascular disease attributable to sugar-sweetened beverages in 184 countries
Source: Nat Med. 2025 Jan 6;31(2):552–64. doi: 10.1038/s41591-024-03345-4 (PMC11835746; doi:10.1038/s41591-024-03345-4)
Supplement: Supplementary file 10 — Source data. [file 41591_2024_3345_MOESM10_ESM.csv]

disease	year	feature_name	feature_value	medians	LB	UB
cvd.incidence.rate	2020	Sex	Male	285.1293278675744	257.9434673524863	316.99336374879056
cvd.incidence.rate	2020	Sex	Female	175.7708360819606	158.65187389680514	193.86681023986247
cvd.incidence.rate	2020	Age category (years)	20-24	26.2494953180839	23.619578239622367	29.80219052368715
cvd.incidence.rate	2020	Age category (years)	25-29	39.481541198275	35.41126885924222	45.181088293392904
cvd.incidence.rate	2020	Age category (years)	30-34	69.10052618686682	61.95898096072405	79.62672062890712
cvd.incidence.rate	2020	Age category (years)	35-39	113.38289623456782	99.88270025788181	132.65987407199927
cvd.incidence.rate	2020	Age category (years)	40-44	198.60582226800983	175.2670323102364	231.26392952892868
cvd.incidence.rate	2020	Age category (years)	45-49	273.5035869529068	238.22657093078524	320.48669473626046
cvd.incidence.rate	2020	Age category (years)	50-54	318.27117496045327	280.77557137173335	374.9954643280438
cvd.incidence.rate	2020	Age category (years)	55-59	407.0275144542896	357.75333436921267	479.6261224860851
cvd.incidence.rate	2020	Age category (years)	60-64	450.06618531130334	399.18258013507307	533.1401538143928
cvd.incidence.rate	2020	Age category (years)	65-69	474.3536045063674	421.4736529361926	554.4496750339152
cvd.incidence.rate	2020	Age category (years)	70-74	510.6904054007051	448.16385537561774	600.3547846309168
cvd.incidence.rate	2020	Age category (years)	75-79	562.7780243959775	498.27339512075366	668.072956120698
cvd.incidence.rate	2020	Age category (years)	80-84	584.6452837778739	519.7649015770342	677.1581663773982
cvd.incidence.rate	2020	Age category (years)	85+	497.34040761332335	444.4238060894688	561.6139732771848
cvd.incidence.rate	2020	Education level	Low	257.50887632312106	226.24880192607574	294.0894673176659
cvd.incidence.rate	2020	Education level	Medium	209.84090284092468	190.848406867909	231.18385825927066
cvd.incidence.rate	2020	Education level	High	210.32365518190548	192.1010571438872	240.4170723582358
cvd.incidence.rate	2020	Area residence	Rural	171.80200484072145	152.58579884727015	192.32574966989844
cvd.incidence.rate	2020	Area residence	Urban	272.78029140269166	247.43257165679663	300.3939260531617
cvd.incidence.rate	2020	World region	Southeast and East Asia	46.844238834752296	40.98283170424332	57.073050344867106
cvd.incidence.rate	2020	World region	Centr/East Eur Centr Asia	348.93198716331847	290.7768909242757	448.640848223865
cvd.incidence.rate	2020	World region	High-Income Countries	221.55443097407897	203.16394834054643	263.6554067427517
cvd.incidence.rate	2020	World region	Latin Amer/Caribbean	522.3587609697763	465.3775563399767	593.4250748063375
cvd.incidence.rate	2020	World region	Mid. East/North Africa	815.2438426910223	673.6167374657198	979.7845092410545
cvd.incidence.rate	2020	World region	South Asia	89.94993685019547	57.00091192114102	145.43842481403496
cvd.incidence.rate	2020	World region	Sub-Saharan Africa	431.524941727126	333.2686518626543	544.9950480508063
diabetes.incidence.rate	2020	Sex	Male	447.29663124412275	412.78621542891835	490.5717571439574
diabetes.incidence.rate	2020	Sex	Female	387.87855600837605	357.54068599626174	422.3235264843535
diabetes.incidence.rate	2020	Age category (years)	20-24	304.68129513753445	278.24183525886366	356.0472767376682
diabetes.incidence.rate	2020	Age category (years)	25-29	301.38376833778585	273.8664712976854	337.8290227288415
diabetes.incidence.rate	2020	Age category (years)	30-34	346.87054603241427	316.21130253272713	392.4400647463226
diabetes.incidence.rate	2020	Age category (years)	35-39	438.15552341862815	394.82727333101656	524.6430238478796
diabetes.incidence.rate	2020	Age category (years)	40-44	548.0468887379747	494.3181043090894	644.7301950391638
diabetes.incidence.rate	2020	Age category (years)	45-49	600.9738317641317	538.5327066615995	710.7464390897001
diabetes.incidence.rate	2020	Age category (years)	50-54	561.7438839601331	507.30758872194724	691.5746553398898
diabetes.incidence.rate	2020	Age category (years)	55-59	592.4751631496339	534.2802660085033	726.1707131758169
diabetes.incidence.rate	2020	Age category (years)	60-64	485.8264139877524	438.71901233902634	576.2238283402904
diabetes.incidence.rate	2020	Age category (years)	65-69	341.85461958841677	307.9412042425839	399.3582121371895
diabetes.incidence.rate	2020	Age category (years)	70-74	209.35936643563846	185.7736923786167	251.7964136967397
diabetes.incidence.rate	2020	Age category (years)	75-79	96.81449268418237	83.36466335343161	115.68153418943857
diabetes.incidence.rate	2020	Age category (years)	80-84	30.83921482011703	25.996442943669713	38.48145860869716
diabetes.incidence.rate	2020	Age category (years)	85+	4.932733329159857	4.192346139822172	6.019582404342999
diabetes.incidence.rate	2020	Education level	Low	359.67793393900854	325.5167691914662	398.40482263202153
diabetes.incidence.rate	2020	Education level	Medium	412.3269256285434	382.4476378122529	447.401019194753
diabetes.incidence.rate	2020	Education level	High	531.2506441331839	486.03216731717066	619.7449090216251
diabetes.incidence.rate	2020	Area residence	Rural	244.40069225635477	223.12070638957525	266.59704198087843
diabetes.incidence.rate	2020	Area residence	Urban	543.2189147327716	502.2729874416947	591.6236292706752
diabetes.incidence.rate	2020	World region	Southeast and East Asia	118.61329981466548	103.38293942843221	144.65801695574945
diabetes.incidence.rate	2020	World region	Centr/East Eur Centr Asia	266.3506842995786	224.71402188991974	323.26547286471464
diabetes.incidence.rate	2020	World region	High-Income Countries	706.718364979935	638.3107554024439	873.5527017114729
diabetes.incidence.rate	2020	World region	Latin Amer/Caribbean	1263.3873104635893	1146.1339039382524	1399.657179821724
diabetes.incidence.rate	2020	World region	Mid. East/North Africa	1000.5011624066796	841.3976025940215	1161.3214493760793
diabetes.incidence.rate	2020	World region	South Asia	148.69192636578782	103.84979607245633	213.42559170266003
diabetes.incidence.rate	2020	World region	Sub-Saharan Africa	589.3431600957879	482.8720846459884	711.9368174183613
cvd.deaths.rate	2020	Sex	Male	62.11814037996044	56.43406388388027	68.78621185686576
cvd.deaths.rate	2020	Sex	Female	37.900588653164476	34.06417030204545	42.38141453117383
cvd.deaths.rate	2020	Age category (years)	20-24	4.061902842318378	3.565839995549374	4.793120031892178
cvd.deaths.rate	2020	Age category (years)	25-29	5.741864790552651	5.064279546952379	6.7088145197415665
cvd.deaths.rate	2020	Age category (years)	30-34	9.327663549532492	8.2189903897301	11.139692409803319
cvd.deaths.rate	2020	Age category (years)	35-39	15.108183235117183	13.307467669587087	18.202307123875297
cvd.deaths.rate	2020	Age category (years)	40-44	25.174731762000896	21.831976039008957	30.612507911931488
cvd.deaths.rate	2020	Age category (years)	45-49	34.61178580576518	30.115053343048228	41.22134325345969
cvd.deaths.rate	2020	Age category (years)	50-54	44.38976902628875	39.235731371327304	54.05876900545587
cvd.deaths.rate	2020	Age category (years)	55-59	65.01856885988167	57.64016548662035	78.58223738660011
cvd.deaths.rate	2020	Age category (years)	60-64	90.8412392210689	80.96777576671425	107.50013134066755
cvd.deaths.rate	2020	Age category (years)	65-69	117.1511160893148	103.51495662784647	137.54812511374422
cvd.deaths.rate	2020	Age category (years)	70-74	158.356211812458	139.0104984810823	188.45821601516104
cvd.deaths.rate	2020	Age category (years)	75-79	223.5293555164128	197.90892892932897	262.7732336759853
cvd.deaths.rate	2020	Age category (years)	80-84	293.9713009217151	261.38733534962125	339.7166967233783
cvd.deaths.rate	2020	Age category (years)	85+	342.457354659316	306.4098177357347	385.61824606737105
cvd.deaths.rate	2020	Education level	Low	52.692724792444885	46.17918007116173	60.27370434950986
cvd.deaths.rate	2020	Education level	Medium	45.86041112994755	41.79973391290937	50.86643213252888
cvd.deaths.rate	2020	Education level	High	50.77848338349825	46.35635390489757	60.28704661362171
cvd.deaths.rate	2020	Area residence	Rural	37.683274905748675	33.59426396036534	42.30904920547947
cvd.deaths.rate	2020	Area residence	Urban	58.93112222578884	53.49941278838693	65.26337933571871
cvd.deaths.rate	2020	World region	Southeast and East Asia	12.939994715681562	11.380077878668628	15.375118978042835
cvd.deaths.rate	2020	World region	Centr/East Eur Centr Asia	98.49119822168629	81.70108295606222	126.53470470087413
cvd.deaths.rate	2020	World region	High-Income Countries	56.90987746313765	52.22678818830975	71.06707199088657
cvd.deaths.rate	2020	World region	Latin Amer/Caribbean	119.46431165824184	104.66633617722776	138.15926134672372
cvd.deaths.rate	2020	World region	Mid. East/North Africa	136.3540042689957	110.30986337472125	166.78449053540467
cvd.deaths.rate	2020	World region	South Asia	19.62840515702706	12.474164880389427	30.901913575429063
cvd.deaths.rate	2020	World region	Sub-Saharan Africa	80.9342856799234	59.898654314514225	107.58117435286238
diabetes.deaths.rate	2020	Sex	Male	16.418099941658465	14.688551583704399	18.27482515992462
diabetes.deaths.rate	2020	Sex	Female	14.743045906284317	13.092610534941782	16.63596301995874
diabetes.deaths.rate	2020	Age category (years)	20-24	0.9081690502283494	0.8031131191766608	1.0201997317480265
diabetes.deaths.rate	2020	Age category (years)	25-29	1.1984926443001398	1.0750446970232153	1.3510444097226515
diabetes.deaths.rate	2020	Age category (years)	30-34	2.281049268094529	2.034004038276057	2.6034334895464473
diabetes.deaths.rate	2020	Age category (years)	35-39	3.6317057503020025	3.2703966530299358	4.141644175541785
diabetes.deaths.rate	2020	Age category (years)	40-44	6.718484275200308	5.983016845909882	7.773806391513381
diabetes.deaths.rate	2020	Age category (years)	45-49	12.362584511507345	10.909256323581037	14.241410885345303
diabetes.deaths.rate	2020	Age category (years)	50-54	17.5377831003582	15.586682017849473	20.34272002803013
diabetes.deaths.rate	2020	Age category (years)	55-59	25.90796780766368	22.829904362254574	30.60187751963481
diabetes.deaths.rate	2020	Age category (years)	60-64	35.50821928932271	31.1811326774734	42.03257893167202
diabetes.deaths.rate	2020	Age category (years)	65-69	43.363784949660314	37.79643872590935	51.72065040542771
diabetes.deaths.rate	2020	Age category (years)	70-74	50.23918413397246	43.3388651537322	61.31770352166364
diabetes.deaths.rate	2020	Age category (years)	75-79	62.45346001539454	53.80336081111193	74.79373363734844
diabetes.deaths.rate	2020	Age category (years)	80-84	61.73564334502108	53.272544156218295	75.08227832635993
diabetes.deaths.rate	2020	Age category (years)	85+	50.94463123912734	44.35106652963089	59.69543439177434
diabetes.deaths.rate	2020	Education level	Low	14.682820494189107	12.686887569859808	16.825047751537646
diabetes.deaths.rate	2020	Education level	Medium	16.098032442080406	14.293755161350822	18.277227092791346
diabetes.deaths.rate	2020	Education level	High	16.37149041058311	14.616488110446749	18.575630033145988
diabetes.deaths.rate	2020	Area residence	Rural	10.057899514383122	8.862788720019356	11.510737510489642
diabetes.deaths.rate	2020	Area residence	Urban	19.527665788995268	17.55529138137052	21.733534389799885
diabetes.deaths.rate	2020	World region	Southeast and East Asia	3.7787207888247503	3.216718891894001	4.740647287347477
diabetes.deaths.rate	2020	World region	Centr/East Eur Centr Asia	7.443963548137386	6.118396140354141	9.606134341075515
diabetes.deaths.rate	2020	World region	High-Income Countries	10.787446158149898	9.907906770443253	14.292533890436042
diabetes.deaths.rate	2020	World region	Latin Amer/Caribbean	60.426861036842205	53.34404952742944	69.80337932520605
diabetes.deaths.rate	2020	World region	Mid. East/North Africa	19.855366558774797	16.449957790666243	24.131818686727406
diabetes.deaths.rate	2020	World region	South Asia	5.517834598981748	3.5406253414095596	8.575278637945665
diabetes.deaths.rate	2020	World region	Sub-Saharan Africa	44.51837373350633	34.00924716352148	57.60296444364595
cvd.dalys.rate	2020	Sex	Male	1914.6124554441606	1736.9643135623912	2121.335511654457
cvd.dalys.rate	2020	Sex	Female	1014.5605565262441	911.3971285886878	1125.9449891023994
cvd.dalys.rate	2020	Age category (years)	20-24	295.28431495426975	259.6898253048459	346.97106822303243
cvd.dalys.rate	2020	Age category (years)	25-29	385.1418423177363	340.3029602917656	450.5054590599898
cvd.dalys.rate	2020	Age category (years)	30-34	570.7478044618745	502.2907443550175	676.8357662052931
cvd.dalys.rate	2020	Age category (years)	35-39	838.5204391647975	738.8963355109194	1016.293905484918
cvd.dalys.rate	2020	Age category (years)	40-44	1248.6143184578245	1094.1064053801686	1499.332769182604
cvd.dalys.rate	2020	Age category (years)	45-49	1551.8428267413258	1359.0093690113592	1835.2742581575988
cvd.dalys.rate	2020	Age category (years)	50-54	1764.1479657710993	1571.3746596313704	2170.107397514705
cvd.dalys.rate	2020	Age category (years)	55-59	2274.6004450645714	2016.298065752856	2736.5997446852293
cvd.dalys.rate	2020	Age category (years)	60-64	2737.0087159612362	2448.161883530815	3269.863901875045
cvd.dalys.rate	2020	Age category (years)	65-69	2994.2089268123673	2640.886391579215	3527.2074072619275
cvd.dalys.rate	2020	Age category (years)	70-74	3334.9822127124826	2933.2156002423103	3971.634703430805
cvd.dalys.rate	2020	Age category (years)	75-79	3747.929086911737	3323.156982225994	4424.910962148842
cvd.dalys.rate	2020	Age category (years)	80-84	3836.1391652725138	3423.2382451660196	4418.825109505101
cvd.dalys.rate	2020	Age category (years)	85+	3261.1249519321127	2921.6226256614787	3663.093815424455
cvd.dalys.rate	2020	Education level	Low	1601.5819323355217	1404.9828190276078	1812.095395474299
cvd.dalys.rate	2020	Education level	Medium	1316.2644345353906	1202.0965480922785	1456.5640223391558
cvd.dalys.rate	2020	Education level	High	1418.1024015312514	1298.0861152000791	1683.1684305367041
cvd.dalys.rate	2020	Area residence	Rural	1131.4707077458897	1014.4110732566133	1266.1694802976883
cvd.dalys.rate	2020	Area residence	Urban	1702.4662499908832	1542.5304945459582	1876.1706333348268
cvd.dalys.rate	2020	World region	Southeast and East Asia	425.34546146278785	371.7981569476575	513.0685993150497
cvd.dalys.rate	2020	World region	Centr/East Eur Centr Asia	2462.9472746321444	2074.9847468440385	3144.2395236417515
cvd.dalys.rate	2020	World region	High-Income Countries	1483.2042050751704	1350.2027338646112	1909.4970289089217
cvd.dalys.rate	2020	World region	Latin Amer/Caribbean	3380.7693590850713	3003.2248999462895	3827.4353082151074
cvd.dalys.rate	2020	World region	Mid. East/North Africa	4090.483496158221	3367.183824483386	4964.599100157885
cvd.dalys.rate	2020	World region	South Asia	653.6129692948301	423.2092875022105	1021.1220485165995
cvd.dalys.rate	2020	World region	Sub-Saharan Africa	2542.3909611603262	1966.1619871237272	3250.837516102929
diabetes.dalys.rate	2020	Sex	Male	1026.171633274043	937.4381183788978	1120.8007145984773
diabetes.dalys.rate	2020	Sex	Female	900.9221857652273	822.2666448181292	987.2067907338242
diabetes.dalys.rate	2020	Age category (years)	20-24	193.17526828266878	174.6098814472188	218.01842257147592
diabetes.dalys.rate	2020	Age category (years)	25-29	281.10103124483504	255.56876159311992	314.79926310227427
diabetes.dalys.rate	2020	Age category (years)	30-34	411.03893898637546	374.16504133784304	467.6516990423348
diabetes.dalys.rate	2020	Age category (years)	35-39	602.6796720469563	543.2443623709145	689.7959784686303
diabetes.dalys.rate	2020	Age category (years)	40-44	865.0400850786402	776.831467991557	989.6341506036244
diabetes.dalys.rate	2020	Age category (years)	45-49	1181.1618623894494	1045.8949289933628	1364.5214667697187
diabetes.dalys.rate	2020	Age category (years)	50-54	1366.64506349991	1229.628266305175	1595.1457540567653
diabetes.dalys.rate	2020	Age category (years)	55-59	1702.7078062835965	1522.9844127459212	2025.0510687645992
diabetes.dalys.rate	2020	Age category (years)	60-64	1913.605056561056	1706.7275037605668	2235.642586774208
diabetes.dalys.rate	2020	Age category (years)	65-69	1933.4014020814134	1718.4593549005563	2274.312127078832
diabetes.dalys.rate	2020	Age category (years)	70-74	1825.9223988396786	1610.6263314061623	2171.326013348073
diabetes.dalys.rate	2020	Age category (years)	75-79	1725.0725857941786	1515.8145417759706	2036.9723066310632
diabetes.dalys.rate	2020	Age category (years)	80-84	1272.6514596199793	1130.6481676864416	1500.7368679240776
diabetes.dalys.rate	2020	Age category (years)	85+	719.4894097378422	637.4927580162529	837.2779726766192
diabetes.dalys.rate	2020	Education level	Low	875.8980852696103	777.9820351902057	974.0048106852437
diabetes.dalys.rate	2020	Education level	Medium	978.1103656627522	894.6618071761435	1074.710052892734
diabetes.dalys.rate	2020	Education level	High	1100.142582229564	1004.3767384566597	1253.2288826547353
diabetes.dalys.rate	2020	Area residence	Rural	593.3545514519814	531.6955267301338	657.7345039214356
diabetes.dalys.rate	2020	Area residence	Urban	1228.7390229539722	1127.8719597030254	1338.7777255751814
diabetes.dalys.rate	2020	World region	Southeast and East Asia	260.40696392408177	226.60386875994016	320.5120624263927
diabetes.dalys.rate	2020	World region	Centr/East Eur Centr Asia	515.4260761832218	436.2902653228606	649.3567890263517
diabetes.dalys.rate	2020	World region	High-Income Countries	1082.6734412566973	987.4243276412392	1372.9912416900972
diabetes.dalys.rate	2020	World region	Latin Amer/Caribbean	3463.431758507434	3123.8431919504783	3911.128531768856
diabetes.dalys.rate	2020	World region	Mid. East/North Africa	1626.165971637411	1365.1647901015192	1908.6191856525793
diabetes.dalys.rate	2020	World region	South Asia	341.8301276467337	230.2456120059933	503.85789192753106
diabetes.dalys.rate	2020	World region	Sub-Saharan Africa	2106.4168642878694	1667.3305078312198	2607.5221094728868
cvd.incidence.paf	2020	Sex	Male	3.4170553143792497	3.07807092706038	3.79396590611865
cvd.incidence.paf	2020	Sex	Female	2.69447517454826	2.4355256272353296	2.9840689555105397
cvd.incidence.paf	2020	Age category (years)	20-24	11.954458392513299	10.625432530946401	13.52671069725
cvd.incidence.paf	2020	Age category (years)	25-29	11.150626946021399	9.99682262396835	12.8832843071967
cvd.incidence.paf	2020	Age category (years)	30-34	9.82581782370961	8.736522306593649	11.3888137414594
cvd.incidence.paf	2020	Age category (years)	35-39	9.058966644179039	7.92406234492375	10.6255328164668
cvd.incidence.paf	2020	Age category (years)	40-44	7.83846244041703	6.8436032796808	9.173703788002129
cvd.incidence.paf	2020	Age category (years)	45-49	6.23729437869422	5.40366664842659	7.34427204289658
cvd.incidence.paf	2020	Age category (years)	50-54	4.64153565529442	4.08189124819956	5.43494840001804
cvd.incidence.paf	2020	Age category (years)	55-59	4.0496836012606705	3.54666679285863	4.80714106924923
cvd.incidence.paf	2020	Age category (years)	60-64	3.2327361863033	2.8579143540153997	3.82515081051912
cvd.incidence.paf	2020	Age category (years)	65-69	2.55684855329027	2.23558709367111	3.02489449470024
cvd.incidence.paf	2020	Age category (years)	70-74	1.9832284698461802	1.73262866200929	2.34067333183179
cvd.incidence.paf	2020	Age category (years)	75-79	1.6425740454406499	1.44916901677094	1.95735264946803
cvd.incidence.paf	2020	Age category (years)	80-84	1.22574071554668	1.0841239294569398	1.4198286643720999
cvd.incidence.paf	2020	Age category (years)	85+	0.722451018795844	0.6392522070868519	0.818537952917506
cvd.incidence.paf	2020	Education level	Low	3.18854783699683	2.79899013108587	3.6243163679441497
cvd.incidence.paf	2020	Education level	Medium	2.91913261535985	2.66546891454762	3.22976601599847
cvd.incidence.paf	2020	Education level	High	3.1747983697252904	2.90097476297872	3.61538190038626
cvd.incidence.paf	2020	Area residence	Rural	2.4190060056083302	2.1397176029565	2.71209544505253
cvd.incidence.paf	2020	Area residence	Urban	3.5613572716642103	3.23120893002748	3.9337962651177296
cvd.incidence.paf	2020	World region	Southeast and East Asia	0.6382988704621619	0.559624379085718	0.776480707020865
cvd.incidence.paf	2020	World region	Centr/East Eur Centr Asia	2.3763273539072602	1.9791376069020699	3.05484862618485
cvd.incidence.paf	2020	World region	High-Income Countries	3.79743294955485	3.4852837718274903	4.5331771182030005
cvd.incidence.paf	2020	World region	Latin Amer/Caribbean	11.3220622905694	10.0860594028118	12.7895328487132
cvd.incidence.paf	2020	World region	Mid. East/North Africa	6.919915609604351	5.715697780628011	8.28381241442332
cvd.incidence.paf	2020	World region	South Asia	1.15274689626442	0.733943270793832	1.86517936449919
cvd.incidence.paf	2020	World region	Sub-Saharan Africa	10.528159820865	8.133135314302251	13.317541305693
diabetes.incidence.paf	2020	Sex	Male	10.0978756586406	9.346260832891181	11.0980437196223
diabetes.incidence.paf	2020	Sex	Female	9.4927478412709	8.76484062033445	10.360255868364101
diabetes.incidence.paf	2020	Age category (years)	20-24	14.5389621837103	13.1908367339601	16.8986353941571
diabetes.incidence.paf	2020	Age category (years)	25-29	15.6488257063254	14.1636149276076	17.5579540374526
diabetes.incidence.paf	2020	Age category (years)	30-34	14.797133066402399	13.372510217022398	16.8769328400969
diabetes.incidence.paf	2020	Age category (years)	35-39	13.9104200153599	12.5168989311473	16.4678988705585
diabetes.incidence.paf	2020	Age category (years)	40-44	12.8709292894042	11.5749253514992	15.2343152132381
diabetes.incidence.paf	2020	Age category (years)	45-49	10.8865239284704	9.69023572687924	12.7618630784711
diabetes.incidence.paf	2020	Age category (years)	50-54	8.45771949770711	7.640592302487249	10.459667265653499
diabetes.incidence.paf	2020	Age category (years)	55-59	7.614342908462319	6.87004469887931	9.1612443126138
diabetes.incidence.paf	2020	Age category (years)	60-64	6.204291927732649	5.59810121277338	7.374613796265909
diabetes.incidence.paf	2020	Age category (years)	65-69	5.08826372856839	4.59005945359485	5.92152705012476
diabetes.incidence.paf	2020	Age category (years)	70-74	3.99194627824888	3.54020178001017	4.76817880765873
diabetes.incidence.paf	2020	Age category (years)	75-79	3.1732553132508703	2.75859428726092	3.82411042859205
diabetes.incidence.paf	2020	Age category (years)	80-84	2.15207272079551	1.81408317340595	2.68168225792647
diabetes.incidence.paf	2020	Age category (years)	85+	1.17364389907607	0.9931160436934761	1.42520876490895
diabetes.incidence.paf	2020	Education level	Low	9.12442134659095	8.24900703682544	10.088032552368
diabetes.incidence.paf	2020	Education level	Medium	9.62518985675839	8.92009449897486	10.426455525605
diabetes.incidence.paf	2020	Education level	High	11.0704714119752	10.144256352042701	12.899478127921398
diabetes.incidence.paf	2020	Area residence	Rural	6.98548997705901	6.39123729339716	7.657016401500121
diabetes.incidence.paf	2020	Area residence	Urban	11.3152067203011	10.4578791580747	12.248898945271899
diabetes.incidence.paf	2020	World region	Southeast and East Asia	3.08967627804219	2.6890593274731303	3.7736651924196
diabetes.incidence.paf	2020	World region	Centr/East Eur Centr Asia	6.9733889515375305	5.90457739314723	8.46893653489634
diabetes.incidence.paf	2020	World region	High-Income Countries	13.1883368261737	11.9519722715205	16.1697155298452
diabetes.incidence.paf	2020	World region	Latin Amer/Caribbean	24.3905069047038	22.2496556567448	26.882084275032497
diabetes.incidence.paf	2020	World region	Mid. East/North Africa	14.9674809265469	12.5809389558453	17.316560087059
diabetes.incidence.paf	2020	World region	South Asia	3.7146379450860896	2.59301950023808	5.3407193483734305
diabetes.incidence.paf	2020	World region	Sub-Saharan Africa	21.4869795218291	17.5809912741957	25.996862082396
cvd.deaths.paf	2020	Sex	Male	2.40948085859652	2.19222992895034	2.67610192426049
cvd.deaths.paf	2020	Sex	Female	1.7345570628820002	1.55973477754146	1.9408808241520699
cvd.deaths.paf	2020	Age category (years)	20-24	12.7522018843613	11.2041488524721	15.0130174878834
cvd.deaths.paf	2020	Age category (years)	25-29	11.189821657391299	9.8901707883748209	13.055404634411799
cvd.deaths.paf	2020	Age category (years)	30-34	9.25327414484686	8.13482554398889	11.083981183833599
cvd.deaths.paf	2020	Age category (years)	35-39	8.5822672536004	7.499049635361101	10.2500806034154
cvd.deaths.paf	2020	Age category (years)	40-44	7.35410239501437	6.408370284317599	8.8951287839682
cvd.deaths.paf	2020	Age category (years)	45-49	6.15660222206086	5.35617793315179	7.34762472667867
cvd.deaths.paf	2020	Age category (years)	50-54	4.65163060740371	4.1165587887012	5.68710605167258
cvd.deaths.paf	2020	Age category (years)	55-59	3.94387726014074	3.47824527425844	4.7548163268438
cvd.deaths.paf	2020	Age category (years)	60-64	3.21877287791498	2.85578156018566	3.81202665253082
cvd.deaths.paf	2020	Age category (years)	65-69	2.56402064427029	2.26256557799134	3.01568072305731
cvd.deaths.paf	2020	Age category (years)	70-74	1.9604860787724099	1.71944413273489	2.33074421477308
cvd.deaths.paf	2020	Age category (years)	75-79	1.6534640588506602	1.45928733715137	1.9555257138733202
cvd.deaths.paf	2020	Age category (years)	80-84	1.17426936490813	1.04366203182431	1.35432773522942
cvd.deaths.paf	2020	Age category (years)	85+	0.665313430428371	0.595019201558445	0.746777311911267
cvd.deaths.paf	2020	Education level	Low	2.17813499302251	1.90854591047309	2.48772238287084
cvd.deaths.paf	2020	Education level	Medium	1.97228805270833	1.79825805044511	2.19275308415065
cvd.deaths.paf	2020	Education level	High	2.13093419650955	1.9447324532479	2.5251272127968303
cvd.deaths.paf	2020	Area residence	Rural	1.70871143060367	1.51590662935815	1.91726465794822
cvd.deaths.paf	2020	Area residence	Urban	2.35035907284291	2.13152660927194	2.60459272230581
cvd.deaths.paf	2020	World region	Southeast and East Asia	0.527473407693918	0.463272527024864	0.627332917725543
cvd.deaths.paf	2020	World region	Centr/East Eur Centr Asia	1.58955048902985	1.31979199687676	2.0421535699508198
cvd.deaths.paf	2020	World region	High-Income Countries	2.51927542079514	2.30683114734861	3.14048949042596
cvd.deaths.paf	2020	World region	Latin Amer/Caribbean	7.49296553840809	6.56159953662296	8.6620120565383
cvd.deaths.paf	2020	World region	Mid. East/North Africa	5.07193962714474	4.09354985661948	6.23234399411702
cvd.deaths.paf	2020	World region	South Asia	0.936738885606281	0.591465982321448	1.4678239553966699
cvd.deaths.paf	2020	World region	Sub-Saharan Africa	7.40009077958527	5.49773034550273	9.8588272613816
diabetes.deaths.paf	2020	Sex	Male	5.63019509685434	5.04824036919568	6.278014701944199
diabetes.deaths.paf	2020	Sex	Female	4.7034528182625195	4.1765989375395005	5.33079105270813
diabetes.deaths.paf	2020	Age category (years)	20-24	23.306764943995002	20.6766671754945	26.264847102748302
diabetes.deaths.paf	2020	Age category (years)	25-29	22.286469250550102	20.0554824443535	25.0372399403252
diabetes.deaths.paf	2020	Age category (years)	30-34	19.9199270519739	17.739388487476802	22.6159585072852
diabetes.deaths.paf	2020	Age category (years)	35-39	18.6176347269268	16.647998597077297	21.1931599543073
diabetes.deaths.paf	2020	Age category (years)	40-44	15.3869695196621	13.6784811216359	17.8014954555297
diabetes.deaths.paf	2020	Age category (years)	45-49	12.630754051141698	11.1602748329459	14.545341737925598
diabetes.deaths.paf	2020	Age category (years)	50-54	9.66847879886298	8.56580223170319	11.1824863647046
diabetes.deaths.paf	2020	Age category (years)	55-59	8.19283301948505	7.2513235948967205	9.71761224985385
diabetes.deaths.paf	2020	Age category (years)	60-64	6.59709522332322	5.79127248098673	7.812580626279581
diabetes.deaths.paf	2020	Age category (years)	65-69	5.40769276519738	4.70446767307603	6.49727888723555
diabetes.deaths.paf	2020	Age category (years)	70-74	4.25230239801022	3.67919122974934	5.18667273855136
diabetes.deaths.paf	2020	Age category (years)	75-79	3.49583468494819	3.0034386203862202	4.1975632574101205
diabetes.deaths.paf	2020	Age category (years)	80-84	2.5274528301353	2.1842861763244104	3.0595095506433303
diabetes.deaths.paf	2020	Age category (years)	85+	1.31851468313193	1.15264750036736	1.5465549535316399
diabetes.deaths.paf	2020	Education level	Low	4.81033930707327	4.16171965049859	5.49637494032481
diabetes.deaths.paf	2020	Education level	Medium	5.161542965720431	4.58728932273982	5.857932673374941
diabetes.deaths.paf	2020	Education level	High	5.7934816272614	5.18481503011241	6.59283310012402
diabetes.deaths.paf	2020	Area residence	Rural	3.6185618575679404	3.18859467414261	4.14345408167759
diabetes.deaths.paf	2020	Area residence	Urban	6.10153002833325	5.48277908383711	6.79073738201823
diabetes.deaths.paf	2020	World region	Southeast and East Asia	1.7146961558880898	1.45191610207221	2.15385738705691
diabetes.deaths.paf	2020	World region	Centr/East Eur Centr Asia	2.68802058312063	2.2038286848768798	3.45818298865574
diabetes.deaths.paf	2020	World region	High-Income Countries	4.1197132642384195	3.7850632576145	5.44059769417158
diabetes.deaths.paf	2020	World region	Latin Amer/Caribbean	12.000987159529	10.6365123231624	13.846890727053399
diabetes.deaths.paf	2020	World region	Mid. East/North Africa	6.4180152216878605	5.33146336851299	7.82369965543816
diabetes.deaths.paf	2020	World region	South Asia	1.5458701262202101	0.992835895267629	2.40031044965041
diabetes.deaths.paf	2020	World region	Sub-Saharan Africa	13.023419478818802	9.98141811644779	16.8405704871707
cvd.dalys.paf	2020	Sex	Male	3.3292960096157196	3.026480370073	3.6919146763064403
cvd.dalys.paf	2020	Sex	Female	2.5421455827632897	2.28737606159642	2.82038619977323
cvd.dalys.paf	2020	Age category (years)	20-24	12.3676726232083	10.8913876906489	14.546690004254101
cvd.dalys.paf	2020	Age category (years)	25-29	10.9047848153547	9.656664715154161	12.7612642028371
cvd.dalys.paf	2020	Age category (years)	30-34	9.0862724444793	7.982320914697939	10.7634894809216
cvd.dalys.paf	2020	Age category (years)	35-39	8.4349215540949	7.39095054976608	10.2060515696543
cvd.dalys.paf	2020	Age category (years)	40-44	7.24275182216443	6.3220999306962895	8.68905895761448
cvd.dalys.paf	2020	Age category (years)	45-49	6.06344758604121	5.289930303818919	7.20417942155291
cvd.dalys.paf	2020	Age category (years)	50-54	4.5662365827063995	4.04564601145717	5.58992557018676
cvd.dalys.paf	2020	Age category (years)	55-59	3.8766553486891397	3.43336657126646	4.63121370576999
cvd.dalys.paf	2020	Age category (years)	60-64	3.1693696418799195	2.83810703784496	3.7830449078422097
cvd.dalys.paf	2020	Age category (years)	65-69	2.52098626840248	2.22613417454143	2.96735425940199
cvd.dalys.paf	2020	Age category (years)	70-74	1.9298131664091198	1.6999584419309302	2.29210870005295
cvd.dalys.paf	2020	Age category (years)	75-79	1.62950196399849	1.44461541464092	1.9269823972029798
cvd.dalys.paf	2020	Age category (years)	80-84	1.1616502711068	1.03571845933603	1.3394709962645401
cvd.dalys.paf	2020	Age category (years)	85+	0.658375108652132	0.59032820892575	0.7407043068820061
cvd.dalys.paf	2020	Education level	Low	3.03736305536564	2.6636605107146503	3.4335382339020697
cvd.dalys.paf	2020	Education level	Medium	2.83752546176529	2.58302687196269	3.13090077071786
cvd.dalys.paf	2020	Education level	High	3.18435832844727	2.91636363049534	3.7828399581691796
cvd.dalys.paf	2020	Area residence	Rural	2.3771963990128198	2.12229272380825	2.65622037544321
cvd.dalys.paf	2020	Area residence	Urban	3.44500386278356	3.12631830637934	3.8019984823454105
cvd.dalys.paf	2020	World region	Southeast and East Asia	0.872132337920201	0.761338969865128	1.05671610091475
cvd.dalys.paf	2020	World region	Centr/East Eur Centr Asia	2.22491965482245	1.87226493897938	2.8296426534094
cvd.dalys.paf	2020	World region	High-Income Countries	4.0170630289503695	3.6527935539728196	5.188426336376209
cvd.dalys.paf	2020	World region	Latin Amer/Caribbean	10.4014402256082	9.23340056664628	11.7795670418353
cvd.dalys.paf	2020	World region	Mid. East/North Africa	6.79917331329793	5.59477365441084	8.207222504646658
cvd.dalys.paf	2020	World region	South Asia	1.2720467745762198	0.8237722474171699	1.9946847370827199
cvd.dalys.paf	2020	World region	Sub-Saharan Africa	9.81144269348397	7.54968975148279	12.4931214520794
diabetes.dalys.paf	2020	Sex	Male	7.217377763654611	6.5825736886900295	7.8546274398123295
diabetes.dalys.paf	2020	Sex	Female	6.582331829187959	6.00722053187432	7.219394217569559
diabetes.dalys.paf	2020	Age category (years)	20-24	16.9960526627836	15.2305425412453	19.3047837449889
diabetes.dalys.paf	2020	Age category (years)	25-29	15.5752297238888	13.992170787309	17.591160756934
diabetes.dalys.paf	2020	Age category (years)	30-34	14.3324465885742	12.8172893118329	16.317652053495
diabetes.dalys.paf	2020	Age category (years)	35-39	14.0549410157157	12.582646705080599	16.0437709442775
diabetes.dalys.paf	2020	Age category (years)	40-44	12.7550753893343	11.4724358989482	14.705320203530201
diabetes.dalys.paf	2020	Age category (years)	45-49	10.9061424269918	9.68047760370671	12.582757633583
diabetes.dalys.paf	2020	Age category (years)	50-54	8.560779130965921	7.709555624356949	9.935409624030491
diabetes.dalys.paf	2020	Age category (years)	55-59	7.564283129251651	6.781385418753361	8.94112121483524
diabetes.dalys.paf	2020	Age category (years)	60-64	6.23105550324023	5.56094649688042	7.2796614418084
diabetes.dalys.paf	2020	Age category (years)	65-69	5.13678072734067	4.57430685262242	6.02943171863595
diabetes.dalys.paf	2020	Age category (years)	70-74	4.09826269881332	3.61923047422995	4.87844332430855
diabetes.dalys.paf	2020	Age category (years)	75-79	3.44896470798386	3.0388654059380302	4.051265070753271
diabetes.dalys.paf	2020	Age category (years)	80-84	2.48843233841658	2.2013159371170503	2.92683824913038
diabetes.dalys.paf	2020	Age category (years)	85+	1.31173589832986	1.163120779139	1.51910418757384
diabetes.dalys.paf	2020	Education level	Low	6.50964273946786	5.77957576716755	7.24226598085318
diabetes.dalys.paf	2020	Education level	Medium	6.86828600948191	6.28316329596841	7.53906002256698
diabetes.dalys.paf	2020	Education level	High	7.619161954864991	6.947178632002279	8.711685700021581
diabetes.dalys.paf	2020	Area residence	Rural	4.9142556102348705	4.4029291537278805	5.446112546532611
diabetes.dalys.paf	2020	Area residence	Urban	8.0315839338697	7.366548241598871	8.74609854874757
diabetes.dalys.paf	2020	World region	Southeast and East Asia	2.14289974350029	1.85662789401406	2.64853726619793
diabetes.dalys.paf	2020	World region	Centr/East Eur Centr Asia	4.00282129029428	3.40293927089002	5.04651005928054
diabetes.dalys.paf	2020	World region	High-Income Countries	7.831837188232741	7.177361905730439	9.98493768437028
diabetes.dalys.paf	2020	World region	Latin Amer/Caribbean	16.8759743864522	15.1953505376942	18.9713584371873
diabetes.dalys.paf	2020	World region	Mid. East/North Africa	9.95127234629381	8.36085248700133	11.666475917612699
diabetes.dalys.paf	2020	World region	South Asia	2.36405492388907	1.5906971446849298	3.46367413840237
diabetes.dalys.paf	2020	World region	Sub-Saharan Africa	16.8537744599762	13.3880930148494	20.860036836669497
