# Supplementary material for: Burdens of type 2 diabetes and cardiovascular disease attributable to sugar-sweetened beverages in 184 countries
Source: Nat Med. 2025 Jan 6;31(2):552–64. doi: 10.1038/s41591-024-03345-4 (PMC11835746; doi:10.1038/s41591-024-03345-4)
Supplement: Supplementary file 11 — Source data. [file 41591_2024_3345_MOESM11_ESM.csv]

disease	year	region	education_level	area_residency	medians	LB	UB
cvd.incidence	2020	Southeast and East Asia	Low	Rural	0.708465263124419	0.57702077717922	0.95923226487312
cvd.incidence	2020	Centr/East Eur Centr Asia	Low	Rural	2.6005048680512397	1.90734124999833	3.72043570259648
cvd.incidence	2020	High-Income Countries	Low	Rural	3.68982594625821	3.29586239768224	4.75217492285529
cvd.incidence	2020	Latin Amer/Caribbean	Low	Rural	10.3480808092811	8.790316595668699	12.179388371730699
cvd.incidence	2020	Mid. East/North Africa	Low	Rural	8.28614089195052	6.24050922709757	11.1297265928608
cvd.incidence	2020	South Asia	Low	Rural	0.422632596710965	0.258925548106874	0.8499644212321319
cvd.incidence	2020	Sub-Saharan Africa	Low	Rural	7.47870477532835	5.54657765426792	9.95207058447679
cvd.incidence	2020	Southeast and East Asia	Low	Urban	0.537572777327655	0.440687671396293	0.744240701764789
cvd.incidence	2020	Centr/East Eur Centr Asia	Low	Urban	2.27543813500416	1.68912768076638	3.4465176055506004
cvd.incidence	2020	High-Income Countries	Low	Urban	3.72986436898623	3.30192047782875	4.65145286636266
cvd.incidence	2020	Latin Amer/Caribbean	Low	Urban	10.5813123560049	8.98579950937879	12.792414884137902
cvd.incidence	2020	Mid. East/North Africa	Low	Urban	6.93723469168748	5.63111070041857	8.79537484240438
cvd.incidence	2020	South Asia	Low	Urban	1.9795502015183202	1.05139350255851	3.7418830468430695
cvd.incidence	2020	Sub-Saharan Africa	Low	Urban	10.6809968212289	7.60943918696945	14.36924997972
cvd.incidence	2020	Southeast and East Asia	Medium	Rural	0.647419001493565	0.548858484632788	0.886979404486907
cvd.incidence	2020	Centr/East Eur Centr Asia	Medium	Rural	2.70909356951302	2.13435047752768	3.67157977340987
cvd.incidence	2020	High-Income Countries	Medium	Rural	3.6900075077557	3.32463370525014	4.63155458745267
cvd.incidence	2020	Latin Amer/Caribbean	Medium	Rural	11.9517978055699	10.194615177303799	14.1754082930823
cvd.incidence	2020	Mid. East/North Africa	Medium	Rural	6.65878816379599	5.29104523046766	8.70643338298291
cvd.incidence	2020	South Asia	Medium	Rural	0.48827542076557695	0.316090174393284	0.8302619317079509
cvd.incidence	2020	Sub-Saharan Africa	Medium	Rural	11.822636204035	8.910570791414528	15.733342720352
cvd.incidence	2020	Southeast and East Asia	Medium	Urban	0.610986355301202	0.531463589504909	0.7780657122689211
cvd.incidence	2020	Centr/East Eur Centr Asia	Medium	Urban	2.3634524798150403	1.87451274823144	3.4834392663974603
cvd.incidence	2020	High-Income Countries	Medium	Urban	3.76484725494909	3.33484865315024	4.71306249464762
cvd.incidence	2020	Latin Amer/Caribbean	Medium	Urban	11.8800653895473	10.1305462533088	14.209424273944299
cvd.incidence	2020	Mid. East/North Africa	Medium	Urban	6.1071406322293	4.90146283203221	7.74711472494543
cvd.incidence	2020	South Asia	Medium	Urban	2.05601289084376	1.1339167960822598	3.55630654403336
cvd.incidence	2020	Sub-Saharan Africa	Medium	Urban	17.5864765081173	13.461758188591698	22.4435528987622
cvd.incidence	2020	Southeast and East Asia	High	Rural	0.67398933156757	0.56457547537761	0.903210414884239
cvd.incidence	2020	Centr/East Eur Centr Asia	High	Rural	2.43022435201783	1.9235501963417	3.42904230827728
cvd.incidence	2020	High-Income Countries	High	Rural	3.7962866422757098	3.3851801426060097	5.5346015694399595
cvd.incidence	2020	Latin Amer/Caribbean	High	Rural	12.0259408936522	9.92309671308448	14.4827294575052
cvd.incidence	2020	Mid. East/North Africa	High	Rural	5.69375011340642	4.4989338725951304	7.73507750223598
cvd.incidence	2020	South Asia	High	Rural	2.10192750674284	1.32297179720814	3.5551779277152704
cvd.incidence	2020	Sub-Saharan Africa	High	Rural	13.0523055201216	9.48822354336456	18.1680615902406
cvd.incidence	2020	Southeast and East Asia	High	Urban	0.752805224687275	0.658084822279759	0.964809782181634
cvd.incidence	2020	Centr/East Eur Centr Asia	High	Urban	2.17300832966143	1.73824465710265	3.1850811282528
cvd.incidence	2020	High-Income Countries	High	Urban	3.7432507286170797	3.27879843084894	5.6506757679858
cvd.incidence	2020	Latin Amer/Caribbean	High	Urban	12.151846225945901	10.1975026792418	14.6219800537744
cvd.incidence	2020	Mid. East/North Africa	High	Urban	5.73904225639043	4.69666316609035	7.37635572548169
cvd.incidence	2020	South Asia	High	Urban	7.841664814094649	4.56799274895189	13.021639350838802
cvd.incidence	2020	Sub-Saharan Africa	High	Urban	19.4772990155706	14.611963664785199	26.0533686553783
diabetes.incidence	2020	Southeast and East Asia	Low	Rural	3.30202083810499	2.59875334142577	4.67083415680153
diabetes.incidence	2020	Centr/East Eur Centr Asia	Low	Rural	7.4744382174262105	5.53694005650583	9.92118151030999
diabetes.incidence	2020	High-Income Countries	Low	Rural	13.085651947976402	11.7244506550384	15.835160274698401
diabetes.incidence	2020	Latin Amer/Caribbean	Low	Rural	22.3464982357268	19.0862543461175	25.810117004940704
diabetes.incidence	2020	Mid. East/North Africa	Low	Rural	16.9680913958573	13.312306525461	21.382531371643502
diabetes.incidence	2020	South Asia	Low	Rural	1.15752636156362	0.727353415846973	2.27318516536959
diabetes.incidence	2020	Sub-Saharan Africa	Low	Rural	14.0835795498411	10.8433035102189	18.485157620656302
diabetes.incidence	2020	Southeast and East Asia	Low	Urban	2.62509341674925	2.05578487193119	3.7973593068473104
diabetes.incidence	2020	Centr/East Eur Centr Asia	Low	Urban	6.6116927594330495	4.87598809135403	9.40548110739012
diabetes.incidence	2020	High-Income Countries	Low	Urban	13.2754036913998	11.6408093831602	16.1794663965492
diabetes.incidence	2020	Latin Amer/Caribbean	Low	Urban	22.7120514616872	19.5896974204541	26.691505929596897
diabetes.incidence	2020	Mid. East/North Africa	Low	Urban	15.733970453581101	12.652835180654701	18.937930570063898
diabetes.incidence	2020	South Asia	Low	Urban	5.20359415017945	2.90801106915328	9.18818110813001
diabetes.incidence	2020	Sub-Saharan Africa	Low	Urban	20.0703723373711	14.9320339459911	25.792347391665597
diabetes.incidence	2020	Southeast and East Asia	Medium	Rural	3.1227281097002497	2.61973370213967	4.30348827325842
diabetes.incidence	2020	Centr/East Eur Centr Asia	Medium	Rural	7.7462313341465405	6.122911253523091	9.845851656279141
diabetes.incidence	2020	High-Income Countries	Medium	Rural	13.318082208771601	11.863476844722399	15.6125971874255
diabetes.incidence	2020	Latin Amer/Caribbean	Medium	Rural	25.5552682542808	22.2627572402893	29.5717473311131
diabetes.incidence	2020	Mid. East/North Africa	Medium	Rural	14.8407142536024	12.0623871774414	18.6924639819919
diabetes.incidence	2020	South Asia	Medium	Rural	1.48766114503031	0.992647598401848	2.40000332155785
diabetes.incidence	2020	Sub-Saharan Africa	Medium	Rural	22.4170999535223	17.8850509281392	28.5556904185713
diabetes.incidence	2020	Southeast and East Asia	Medium	Urban	2.9572668446537698	2.52344328686722	4.22663428974272
diabetes.incidence	2020	Centr/East Eur Centr Asia	Medium	Urban	6.907242277290571	5.588925931324161	9.17731229914021
diabetes.incidence	2020	High-Income Countries	Medium	Urban	13.606043172204298	11.9400870764917	16.7665045295726
diabetes.incidence	2020	Latin Amer/Caribbean	Medium	Urban	25.176206216769597	22.1963615199059	29.1489479043125
diabetes.incidence	2020	Mid. East/North Africa	Medium	Urban	14.394832920401099	11.7278692540311	17.3894840895817
diabetes.incidence	2020	South Asia	Medium	Urban	5.3772000977530094	3.1825062789467298	9.50282512094543
diabetes.incidence	2020	Sub-Saharan Africa	Medium	Urban	31.910695121935	25.7081918873577	38.4193068841614
diabetes.incidence	2020	Southeast and East Asia	High	Rural	3.29443282071105	2.81397710422167	4.56048770907511
diabetes.incidence	2020	Centr/East Eur Centr Asia	High	Rural	7.47456568959666	5.87149750391118	9.88213890971853
diabetes.incidence	2020	High-Income Countries	High	Rural	12.8647957787412	11.2356455810587	19.1462112320573
diabetes.incidence	2020	Latin Amer/Caribbean	High	Rural	25.7153365845539	21.6920124194896	30.2441096250918
diabetes.incidence	2020	Mid. East/North Africa	High	Rural	12.617950129641601	10.108262410872	15.9464050668953
diabetes.incidence	2020	South Asia	High	Rural	6.30312084573807	4.20170617572784	9.75623329880418
diabetes.incidence	2020	Sub-Saharan Africa	High	Rural	24.607183243907798	18.6809441775276	31.840773289977896
diabetes.incidence	2020	Southeast and East Asia	High	Urban	3.4012356185781396	2.94239409952485	4.78274319525363
diabetes.incidence	2020	Centr/East Eur Centr Asia	High	Urban	6.4271845271159105	5.150968941150301	8.98831009534557
diabetes.incidence	2020	High-Income Countries	High	Urban	12.508929938155799	10.8995035337323	18.8980052517197
diabetes.incidence	2020	Latin Amer/Caribbean	High	Urban	26.101955997285298	22.464443353923798	30.328958084042902
diabetes.incidence	2020	Mid. East/North Africa	High	Urban	12.8359579788357	10.7195162906118	15.612295318994601
diabetes.incidence	2020	South Asia	High	Urban	19.4636549752243	12.9379382938249	27.7793880337245
diabetes.incidence	2020	Sub-Saharan Africa	High	Urban	34.1699284106007	26.831387797225098	42.731051998836
cvd.deaths	2020	Southeast and East Asia	Low	Rural	0.6320296586066529	0.52420801256211	0.8604579346248561
cvd.deaths	2020	Centr/East Eur Centr Asia	Low	Rural	1.77012156071901	1.3141736496277199	2.578160511889
cvd.deaths	2020	High-Income Countries	Low	Rural	2.24343405969448	2.01028466871545	2.8218283352566798
cvd.deaths	2020	Latin Amer/Caribbean	Low	Rural	6.79791345098225	5.6506132330492305	8.07326541159938
cvd.deaths	2020	Mid. East/North Africa	Low	Rural	6.361929987339029	4.72515287983954	8.549054233824629
cvd.deaths	2020	South Asia	Low	Rural	0.340471799260961	0.207888804825106	0.6704059960822301
cvd.deaths	2020	Sub-Saharan Africa	Low	Rural	5.2578519840041	3.7943310988677195	7.3197650403793695
cvd.deaths	2020	Southeast and East Asia	Low	Urban	0.442672181236642	0.36548565110556197	0.606164446256127
cvd.deaths	2020	Centr/East Eur Centr Asia	Low	Urban	1.5393413970384	1.14019954079406	2.26201158503789
cvd.deaths	2020	High-Income Countries	Low	Urban	2.31947036498391	2.06996991832153	2.92508175654625
cvd.deaths	2020	Latin Amer/Caribbean	Low	Urban	7.04787298769812	5.99970567335428	8.61964086605559
cvd.deaths	2020	Mid. East/North Africa	Low	Urban	4.99632535396431	4.02932516643441	6.35359637357396
cvd.deaths	2020	South Asia	Low	Urban	1.56335388191033	0.8217238807486531	2.8793743282999498
cvd.deaths	2020	Sub-Saharan Africa	Low	Urban	7.46648255489715	5.0583201353366	10.4847521274023
cvd.deaths	2020	Southeast and East Asia	Medium	Rural	0.575261209088052	0.48871331732637896	0.778122031769842
cvd.deaths	2020	Centr/East Eur Centr Asia	Medium	Rural	1.8216216700765502	1.42591392662416	2.44357841687188
cvd.deaths	2020	High-Income Countries	Medium	Rural	2.25509266177462	2.04388702864204	2.89994748943701
cvd.deaths	2020	Latin Amer/Caribbean	Medium	Rural	7.8360307661311	6.5415736945483305	9.40657999620092
cvd.deaths	2020	Mid. East/North Africa	Medium	Rural	4.98052277643942	3.8985636925658795	6.58930573980296
cvd.deaths	2020	South Asia	Medium	Rural	0.41361894379390896	0.266406745798717	0.64576807400237
cvd.deaths	2020	Sub-Saharan Africa	Medium	Rural	8.47984943460124	6.10965013637147	11.800864940073499
cvd.deaths	2020	Southeast and East Asia	Medium	Urban	0.46512275319849394	0.400994707338608	0.602450363100987
cvd.deaths	2020	Centr/East Eur Centr Asia	Medium	Urban	1.58270130657906	1.25475245054205	2.17989443357507
cvd.deaths	2020	High-Income Countries	Medium	Urban	2.38622510447202	2.1172472114997	3.11817165928381
cvd.deaths	2020	Latin Amer/Caribbean	Medium	Urban	7.90995087706	6.63644071126804	9.56808442798886
cvd.deaths	2020	Mid. East/North Africa	Medium	Urban	4.24555697941668	3.36786693314786	5.42195314792758
cvd.deaths	2020	South Asia	Medium	Urban	1.6699932882057602	0.9347902454486541	2.87294306881123
cvd.deaths	2020	Sub-Saharan Africa	Medium	Urban	12.3272878288413	9.05246894108512	16.5441317502967
cvd.deaths	2020	Southeast and East Asia	High	Rural	0.617987619246529	0.524005624530349	0.855392709410256
cvd.deaths	2020	Centr/East Eur Centr Asia	High	Rural	1.64563334931936	1.28681587939553	2.26295595880074
cvd.deaths	2020	High-Income Countries	High	Rural	2.6619314094273703	2.3559379282032	4.1535628450166
cvd.deaths	2020	Latin Amer/Caribbean	High	Rural	7.87146437635555	6.4205056353908	9.618606636847769
cvd.deaths	2020	Mid. East/North Africa	High	Rural	4.13664377754803	3.2186004889702198	5.7500589909369
cvd.deaths	2020	South Asia	High	Rural	1.80526140120548	1.12217133902346	2.97357128284121
cvd.deaths	2020	Sub-Saharan Africa	High	Rural	9.2885663441796	6.5891742333648695	13.607189149562299
cvd.deaths	2020	Southeast and East Asia	High	Urban	0.552994490570408	0.482595352813375	0.7088095309585091
cvd.deaths	2020	Centr/East Eur Centr Asia	High	Urban	1.4592813259298298	1.15578531498882	1.95511459792363
cvd.deaths	2020	High-Income Countries	High	Urban	2.6393204149499296	2.30811043354386	4.22602101794776
cvd.deaths	2020	Latin Amer/Caribbean	High	Urban	8.06189535505781	6.74665792822985	9.97945929996024
cvd.deaths	2020	Mid. East/North Africa	High	Urban	3.8973286235782405	3.14969877737928	4.9495024294721
cvd.deaths	2020	South Asia	High	Urban	6.48749134586653	3.88933618898758	10.9224682384854
cvd.deaths	2020	Sub-Saharan Africa	High	Urban	13.511581047896401	9.72446177913494	18.978187278531202
diabetes.deaths	2020	Southeast and East Asia	Low	Rural	1.9641145854004	1.53295131773633	2.80069784445822
diabetes.deaths	2020	Centr/East Eur Centr Asia	Low	Rural	2.8567262550411603	2.0907203752233703	4.098791249113249
diabetes.deaths	2020	High-Income Countries	Low	Rural	3.35560463450471	2.99846511070839	4.26489874190462
diabetes.deaths	2020	Latin Amer/Caribbean	Low	Rural	10.876388531487299	9.167713569482249	13.342883279548701
diabetes.deaths	2020	Mid. East/North Africa	Low	Rural	7.551326039139269	5.7745443183766305	10.6767668738536
diabetes.deaths	2020	South Asia	Low	Rural	0.444894647439226	0.272369809880166	0.836487690252189
diabetes.deaths	2020	Sub-Saharan Africa	Low	Rural	8.46222154383632	6.14542856311368	11.3193285774003
diabetes.deaths	2020	Southeast and East Asia	Low	Urban	1.50268531691596	1.15918080900495	2.3165666797034
diabetes.deaths	2020	Centr/East Eur Centr Asia	Low	Urban	2.4824207587162	1.8106285722458801	3.7565176560756397
diabetes.deaths	2020	High-Income Countries	Low	Urban	3.50709128298679	3.13519421491079	4.5371128291637
diabetes.deaths	2020	Latin Amer/Caribbean	Low	Urban	11.0902835796345	9.52592636446216	13.9245232130379
diabetes.deaths	2020	Mid. East/North Africa	Low	Urban	6.79841860704202	5.5149923016899605	8.70180543014999
diabetes.deaths	2020	South Asia	Low	Urban	2.0348894441925203	1.05277418656635	3.8247381172802104
diabetes.deaths	2020	Sub-Saharan Africa	Low	Urban	11.756229726576601	8.27980446463383	16.032723236267802
diabetes.deaths	2020	Southeast and East Asia	Medium	Rural	1.90220333322692	1.57372970019857	2.67757177947126
diabetes.deaths	2020	Centr/East Eur Centr Asia	Medium	Rural	2.95586757443667	2.3025789040164097	4.06488345072927
diabetes.deaths	2020	High-Income Countries	Medium	Rural	3.4115641453156798	3.1121517259945297	4.44620938039131
diabetes.deaths	2020	Latin Amer/Caribbean	Medium	Rural	12.512932047751098	10.466674310307699	15.3545237130467
diabetes.deaths	2020	Mid. East/North Africa	Medium	Rural	6.5024985861418	5.03725660146584	9.095959561712991
diabetes.deaths	2020	South Asia	Medium	Rural	0.6083791778844441	0.386908309569095	0.980191593109885
diabetes.deaths	2020	Sub-Saharan Africa	Medium	Rural	13.172484923490199	9.64194843566419	17.99303526432
diabetes.deaths	2020	Southeast and East Asia	Medium	Urban	1.4707425591685899	1.2382870705904299	1.9756732883042898
diabetes.deaths	2020	Centr/East Eur Centr Asia	Medium	Urban	2.6040810385991198	2.05757941605086	3.71067323375411
diabetes.deaths	2020	High-Income Countries	Medium	Urban	3.6964547127093397	3.29113406735856	4.9026594176539104
diabetes.deaths	2020	Latin Amer/Caribbean	Medium	Urban	12.392055942726401	10.5230870554382	15.5958556879534
diabetes.deaths	2020	Mid. East/North Africa	Medium	Urban	5.7907645694808805	4.63653246051307	7.43714084128819
diabetes.deaths	2020	South Asia	Medium	Urban	2.25496303582133	1.28824362953687	3.9453134666695795
diabetes.deaths	2020	Sub-Saharan Africa	Medium	Urban	19.4029114315092	14.6450129354391	25.2378824723612
diabetes.deaths	2020	Southeast and East Asia	High	Rural	2.0753268075992	1.73631782195791	2.98349041480379
diabetes.deaths	2020	Centr/East Eur Centr Asia	High	Rural	2.95264663581855	2.28978948577046	4.62884890737355
diabetes.deaths	2020	High-Income Countries	High	Rural	4.5216028998407	4.05893311172326	7.66757870164005
diabetes.deaths	2020	Latin Amer/Caribbean	High	Rural	12.6797222086586	10.4202485938954	15.6623072958785
diabetes.deaths	2020	Mid. East/North Africa	High	Rural	5.58908193241062	4.37662685641677	8.39067180864969
diabetes.deaths	2020	South Asia	High	Rural	2.81918758463498	1.7829635055998	4.74909366145064
diabetes.deaths	2020	Sub-Saharan Africa	High	Rural	14.9095618196717	10.698166670258601	20.9273119939261
diabetes.deaths	2020	Southeast and East Asia	High	Urban	1.6386807302274102	1.3993080674115799	2.26166457304497
diabetes.deaths	2020	Centr/East Eur Centr Asia	High	Urban	2.5285483945854703	1.9971030135687	3.49026259668416
diabetes.deaths	2020	High-Income Countries	High	Urban	4.53836297715547	4.0300077522966005	7.61895890754
diabetes.deaths	2020	Latin Amer/Caribbean	High	Urban	12.9729651344014	10.8879013370371	16.4336847108145
diabetes.deaths	2020	Mid. East/North Africa	High	Urban	5.43659587512297	4.42350290518147	7.011580409076481
diabetes.deaths	2020	South Asia	High	Urban	9.28477456585841	5.64779240232403	15.3160140128171
diabetes.deaths	2020	Sub-Saharan Africa	High	Urban	21.3801587543676	15.953191707074598	29.5661686698838
cvd.dalys	2020	Southeast and East Asia	Low	Rural	1.0321509831665399	0.847754297110438	1.41627783886683
cvd.dalys	2020	Centr/East Eur Centr Asia	Low	Rural	2.4722549185659504	1.85441427476002	3.55282174245433
cvd.dalys	2020	High-Income Countries	Low	Rural	3.59610262957952	3.21261930961208	4.57067272417642
cvd.dalys	2020	Latin Amer/Caribbean	Low	Rural	9.37453310134155	7.96154030463568	11.1480146983259
cvd.dalys	2020	Mid. East/North Africa	Low	Rural	8.18879387677425	6.12736801134484	11.0267318510814
cvd.dalys	2020	South Asia	Low	Rural	0.46713708837478596	0.295357991204565	0.940643092222105
cvd.dalys	2020	Sub-Saharan Africa	Low	Rural	7.043076289233589	5.15763907030199	9.53420900478835
cvd.dalys	2020	Southeast and East Asia	Low	Urban	0.728601385828498	0.595139346026612	1.0268529347772601
cvd.dalys	2020	Centr/East Eur Centr Asia	Low	Urban	2.13436504298153	1.6017085161152098	3.1703328486708005
cvd.dalys	2020	High-Income Countries	Low	Urban	3.72112336128328	3.2757556944649697	4.743009228364739
cvd.dalys	2020	Latin Amer/Caribbean	Low	Urban	9.74962876235079	8.357302489723189	11.9143483932565
cvd.dalys	2020	Mid. East/North Africa	Low	Urban	6.766190212337681	5.45303869016987	8.46209951503325
cvd.dalys	2020	South Asia	Low	Urban	2.17271482226146	1.1607718750112	3.9766699006140596
cvd.dalys	2020	Sub-Saharan Africa	Low	Urban	9.89619818991559	7.0161472059336	13.4597573133006
cvd.dalys	2020	Southeast and East Asia	Medium	Rural	0.9632792046667501	0.8154637536370549	1.31640992203538
cvd.dalys	2020	Centr/East Eur Centr Asia	Medium	Rural	2.55171410456996	2.00967462107496	3.4235236975302
cvd.dalys	2020	High-Income Countries	Medium	Rural	3.62867532376736	3.2740633530162397	4.61952170785257
cvd.dalys	2020	Latin Amer/Caribbean	Medium	Rural	10.8634065067809	9.23460766800359	12.925471649099801
cvd.dalys	2020	Mid. East/North Africa	Medium	Rural	6.57496440464411	5.25351850649697	8.570248490793631
cvd.dalys	2020	South Asia	Medium	Rural	0.551921411228629	0.366755109924141	0.918282139890231
cvd.dalys	2020	Sub-Saharan Africa	Medium	Rural	11.3230321213823	8.4517929416553	15.188495767829298
cvd.dalys	2020	Southeast and East Asia	Medium	Urban	0.753035197770457	0.6498211698648819	0.9933391229079691
cvd.dalys	2020	Centr/East Eur Centr Asia	Medium	Urban	2.20092111438274	1.7609982857894901	3.2127785912220097
cvd.dalys	2020	High-Income Countries	Medium	Urban	3.81631935076687	3.3772761013551498	5.05041462260391
cvd.dalys	2020	Latin Amer/Caribbean	Medium	Urban	10.93477941507	9.32585892428941	13.0441559127584
cvd.dalys	2020	Mid. East/North Africa	Medium	Urban	5.920132400797231	4.75392712215353	7.67638350142847
cvd.dalys	2020	South Asia	Medium	Urban	2.22466209870282	1.2809510990909099	3.81936103218914
cvd.dalys	2020	Sub-Saharan Africa	Medium	Urban	16.2584892873086	12.4407490323352	20.9144479183457
cvd.dalys	2020	Southeast and East Asia	High	Rural	1.0556677869501299	0.877138104431277	1.5434020985385999
cvd.dalys	2020	Centr/East Eur Centr Asia	High	Rural	2.31965314503779	1.83971285514456	3.2839183295962604
cvd.dalys	2020	High-Income Countries	High	Rural	4.191309635880041	3.6718652400637297	7.009460187442141
cvd.dalys	2020	Latin Amer/Caribbean	High	Rural	11.003683113081001	9.077816122579211	13.2631612683754
cvd.dalys	2020	Mid. East/North Africa	High	Rural	5.46374211274275	4.27479306339628	7.42890407403876
cvd.dalys	2020	South Asia	High	Rural	2.4333779515665803	1.53262130880871	4.001375393366731
cvd.dalys	2020	Sub-Saharan Africa	High	Rural	12.2964364547715	8.87844605573777	17.1142646076895
cvd.dalys	2020	Southeast and East Asia	High	Urban	0.892267068371039	0.774840265104019	1.20389604034504
cvd.dalys	2020	Centr/East Eur Centr Asia	High	Urban	2.0350450150702	1.6434715069508201	2.84900282297199
cvd.dalys	2020	High-Income Countries	High	Urban	4.12378912545917	3.5775520281564797	6.94042720597097
cvd.dalys	2020	Latin Amer/Caribbean	High	Urban	11.2663204429787	9.539493935172521	13.6112192237559
cvd.dalys	2020	Mid. East/North Africa	High	Urban	5.41860747287154	4.38102934135301	6.95932287866675
cvd.dalys	2020	South Asia	High	Urban	8.67113944639156	5.34262768902688	13.7914780445849
cvd.dalys	2020	Sub-Saharan Africa	High	Urban	17.7066064471552	13.2575735970994	23.9558408227566
diabetes.dalys	2020	Southeast and East Asia	Low	Rural	2.38369921645239	1.88157321853447	3.3696491595642195
diabetes.dalys	2020	Centr/East Eur Centr Asia	Low	Rural	4.3258578236328304	3.21625280775458	5.80122281908103
diabetes.dalys	2020	High-Income Countries	Low	Rural	7.4396813211190596	6.654036024012321	9.162847812035551
diabetes.dalys	2020	Latin Amer/Caribbean	Low	Rural	15.145045837659902	12.9940436843554	17.945325696306
diabetes.dalys	2020	Mid. East/North Africa	Low	Rural	11.2877161361684	8.81200473247117	14.470631462653799
diabetes.dalys	2020	South Asia	Low	Rural	0.715912601850283	0.445980057157787	1.35263793816579
diabetes.dalys	2020	Sub-Saharan Africa	Low	Rural	11.0352247149817	8.19580841495484	14.619726772583599
diabetes.dalys	2020	Southeast and East Asia	Low	Urban	1.83949726937849	1.45690696617254	2.6858259052334
diabetes.dalys	2020	Centr/East Eur Centr Asia	Low	Urban	3.7665796759304504	2.7895841256352703	5.60604942107584
diabetes.dalys	2020	High-Income Countries	Low	Urban	7.67178858308424	6.74595037028268	9.492271323945479
diabetes.dalys	2020	Latin Amer/Caribbean	Low	Urban	15.6404164806636	13.455617140527101	19.0779042716507
diabetes.dalys	2020	Mid. East/North Africa	Low	Urban	10.6165074647025	8.662649269786051	12.917923339723899
diabetes.dalys	2020	South Asia	Low	Urban	3.25477518118185	1.72283053953143	5.8151555647134
diabetes.dalys	2020	Sub-Saharan Africa	Low	Urban	15.434335443094499	11.2735962429749	20.2728409740176
diabetes.dalys	2020	Southeast and East Asia	Medium	Rural	2.27860855200063	1.91279714233576	3.1231191032102803
diabetes.dalys	2020	Centr/East Eur Centr Asia	Medium	Rural	4.45861284876853	3.53522411328841	5.89187247897346
diabetes.dalys	2020	High-Income Countries	Medium	Rural	7.51565695104138	6.79709017203967	9.27389671195701
diabetes.dalys	2020	Latin Amer/Caribbean	Medium	Rural	17.542191834847202	14.9195313174841	20.5487298916017
diabetes.dalys	2020	Mid. East/North Africa	Medium	Rural	9.80045740545114	7.87630225502916	12.6040083583352
diabetes.dalys	2020	South Asia	Medium	Rural	0.9340545577334161	0.62669774086635	1.49767965110412
diabetes.dalys	2020	Sub-Saharan Africa	Medium	Rural	17.3541547005574	13.3599560945939	22.561280608533902
diabetes.dalys	2020	Southeast and East Asia	Medium	Urban	1.9635477577672498	1.68556584770003	2.69021419835802
diabetes.dalys	2020	Centr/East Eur Centr Asia	Medium	Urban	3.94337467097864	3.17275434177515	5.44674390139782
diabetes.dalys	2020	High-Income Countries	Medium	Urban	7.93891115859488	7.026268215684491	10.1657694274761
diabetes.dalys	2020	Latin Amer/Caribbean	Medium	Urban	17.5194757886936	15.136074705330198	21.1083248320529
diabetes.dalys	2020	Mid. East/North Africa	Medium	Urban	9.33883346866595	7.612376550019249	11.4464218325461
diabetes.dalys	2020	South Asia	Medium	Urban	3.42988483022766	2.00910621189332	5.7977842016582
diabetes.dalys	2020	Sub-Saharan Africa	Medium	Urban	24.8956557218347	19.4244322242462	31.192510439406302
diabetes.dalys	2020	Southeast and East Asia	High	Rural	2.44047479754536	2.07079833924146	3.36997679984488
diabetes.dalys	2020	Centr/East Eur Centr Asia	High	Rural	4.31004246163498	3.43828063087651	6.26611934876386
diabetes.dalys	2020	High-Income Countries	High	Rural	7.80446481886761	6.96072113313721	12.7648187365088
diabetes.dalys	2020	Latin Amer/Caribbean	High	Rural	17.62446316458	14.683672408599598	21.357608172122
diabetes.dalys	2020	Mid. East/North Africa	High	Rural	8.37635435883441	6.74121042631695	11.0413000558313
diabetes.dalys	2020	South Asia	High	Rural	4.22799053234242	2.73867991116903	6.50304877926815
diabetes.dalys	2020	Sub-Saharan Africa	High	Rural	19.1681319799003	14.1489086975827	25.844795169700102
diabetes.dalys	2020	Southeast and East Asia	High	Urban	2.24069400236654	1.94432183476239	3.03749495396896
diabetes.dalys	2020	Centr/East Eur Centr Asia	High	Urban	3.7222165212219203	2.99231420499093	5.22523263531968
diabetes.dalys	2020	High-Income Countries	High	Urban	7.63579553307794	6.72837046574665	12.338631033203
diabetes.dalys	2020	Latin Amer/Caribbean	High	Urban	18.138013840293702	15.384936177953701	22.0718275453796
diabetes.dalys	2020	Mid. East/North Africa	High	Urban	8.568131439626631	7.09203188671945	10.463934889564799
diabetes.dalys	2020	South Asia	High	Urban	13.4460164396947	8.570718514411151	20.598602176335902
diabetes.dalys	2020	Sub-Saharan Africa	High	Urban	27.046049384096598	20.7833601395149	35.4770613543821
