# Supplementary material for: Burdens of type 2 diabetes and cardiovascular disease attributable to sugar-sweetened beverages in 184 countries
Source: Nat Med. 2025 Jan 6;31(2):552–64. doi: 10.1038/s41591-024-03345-4 (PMC11835746; doi:10.1038/s41591-024-03345-4)
Supplement: Supplementary file 12 — Source data. [file 41591_2024_3345_MOESM12_ESM.csv]

disease	year	region	medians	LB	UB
cvd.incidence	1990-2020	World	-0.120925895977975	-0.314347070957191	0.0422494255743395
cvd.incidence	1990-2020	Southeast and East Asia	-0.09057236897389	-0.189728695307551	0.00107166275438253
cvd.incidence	1990-2020	Centr/East Eur Centr Asia	0.479093081072885	0.315290155806252	0.781053301077062
cvd.incidence	1990-2020	High-Income Countries	-0.861953627573705	-1.27905892157226	-0.68902027754895
cvd.incidence	1990-2020	Latin Amer/Caribbean	-1.1420328792618	-1.64928579988456	-0.625365913740871
cvd.incidence	1990-2020	Mid. East/North Africa	0.213726914046934	-0.299379557628997	0.748405317833756
cvd.incidence	1990-2020	South Asia	0.236790482540219	0.113845144732448	0.43691426699183
cvd.incidence	1990-2020	Sub-Saharan Africa	4.3934878653701	3.14242696408411	5.80562308844585
diabetes.incidence	1990-2020	World	1.29195921222064	0.897350908141358	1.66826294545599
diabetes.incidence	1990-2020	Southeast and East Asia	0.39879947724889	-0.195230928629158	0.879443894844134
diabetes.incidence	1990-2020	Centr/East Eur Centr Asia	1.52030008270297	1.01357790451865	2.27086925794081
diabetes.incidence	1990-2020	High-Income Countries	-0.19890079922545	-0.738567020787953	0.959956633039956
diabetes.incidence	1990-2020	Latin Amer/Caribbean	-3.1748792804156	-4.10886172944321	-2.21879165206437
diabetes.incidence	1990-2020	Mid. East/North Africa	0.916180796983149	0.116370613778926	1.84934159174784
diabetes.incidence	1990-2020	South Asia	1.13731315850625	0.790590650409103	1.65828360594688
diabetes.incidence	1990-2020	Sub-Saharan Africa	8.7778941248897	6.76861444215926	11.0132848904342
cvd.deaths	1990-2020	World	-0.26591523482378	-0.377396490840115	-0.160375799836943
cvd.deaths	1990-2020	Southeast and East Asia	-0.0772953865971925	-0.151134063755342	-0.00882592279285753
cvd.deaths	1990-2020	Centr/East Eur Centr Asia	0.187982470390685	0.0971113871425181	0.347208972649104
cvd.deaths	1990-2020	High-Income Countries	-0.4293252105562	-0.552282176165133	-0.314898409259967
cvd.deaths	1990-2020	Latin Amer/Caribbean	-1.22342441660106	-1.68715763794756	-0.806554209375372
cvd.deaths	1990-2020	Mid. East/North Africa	-0.264240050007845	-0.598693239295733	0.0737685429612025
cvd.deaths	1990-2020	South Asia	0.16290021963372	0.0877395777785465	0.275792746571609
cvd.deaths	1990-2020	Sub-Saharan Africa	2.83062817340095	1.84847441742961	4.0943854211313
diabetes.deaths	1990-2020	World	0.21442191624629	-0.00351547743801391	0.478166268414711
diabetes.deaths	1990-2020	Southeast and East Asia	0.445643733611845	0.235106569066069	0.79519672205229
diabetes.deaths	1990-2020	Centr/East Eur Centr Asia	0.0160631604989451	-0.238257780326478	0.413665197745435
diabetes.deaths	1990-2020	High-Income Countries	-0.226627576040315	-0.405154852877737	0.242634507089113
diabetes.deaths	1990-2020	Latin Amer/Caribbean	-2.51705256042615	-3.11976251723034	-1.93752715038271
diabetes.deaths	1990-2020	Mid. East/North Africa	-0.720879687365525	-1.42372774152204	-0.0827148340436874
diabetes.deaths	1990-2020	South Asia	0.06476877548001	-0.0631123325157608	0.176387881727487
diabetes.deaths	1990-2020	Sub-Saharan Africa	5.4834999623151	4.03239636810283	7.32514766617334
cvd.dalys	1990-2020	World	-0.19137937923064	-0.343031615863475	-0.036682680202312
cvd.dalys	1990-2020	Southeast and East Asia	-0.01825711088444	-0.135042084746686	0.0991459541751722
cvd.dalys	1990-2020	Centr/East Eur Centr Asia	0.28155515594327	0.142726514685394	0.521968222824038
cvd.dalys	1990-2020	High-Income Countries	-0.33110335622773	-0.484786027287056	-0.0396184349902139
cvd.dalys	1990-2020	Latin Amer/Caribbean	-1.58811854208285	-2.22440192079687	-1.03338871873307
cvd.dalys	1990-2020	Mid. East/North Africa	-0.0663303674582061	-0.528738314018005	0.46829992604577
cvd.dalys	1990-2020	South Asia	0.342628671602792	0.199182022004714	0.564714618389809
cvd.dalys	1990-2020	Sub-Saharan Africa	3.63095507299925	2.4629412791854	5.02601695901649
diabetes.dalys	1990-2020	World	0.554253498461925	0.319208199628336	0.817208079079029
diabetes.dalys	1990-2020	Southeast and East Asia	0.365453221743035	0.11208870669957301	0.756432092592946
diabetes.dalys	1990-2020	Centr/East Eur Centr Asia	0.534831981703515	0.229205119808301	1.04628896902293
diabetes.dalys	1990-2020	High-Income Countries	0.643740054776285	0.397341054966488	1.40232083227153
diabetes.dalys	1990-2020	Latin Amer/Caribbean	-2.5861939074908	-3.30061422649507	-1.90666029419526
diabetes.dalys	1990-2020	Mid. East/North Africa	0.45313423801791	-0.308055418952396	1.18378035002143
diabetes.dalys	1990-2020	South Asia	0.47046656136402	0.31348335894145	0.671665613743
diabetes.dalys	1990-2020	Sub-Saharan Africa	7.10162889990268	5.38173140923176	9.16337279797771
