# Supplementary material for: Burdens of type 2 diabetes and cardiovascular disease attributable to sugar-sweetened beverages in 184 countries
Source: Nat Med. 2025 Jan 6;31(2):552–64. doi: 10.1038/s41591-024-03345-4 (PMC11835746; doi:10.1038/s41591-024-03345-4)
Supplement: Supplementary file 13 — Source data. [file 41591_2024_3345_MOESM13_ESM.csv]

disease	year	country	medians	LB	UB
cvd.incidence	1990-2020	Argentina	49.4790493703909	0.755479795069346	105.971200524704
cvd.incidence	1990-2020	Bangladesh	10.5627396500885	5.75285782247962	23.2559972119128
cvd.incidence	1990-2020	Brazil	-139.671268797286	-184.876671603845	-96.4640973157998
cvd.incidence	1990-2020	China	4.56743303052492	0.642178586288214	8.1220952756257
cvd.incidence	1990-2020	DR Congo	9.70285752367089	-8.17569251793336	52.3030895847016
cvd.incidence	1990-2020	Colombia	216.143335811912	124.652210165381	334.452220936594
cvd.incidence	1990-2020	Germany	-90.4388982217736	-142.120120494322	-67.4495522861054
cvd.incidence	1990-2020	Egypt	38.7696132839	-10.3093229960913	121.538267901557
cvd.incidence	1990-2020	Spain	4.05210989499591	-14.9222812226452	27.6620490023294
cvd.incidence	1990-2020	Ethiopia	69.5770163085318	13.0372340595925	121.634618680823
cvd.incidence	1990-2020	France	23.8136497973197	4.43875381538589	51.2180889710699
cvd.incidence	1990-2020	UK	-172.255798670264	-245.114719653924	-132.910692538902
cvd.incidence	1990-2020	Indonesia	28.4325432994285	20.0706240720642	50.7539292373833
cvd.incidence	1990-2020	India	7.53941691476503	3.92040555331166	16.6998863813049
cvd.incidence	1990-2020	Iran	76.1779010376245	-10.3735690094039	182.309449720284
cvd.incidence	1990-2020	Italy	-17.5689281962226	-34.5889108501556	-3.14360489799844
cvd.incidence	1990-2020	Japan	3.05884357431817	-7.31767316012917	12.8080367228742
cvd.incidence	1990-2020	Korea	-6.40026527652036	-12.0659698627029	-3.78275138466295
cvd.incidence	1990-2020	Mexico	70.5759077130687	-2.40549353154748	162.095543596737
cvd.incidence	1990-2020	Myanmar	119.326945545891	82.177025661147	188.115956052637
cvd.incidence	1990-2020	Nigeria	291.272108177685	188.246296560079	463.954868923627
cvd.incidence	1990-2020	Pakistan	52.2609156272132	-16.692765160164	146.193376892044
cvd.incidence	1990-2020	Philippines	8.57005222130188	0.0772209856981854	22.4082818697094
cvd.incidence	1990-2020	Russia	274.405989607962	213.433249025351	413.943459184636
cvd.incidence	1990-2020	Thailand	166.401194976085	79.6099294759755	339.71968562429697
cvd.incidence	1990-2020	Turkey	-541.250711974931	-789.157168585536	-377.831644117004
cvd.incidence	1990-2020	Ukraine	-53.8132725284366	-110.119676299077	-18.5234407201072
cvd.incidence	1990-2020	USA	-381.634322637557	-535.480279607798	-321.862860795949
cvd.incidence	1990-2020	Vietnam	40.7018866986053	27.7140427045686	74.0550718267744
cvd.incidence	1990-2020	South Africa	-201.636930478068	-303.708522400801	-110.783834970802
diabetes.incidence	1990-2020	Argentina	544.20788695839	432.293879588149	682.346372109802
diabetes.incidence	1990-2020	Bangladesh	26.7986203558976	16.1309804752267	59.3743652247927
diabetes.incidence	1990-2020	Brazil	-30.3002352942482	-97.3533248678159	96.1933677305596
diabetes.incidence	1990-2020	China	-0.167967982623932	-16.9212366932545	13.7084463814575
diabetes.incidence	1990-2020	DR Congo	135.749909070156	46.7248202704276	367.76558749472
diabetes.incidence	1990-2020	Colombia	793.067287577847	626.665528093288	971.721306234131
diabetes.incidence	1990-2020	Germany	222.817043105453	182.491292456349	295.284381698395
diabetes.incidence	1990-2020	Egypt	397.806936768938	299.36578265756	555.482295782807
diabetes.incidence	1990-2020	Spain	250.500856509116	196.148084025459	348.145917330343
diabetes.incidence	1990-2020	Ethiopia	204.01403100354	157.070521831264	260.185412736684
diabetes.incidence	1990-2020	France	135.035633306813	112.644538786972	186.68519416782
diabetes.incidence	1990-2020	UK	326.301326296794	266.455468355173	435.154465633124
diabetes.incidence	1990-2020	Indonesia	75.8291790936967	53.5190456896916	133.169393540616
diabetes.incidence	1990-2020	India	14.0186948763665	8.0895961260291	37.6004487407068
diabetes.incidence	1990-2020	Iran	309.53390005206	256.054722214312	428.317786776025
diabetes.incidence	1990-2020	Italy	51.7855516215321	37.0040544691703	96.1437679655041
diabetes.incidence	1990-2020	Japan	35.9015755558445	10.3918480665861	85.7047884116875
diabetes.incidence	1990-2020	Korea	118.705815351884	100.271232452495	195.907174316616
diabetes.incidence	1990-2020	Mexico	320.11611972666	175.53370307404	513.031013738552
diabetes.incidence	1990-2020	Myanmar	521.559179118906	363.658133701528	771.90693398397
diabetes.incidence	1990-2020	Nigeria	361.510050282557	247.144579872999	515.126714075997
diabetes.incidence	1990-2020	Pakistan	397.704206358233	241.845752806624	638.16901573189
diabetes.incidence	1990-2020	Philippines	67.1585217800428	46.6021741886596	106.443298892657
diabetes.incidence	1990-2020	Russia	188.897631195651	145.447484992171	276.274841037029
diabetes.incidence	1990-2020	Thailand	511.763447501122	249.052886608863	982.158840702845
diabetes.incidence	1990-2020	Turkey	-156.303467368176	-233.905312760005	-59.6600819888446
diabetes.incidence	1990-2020	Ukraine	22.5675319319807	5.78949633765929	62.3317668208553
diabetes.incidence	1990-2020	USA	671.24973562096	575.724268837772	984.663485885162
diabetes.incidence	1990-2020	Vietnam	107.930944145304	77.642978111376	173.189242589474
diabetes.incidence	1990-2020	South Africa	476.179864973377	346.720594891865	666.422935999823
cvd.deaths	1990-2020	Argentina	-39.1164814938785	-63.3820991237602	-29.7772811831731
cvd.deaths	1990-2020	Bangladesh	1.42515609436068	0.630278181983623	3.19185635407414
cvd.deaths	1990-2020	Brazil	-95.1345119449389	-115.582023656567	-80.129566958801007
cvd.deaths	1990-2020	China	0.523202426923495	-0.264136270609092	0.911206121458208
cvd.deaths	1990-2020	DR Congo	-0.72216454975012	-9.56824890964244	4.91039925281562
cvd.deaths	1990-2020	Colombia	-19.8961456800988	-35.2190944131255	-5.10211377579177
cvd.deaths	1990-2020	Germany	-58.3288446238585	-82.8269993795268	-49.3015323859058
cvd.deaths	1990-2020	Egypt	-21.7329606629562	-35.9441494158506	-11.5705268808911
cvd.deaths	1990-2020	Spain	-22.5623143704652	-32.9824971407737	-18.039098410245
cvd.deaths	1990-2020	Ethiopia	-4.50436408996772	-17.5216699871555	2.1058229523283
cvd.deaths	1990-2020	France	-13.6030649332468	-20.4549902643776	-11.6806552500792
cvd.deaths	1990-2020	UK	-149.100854803271	-197.598935848403	-128.772814233763
cvd.deaths	1990-2020	Indonesia	11.5775961283951	8.31057310055643	20.2576484360277
cvd.deaths	1990-2020	India	1.84469598027403	0.984104004102202	3.51828705641541
cvd.deaths	1990-2020	Iran	-25.3734313856227	-45.1969533308231	-18.3333503099003
cvd.deaths	1990-2020	Italy	-17.3948812414433	-25.7508104816641	-14.8054320631331
cvd.deaths	1990-2020	Japan	-9.46869299532343	-12.928384516965	-7.61823942694719
cvd.deaths	1990-2020	Korea	-2.4632410184778	-4.4623955138523	-1.96948646891942
cvd.deaths	1990-2020	Mexico	37.3052821863194	29.6561082021252	51.5326672471978
cvd.deaths	1990-2020	Myanmar	46.4833535484703	32.3253647832114	75.7442751912606
cvd.deaths	1990-2020	Nigeria	49.4225720937177	30.2865300377955	80.3746631007654
cvd.deaths	1990-2020	Pakistan	21.0693027160785	9.70867894405234	38.4491827115427
cvd.deaths	1990-2020	Philippines	0.343190806023088	-2.32325562679809	5.1099907435204
cvd.deaths	1990-2020	Russia	49.7352824168702	37.4021121930877	78.0174298556681
cvd.deaths	1990-2020	Thailand	37.720332451262	18.1580507480319	79.1367443777599
cvd.deaths	1990-2020	Turkey	-104.507880460459	-148.699446236966	-74.1063258190693
cvd.deaths	1990-2020	Ukraine	-26.5188051799343	-46.9015373768343	-17.4405975831736
cvd.deaths	1990-2020	USA	-79.7555438242419	-103.531167004778	-71.1074832239049
cvd.deaths	1990-2020	Vietnam	10.0588705320045	6.81727985158587	17.4381556484575
cvd.deaths	1990-2020	South Africa	-23.0234186432642	-32.232421894826	-13.2251704637377
diabetes.deaths	1990-2020	Argentina	5.57373967758808	3.44655035789307	9.42797404691487
diabetes.deaths	1990-2020	Bangladesh	0.487179809615906	0.260049552939793	1.06849499388279
diabetes.deaths	1990-2020	Brazil	-13.8083690663873	-17.3075398836257	-10.1049293741487
diabetes.deaths	1990-2020	China	0.0177781061230666	-0.0654909562949644	0.0483253423358596
diabetes.deaths	1990-2020	DR Congo	1.78997409830794	-0.1534623397322	6.35959497031938
diabetes.deaths	1990-2020	Colombia	2.93137950440484	0.154024597331409	6.44882590140484
diabetes.deaths	1990-2020	Germany	-0.630508921063372	-1.6504737616706	0.202335341158665
diabetes.deaths	1990-2020	Egypt	9.09811273725252	6.4825070489237	14.0858858331768
diabetes.deaths	1990-2020	Spain	-3.21581267904267	-5.15064248614179	-2.5214955647402
diabetes.deaths	1990-2020	Ethiopia	-13.5997657452746	-26.7679354029621	-7.83689634657282
diabetes.deaths	1990-2020	France	1.64437401355583	1.32669749992925	2.4388438113883
diabetes.deaths	1990-2020	UK	-5.01313845293334	-7.01996491187218	-4.34891621139446
diabetes.deaths	1990-2020	Indonesia	2.54789638507048	1.85420234273489	4.58822647871889
diabetes.deaths	1990-2020	India	0.479987266688989	0.274231531972677	0.88396790583307
diabetes.deaths	1990-2020	Iran	6.09447459087094	4.9245619161641	8.93038983030596
diabetes.deaths	1990-2020	Italy	-1.87509677552936	-3.14583637188495	-1.53711085125853
diabetes.deaths	1990-2020	Japan	-1.86526630045728	-2.81630772585078	-1.57947639829277
diabetes.deaths	1990-2020	Korea	-0.798185504000775	-1.75202104038784	-0.547100629727485
diabetes.deaths	1990-2020	Mexico	29.7745267974076	22.6425869570809	42.5859577900788
diabetes.deaths	1990-2020	Myanmar	24.2686142051401	17.0184430877003	39.2166212329064
diabetes.deaths	1990-2020	Nigeria	20.7186585872383	12.7011334497739	32.4484527446528
diabetes.deaths	1990-2020	Pakistan	7.02414952054665	3.56335093699698	13.0625580941994
diabetes.deaths	1990-2020	Philippines	6.24628541488004	4.99312042187626	9.29384216011193
diabetes.deaths	1990-2020	Russia	7.78242522671435	6.06203227396095	11.7745105802832
diabetes.deaths	1990-2020	Thailand	21.2828868451312	10.064122145462	43.046860383981
diabetes.deaths	1990-2020	Turkey	-17.6767280930322	-25.8020781603825	-11.9004298291964
diabetes.deaths	1990-2020	Ukraine	-0.895302671604558	-1.51021733705617	-0.626684578666174
diabetes.deaths	1990-2020	USA	0.0274992135242442	-0.963438857317309	2.71220644382925
diabetes.deaths	1990-2020	Vietnam	4.26885770893972	2.90569388762299	7.56770332979685
diabetes.deaths	1990-2020	South Africa	50.6163547467519	34.2282592063998	74.7890017907524
cvd.dalys	1990-2020	Argentina	-1179.47728819389	-1823.99861322211	-895.706137065674
cvd.dalys	1990-2020	Bangladesh	29.9770234446709	6.34812779315107	79.5533881483132
cvd.dalys	1990-2020	Brazil	-3073.02948201834	-3688.9486284775	-2610.90155287383
cvd.dalys	1990-2020	China	-7.57112906295615	-59.3975145249127	4.02322875617712
cvd.dalys	1990-2020	DR Congo	-9.83390480521302	-275.574726874887	178.207928204156
cvd.dalys	1990-2020	Colombia	-1653.04767009689	-2204.00934309477	-1119.36945606974
cvd.dalys	1990-2020	Germany	-1567.03229160978	-2270.6158528292	-1310.61078042396
cvd.dalys	1990-2020	Egypt	-914.610787513916	-1499.87001993396	-549.249433520883
cvd.dalys	1990-2020	Spain	-609.020841010015	-885.62970734475	-486.906882289839
cvd.dalys	1990-2020	Ethiopia	-229.103309715534	-705.710883725944	-1.72505638494979
cvd.dalys	1990-2020	France	-357.67762817782	-553.748752046451	-302.915917651664
cvd.dalys	1990-2020	UK	-3670.82887001439	-5003.57633481909	-3156.90419270785
cvd.dalys	1990-2020	Indonesia	393.535674778325	269.343138009976	721.28530564661
cvd.dalys	1990-2020	India	46.5541274183621	23.5213448156045	99.6518014843406
cvd.dalys	1990-2020	Iran	-1056.69315741428	-1663.21742609214	-816.552590177916
cvd.dalys	1990-2020	Italy	-518.353928277846	-752.152295396057	-443.548672695677
cvd.dalys	1990-2020	Japan	-308.337516006127	-418.799575109268	-254.33746523225
cvd.dalys	1990-2020	Korea	-117.970426005945	-210.088871929403	-98.0416174191917
cvd.dalys	1990-2020	Mexico	1003.40613777684	783.986161829752	1396.27357558129
cvd.dalys	1990-2020	Myanmar	1508.39578122423	1004.96390621577	2386.24469083108
cvd.dalys	1990-2020	Nigeria	1527.75540524086	973.381660649651	2423.85972071875
cvd.dalys	1990-2020	Pakistan	976.567774408289	517.896964223424	1731.21464077618
cvd.dalys	1990-2020	Philippines	-195.941644107426	-349.48724281735	-40.9208359818847
cvd.dalys	1990-2020	Russia	1136.61854486099	824.380358622646	1874.11519962457
cvd.dalys	1990-2020	Thailand	1221.03636605884	606.477120666806	2454.6820621787
cvd.dalys	1990-2020	Turkey	-3188.26649931292	-4534.33879327872	-2246.49675822052
cvd.dalys	1990-2020	Ukraine	-782.907304020921	-1307.0509941666	-526.724998558858
cvd.dalys	1990-2020	USA	-2029.82407409497	-2642.05409365459	-1798.04359028312
cvd.dalys	1990-2020	Vietnam	292.032756207358	189.201293373159	546.243952152186
cvd.dalys	1990-2020	South Africa	-1432.39639944309	-1845.18438322693	-1044.88130869464
diabetes.dalys	1990-2020	Argentina	735.936024836096	582.690035851613	1026.14875745842
diabetes.dalys	1990-2020	Bangladesh	49.0509489758741	29.4306310061207	100.945583327734
diabetes.dalys	1990-2020	Brazil	-486.560422936053	-662.280139053372	-232.906142621992
diabetes.dalys	1990-2020	China	12.2428462706458	-0.456593803598952	37.8934602227914
diabetes.dalys	1990-2020	DR Congo	258.638463606343	85.6979798976536	713.247890708287
diabetes.dalys	1990-2020	Colombia	1506.68503111546	1147.45199480194	1949.23625558972
diabetes.dalys	1990-2020	Germany	248.667851296455	199.521706916044	364.690159930083
diabetes.dalys	1990-2020	Egypt	637.826748181266	476.248227489906	930.59007613499
diabetes.dalys	1990-2020	Spain	297.699919831092	226.864225435815	424.263015951539
diabetes.dalys	1990-2020	Ethiopia	-233.657852547063	-646.632965257145	-28.8754022346921
diabetes.dalys	1990-2020	France	197.773161805371	165.833083727351	274.877560626469
diabetes.dalys	1990-2020	UK	433.427484446723	352.165143334629	603.05983186022
diabetes.dalys	1990-2020	Indonesia	156.105506366106	113.167759143976	273.663116001494
diabetes.dalys	1990-2020	India	30.5580697246208	17.9396043525791	66.9529814521632
diabetes.dalys	1990-2020	Iran	509.61398562839	425.246453101882	708.269099285435
diabetes.dalys	1990-2020	Italy	35.6359956983136	13.5282746222706	64.6890175890763
diabetes.dalys	1990-2020	Japan	99.2967831712275	61.9112784423044	201.540061054959
diabetes.dalys	1990-2020	Korea	147.25163137841	121.046874451137	240.206806189461
diabetes.dalys	1990-2020	Mexico	1586.37799092309	1197.14016411195	2157.55310053078
diabetes.dalys	1990-2020	Myanmar	1317.06179223859	928.370120649822	2065.95138769706
diabetes.dalys	1990-2020	Nigeria	1081.55629305218	711.272059764111	1600.5836351427
diabetes.dalys	1990-2020	Pakistan	738.870026251253	411.554719005173	1207.03237353517
diabetes.dalys	1990-2020	Philippines	213.782243022733	157.849169878762	349.214797190307
diabetes.dalys	1990-2020	Russia	421.055038334981	329.769072361276	636.448767886198
diabetes.dalys	1990-2020	Thailand	1281.82562917604	624.957595941437	2529.24152932267
diabetes.dalys	1990-2020	Turkey	-640.611860893904	-913.890711918396	-405.02629627204
diabetes.dalys	1990-2020	Ukraine	8.57239535373267	-24.6779075246637	55.4184412968504
diabetes.dalys	1990-2020	USA	843.220035825684	725.777356320594	1290.0240083745
diabetes.dalys	1990-2020	Vietnam	239.096329549298	172.097067253844	403.687221993303
diabetes.dalys	1990-2020	South Africa	1809.72030371269	1243.17332082741	2641.68931473364
