# Supplementary material for: Burdens of type 2 diabetes and cardiovascular disease attributable to sugar-sweetened beverages in 184 countries
Source: Nat Med. 2025 Jan 6;31(2):552–64. doi: 10.1038/s41591-024-03345-4 (PMC11835746; doi:10.1038/s41591-024-03345-4)
Supplement: Supplementary file 14 — Source data. [file 41591_2024_3345_MOESM14_ESM.csv]

disease	year	medians	LB	UB	measure
Diabetes incidence	2020	9.83754852193838	9.14042736400262	10.547699663555	PAF
Diabetes deaths	2020	5.14394649140147	4.62748461121298	5.6887733987918	PAF
Diabetes DALYs	2020	6.914722553472511	6.35145973987333	7.439170778352169	PAF
CVD incidence	2020	3.09990299801362	2.81559302271365	3.40222863980522	PAF
CVD deaths	2020	2.10096929228459	1.91158175659862	2.31232374289808	PAF
CVD DALYs	2020	3.00983221988509	2.73298643381154	3.2943191138716204	PAF
Diabetes incidence	2020	418.1988055612746	389.148083257	449.32006124867695	Rate
Diabetes deaths	2020	15.555330086356346	14.009039179093161	17.211402872646435	Rate
Diabetes DALYs	2020	964.806382894592	885.9607634141653	1038.7922876829655	Rate
CVD incidence	2020	230.39176177184012	209.38284350557797	252.92848495289527	Rate
CVD deaths	2020	49.98482511488478	45.54700656690973	54.973635459122704	Rate
CVD DALYs	2020	1464.2472512799977	1331.71667717417	1601.4151331894457	Rate
