# Supplementary material for: Burdens of type 2 diabetes and cardiovascular disease attributable to sugar-sweetened beverages in 184 countries
Source: Nat Med. 2025 Jan 6;31(2):552–64. doi: 10.1038/s41591-024-03345-4 (PMC11835746; doi:10.1038/s41591-024-03345-4)
Supplement: Supplementary file 15 — Source data. [file 41591_2024_3345_MOESM15_ESM.csv]

disease	year	region	age	age_group	medians	LB	UB
cvd.incidence	2020	World	22.5	20-24 years	11.954458392513299	10.625432530946401	13.52671069725
cvd.incidence	2020	World	27.5	25-29 years	11.150626946021399	9.99682262396835	12.8832843071967
cvd.incidence	2020	World	32.5	30-34 years	9.82581782370961	8.736522306593649	11.3888137414594
cvd.incidence	2020	World	37.5	35-39 years	9.058966644179039	7.92406234492375	10.6255328164668
cvd.incidence	2020	World	42.5	40-44 years	7.83846244041703	6.8436032796808	9.173703788002129
cvd.incidence	2020	World	47.5	45-49 years	6.23729437869422	5.40366664842659	7.34427204289658
cvd.incidence	2020	World	52.5	50-54 years	4.64153565529442	4.08189124819956	5.43494840001804
cvd.incidence	2020	World	57.5	55-59 years	4.0496836012606705	3.54666679285863	4.80714106924923
cvd.incidence	2020	World	62.5	60-64 years	3.2327361863033	2.8579143540153997	3.82515081051912
cvd.incidence	2020	World	67.5	65-69 years	2.55684855329027	2.23558709367111	3.02489449470024
cvd.incidence	2020	World	72.5	70-74 years	1.9832284698461802	1.73262866200929	2.34067333183179
cvd.incidence	2020	World	77.5	75-79 years	1.6425740454406499	1.44916901677094	1.95735264946803
cvd.incidence	2020	World	82.5	80-84 years	1.22574071554668	1.0841239294569398	1.4198286643720999
cvd.incidence	2020	World	87.5	85+ years	0.722451018795844	0.6392522070868519	0.818537952917506
cvd.incidence	2020	Southeast and East Asia	22.5	20-24 years	5.55612696021378	4.64879379017199	7.848700129220849
cvd.incidence	2020	Centr/East Eur Centr Asia	22.5	20-24 years	14.295778810010301	11.9434205758822	19.9531686506128
cvd.incidence	2020	High-Income Countries	22.5	20-24 years	20.3666173704673	16.6219027815169	30.350944473004997
cvd.incidence	2020	Latin Amer/Caribbean	22.5	20-24 years	29.9301388892037	25.93912908048	36.4851713717926
cvd.incidence	2020	Mid. East/North Africa	22.5	20-24 years	19.8799904822477	16.3328487935303	24.1530124490584
cvd.incidence	2020	South Asia	22.5	20-24 years	3.22961654926565	2.04099672665614	5.7204635971643
cvd.incidence	2020	Sub-Saharan Africa	22.5	20-24 years	17.649883707258	14.0219391672835	22.4905245754686
cvd.incidence	2020	Southeast and East Asia	27.5	25-29 years	4.06189376918964	3.3277941986837	5.56872324646947
cvd.incidence	2020	Centr/East Eur Centr Asia	27.5	25-29 years	12.1555525100386	9.89806236407616	18.8830148389692
cvd.incidence	2020	High-Income Countries	27.5	25-29 years	19.8353768728596	16.4881993623281	33.590194524705005
cvd.incidence	2020	Latin Amer/Caribbean	27.5	25-29 years	29.3972851934985	25.427032827935196	36.327071287086795
cvd.incidence	2020	Mid. East/North Africa	27.5	25-29 years	18.4819122873735	14.9321814129871	22.7293280228167
cvd.incidence	2020	South Asia	27.5	25-29 years	3.1463036709594396	1.90178284491789	5.67239940632583
cvd.incidence	2020	Sub-Saharan Africa	27.5	25-29 years	19.4409644684256	15.3305369140842	25.384358065386497
cvd.incidence	2020	Southeast and East Asia	32.5	30-34 years	2.7726905488117	2.29412205872014	4.3751796019256
cvd.incidence	2020	Centr/East Eur Centr Asia	32.5	30-34 years	10.155913550465801	8.07481265578441	16.7445418611447
cvd.incidence	2020	High-Income Countries	32.5	30-34 years	18.597837501336002	15.4753299945658	30.361247499395798
cvd.incidence	2020	Latin Amer/Caribbean	32.5	30-34 years	28.5057086464819	24.4167078749992	34.840947318868196
cvd.incidence	2020	Mid. East/North Africa	32.5	30-34 years	16.65364321027	13.378451394861399	21.4062481547044
cvd.incidence	2020	South Asia	32.5	30-34 years	2.87937342636374	1.7559833576478099	5.48229606517991
cvd.incidence	2020	Sub-Saharan Africa	32.5	30-34 years	20.7385914887477	15.8645994359845	26.204871951218
cvd.incidence	2020	Southeast and East Asia	37.5	35-39 years	2.4812960636926498	2.00514916084277	3.66042492955203
cvd.incidence	2020	Centr/East Eur Centr Asia	37.5	35-39 years	8.21042379738927	6.383035965443249	14.2398282600253
cvd.incidence	2020	High-Income Countries	37.5	35-39 years	16.0308563112788	13.4109473520798	26.300892034420798
cvd.incidence	2020	Latin Amer/Caribbean	37.5	35-39 years	26.507419733828502	22.5995437412745	33.9805730928611
cvd.incidence	2020	Mid. East/North Africa	37.5	35-39 years	14.2763441701831	11.3137112979107	19.3276251066524
cvd.incidence	2020	South Asia	37.5	35-39 years	2.62321746049296	1.52147838106629	5.55930114407848
cvd.incidence	2020	Sub-Saharan Africa	37.5	35-39 years	20.3322520061894	15.936623528241	26.3470739565587
cvd.incidence	2020	Southeast and East Asia	42.5	40-44 years	2.01642595246374	1.6398201337301002	3.2875496059330303
cvd.incidence	2020	Centr/East Eur Centr Asia	42.5	40-44 years	6.6659507073172	5.16397247286292	11.2802179761409
cvd.incidence	2020	High-Income Countries	42.5	40-44 years	13.4065816590917	11.2863674434148	21.516825417088402
cvd.incidence	2020	Latin Amer/Caribbean	42.5	40-44 years	23.4190881054665	20.142174781917298	30.0497548480953
cvd.incidence	2020	Mid. East/North Africa	42.5	40-44 years	12.3712582177881	9.58859012215674	16.4634168822143
cvd.incidence	2020	South Asia	42.5	40-44 years	2.32259342996955	1.3919561448809399	4.43986299053927
cvd.incidence	2020	Sub-Saharan Africa	42.5	40-44 years	18.853059803057402	14.5046470574327	24.5136071500674
cvd.incidence	2020	Southeast and East Asia	47.5	45-49 years	1.3836386028613301	1.15793061849475	2.04045366942018
cvd.incidence	2020	Centr/East Eur Centr Asia	47.5	45-49 years	5.3520646277023	4.23558703344157	10.2971503706093
cvd.incidence	2020	High-Income Countries	47.5	45-49 years	10.5703904242281	9.10912799488146	16.0593842530159
cvd.incidence	2020	Latin Amer/Caribbean	47.5	45-49 years	20.4921313988315	17.1885582284585	26.4821170994565
cvd.incidence	2020	Mid. East/North Africa	47.5	45-49 years	10.3685404937293	8.0174428480796	14.3217790310951
cvd.incidence	2020	South Asia	47.5	45-49 years	1.9660253830735899	1.16558268718368	4.14264535594479
cvd.incidence	2020	Sub-Saharan Africa	47.5	45-49 years	16.7104140633941	12.4133150036406	21.8465089372585
cvd.incidence	2020	Southeast and East Asia	52.5	50-54 years	0.968969070232556	0.8076989399622019	1.36581911108507
cvd.incidence	2020	Centr/East Eur Centr Asia	52.5	50-54 years	4.033277839035191	3.27284424211232	6.58578405323169
cvd.incidence	2020	High-Income Countries	52.5	50-54 years	7.6264773228483405	6.61944346139913	11.471791674109
cvd.incidence	2020	Latin Amer/Caribbean	52.5	50-54 years	16.1125896094492	13.6767965809515	21.51912017626
cvd.incidence	2020	Mid. East/North Africa	52.5	50-54 years	8.2587342705535	6.55865276921265	11.5352804119202
cvd.incidence	2020	South Asia	52.5	50-54 years	1.48499487202738	0.878167927558048	2.86343121959797
cvd.incidence	2020	Sub-Saharan Africa	52.5	50-54 years	13.1960504145264	9.91518041444948	17.814172012293998
cvd.incidence	2020	Southeast and East Asia	57.5	55-59 years	0.84499058272019	0.706943301069664	1.16842418540218
cvd.incidence	2020	Centr/East Eur Centr Asia	57.5	55-59 years	3.4628345010830897	2.78273723178271	5.76519071909226
cvd.incidence	2020	High-Income Countries	57.5	55-59 years	6.34180597659173	5.49336420677541	10.0717787002618
cvd.incidence	2020	Latin Amer/Caribbean	57.5	55-59 years	14.132460849640799	11.7930438589961	18.7966821430757
cvd.incidence	2020	Mid. East/North Africa	57.5	55-59 years	7.345018158161939	5.82954733737317	10.5530514506881
cvd.incidence	2020	South Asia	57.5	55-59 years	1.2417247338408999	0.7233659115498869	2.292028752655
cvd.incidence	2020	Sub-Saharan Africa	57.5	55-59 years	11.8517837496741	8.82423904270037	15.669691570633601
cvd.incidence	2020	Southeast and East Asia	62.5	60-64 years	0.7074194731619959	0.5952951041959009	0.99293770316412
cvd.incidence	2020	Centr/East Eur Centr Asia	62.5	60-64 years	2.75014719192628	2.2400329214461103	3.9482832542912396
cvd.incidence	2020	High-Income Countries	62.5	60-64 years	4.98587776098797	4.29047991608714	7.803092743056441
cvd.incidence	2020	Latin Amer/Caribbean	62.5	60-64 years	11.1830992103163	9.53912586628784	14.554992969104799
cvd.incidence	2020	Mid. East/North Africa	62.5	60-64 years	6.317660807843679	5.06251628902933	8.78879506270183
cvd.incidence	2020	South Asia	62.5	60-64 years	0.980989432301338	0.592787655549203	1.76417569432757
cvd.incidence	2020	Sub-Saharan Africa	62.5	60-64 years	9.68593902364227	7.061645418274461	13.3530444187558
cvd.incidence	2020	Southeast and East Asia	67.5	65-69 years	0.524168460361529	0.43809652953435096	0.729924301581384
cvd.incidence	2020	Centr/East Eur Centr Asia	67.5	65-69 years	2.34941198897166	1.89374924216486	3.28375792549323
cvd.incidence	2020	High-Income Countries	67.5	65-69 years	4.10237335678273	3.5698497172235797	6.17988760896863
cvd.incidence	2020	Latin Amer/Caribbean	67.5	65-69 years	9.51365719325439	8.08472064533992	12.4864474009979
cvd.incidence	2020	Mid. East/North Africa	67.5	65-69 years	5.75427997235768	4.52968483779581	7.7952421819741895
cvd.incidence	2020	South Asia	67.5	65-69 years	0.848668183499612	0.504955646234026	1.59454318282175
cvd.incidence	2020	Sub-Saharan Africa	67.5	65-69 years	8.39129252876639	5.87410695336529	11.9349109095109
cvd.incidence	2020	Southeast and East Asia	72.5	70-74 years	0.400149362685576	0.338352718665908	0.52906257106519206
cvd.incidence	2020	Centr/East Eur Centr Asia	72.5	70-74 years	1.8721194796405698	1.47250719582621	2.5574772203379204
cvd.incidence	2020	High-Income Countries	72.5	70-74 years	3.0983525197276802	2.68273138839126	4.22786516062724
cvd.incidence	2020	Latin Amer/Caribbean	72.5	70-74 years	7.68231290024191	6.36336286130621	10.229243794042201
cvd.incidence	2020	Mid. East/North Africa	72.5	70-74 years	4.89827967180238	3.800706855543	6.59148066619259
cvd.incidence	2020	South Asia	72.5	70-74 years	0.695700176431274	0.390237818882476	1.2938382878643
cvd.incidence	2020	Sub-Saharan Africa	72.5	70-74 years	6.63011959570718	4.3777082771922	9.85783577505624
cvd.incidence	2020	Southeast and East Asia	77.5	75-79 years	0.31897813018635396	0.266507540526197	0.42576105288957
cvd.incidence	2020	Centr/East Eur Centr Asia	77.5	75-79 years	1.58620716603902	1.21877751475777	2.2387184550240797
cvd.incidence	2020	High-Income Countries	77.5	75-79 years	2.44377416273402	2.1203007757506698	3.3556585511349697
cvd.incidence	2020	Latin Amer/Caribbean	77.5	75-79 years	6.52227619825053	5.3404066660893	8.4476542178729
cvd.incidence	2020	Mid. East/North Africa	77.5	75-79 years	4.36377139036844	3.3171582395165005	6.15830976079003
cvd.incidence	2020	South Asia	77.5	75-79 years	0.57734236842748	0.337797931311004	1.10891441085723
cvd.incidence	2020	Sub-Saharan Africa	77.5	75-79 years	5.49631207587004	3.50249308805795	8.37257313445979
cvd.incidence	2020	Southeast and East Asia	82.5	80-84 years	0.246177405683368	0.20708295972965302	0.307532583177078
cvd.incidence	2020	Centr/East Eur Centr Asia	82.5	80-84 years	1.16889809022116	0.869322056235055	1.6164042562515701
cvd.incidence	2020	High-Income Countries	82.5	80-84 years	1.6540951085459599	1.46846664601986	1.9771969195026
cvd.incidence	2020	Latin Amer/Caribbean	82.5	80-84 years	4.88907983466191	4.00135893050829	6.37280959608191
cvd.incidence	2020	Mid. East/North Africa	82.5	80-84 years	3.42434469260827	2.56125373064026	4.76935594220146
cvd.incidence	2020	South Asia	82.5	80-84 years	0.42626835888972503	0.22690808813944702	0.847665366752828
cvd.incidence	2020	Sub-Saharan Africa	82.5	80-84 years	4.1426105396033694	2.52933905353949	6.580167292653879
cvd.incidence	2020	Southeast and East Asia	87.5	85+ years	0.16825719968207	0.139896758480554	0.209158268409779
cvd.incidence	2020	Centr/East Eur Centr Asia	87.5	85+ years	0.620033647689666	0.4524151754286	0.8710967311782881
cvd.incidence	2020	High-Income Countries	87.5	85+ years	0.797152391613903	0.713123514259962	0.89513370615286
cvd.incidence	2020	Latin Amer/Caribbean	87.5	85+ years	2.76343389626406	2.20991078485251	3.52921808394997
cvd.incidence	2020	Mid. East/North Africa	87.5	85+ years	1.8304732138950799	1.36738961291861	2.38537595307027
cvd.incidence	2020	South Asia	87.5	85+ years	0.23595607773111402	0.12139726660147	0.45903205673474096
cvd.incidence	2020	Sub-Saharan Africa	87.5	85+ years	2.24303226945387	1.32021177491678	3.8084870207327897
diabetes.incidence	2020	World	22.5	20-24 years	14.5389621837103	13.1908367339601	16.8986353941571
diabetes.incidence	2020	World	27.5	25-29 years	15.6488257063254	14.1636149276076	17.5579540374526
diabetes.incidence	2020	World	32.5	30-34 years	14.797133066402399	13.372510217022398	16.8769328400969
diabetes.incidence	2020	World	37.5	35-39 years	13.9104200153599	12.5168989311473	16.4678988705585
diabetes.incidence	2020	World	42.5	40-44 years	12.8709292894042	11.5749253514992	15.2343152132381
diabetes.incidence	2020	World	47.5	45-49 years	10.8865239284704	9.69023572687924	12.7618630784711
diabetes.incidence	2020	World	52.5	50-54 years	8.45771949770711	7.640592302487249	10.459667265653499
diabetes.incidence	2020	World	57.5	55-59 years	7.614342908462319	6.87004469887931	9.1612443126138
diabetes.incidence	2020	World	62.5	60-64 years	6.204291927732649	5.59810121277338	7.374613796265909
diabetes.incidence	2020	World	67.5	65-69 years	5.08826372856839	4.59005945359485	5.92152705012476
diabetes.incidence	2020	World	72.5	70-74 years	3.99194627824888	3.54020178001017	4.76817880765873
diabetes.incidence	2020	World	77.5	75-79 years	3.1732553132508703	2.75859428726092	3.82411042859205
diabetes.incidence	2020	World	82.5	80-84 years	2.15207272079551	1.81408317340595	2.68168225792647
diabetes.incidence	2020	World	87.5	85+ years	1.17364389907607	0.9931160436934761	1.42520876490895
diabetes.incidence	2020	Southeast and East Asia	22.5	20-24 years	5.20680539989252	4.419189786374409	10.321626570043
diabetes.incidence	2020	Centr/East Eur Centr Asia	22.5	20-24 years	19.3199298741011	15.152146782662502	26.1989593939995
diabetes.incidence	2020	High-Income Countries	22.5	20-24 years	27.5993664327907	24.271086118409	35.2271560671569
diabetes.incidence	2020	Latin Amer/Caribbean	22.5	20-24 years	43.6650328598356	39.0021381757392	50.44795545133059
diabetes.incidence	2020	Mid. East/North Africa	22.5	20-24 years	31.928006070529904	26.7289868936046	37.496417189085804
diabetes.incidence	2020	South Asia	22.5	20-24 years	5.389246814283919	3.63548355629896	8.36751518357309
diabetes.incidence	2020	Sub-Saharan Africa	22.5	20-24 years	28.4367595377032	23.2082381099541	34.7076516461322
diabetes.incidence	2020	Southeast and East Asia	27.5	25-29 years	6.38413745838944	5.20551766963009	8.890698193424349
diabetes.incidence	2020	Centr/East Eur Centr Asia	27.5	25-29 years	16.4096208949289	13.1532030832097	23.6835375306016
diabetes.incidence	2020	High-Income Countries	27.5	25-29 years	27.448769887943804	24.005921749107	38.138942445234505
diabetes.incidence	2020	Latin Amer/Caribbean	27.5	25-29 years	41.1904961665442	36.1463873903027	48.7978216015199
diabetes.incidence	2020	Mid. East/North Africa	27.5	25-29 years	27.3691103354742	22.5798179382247	32.7537911660716
diabetes.incidence	2020	South Asia	27.5	25-29 years	4.91371553569517	3.1824349826734597	7.86234840985049
diabetes.incidence	2020	Sub-Saharan Africa	27.5	25-29 years	29.8469188387835	24.2292439207388	36.9761365981699
diabetes.incidence	2020	Southeast and East Asia	32.5	30-34 years	5.6488787128299	4.65387740155603	8.10451141890979
diabetes.incidence	2020	Centr/East Eur Centr Asia	32.5	30-34 years	13.6074565862671	10.9492494179058	20.8154531369378
diabetes.incidence	2020	High-Income Countries	32.5	30-34 years	27.1321951380177	23.375603043826203	42.0011308665579
diabetes.incidence	2020	Latin Amer/Caribbean	32.5	30-34 years	37.9674395555065	33.1887082621827	45.0016931793038
diabetes.incidence	2020	Mid. East/North Africa	32.5	30-34 years	23.4351841760045	19.18563941284	28.469259171231197
diabetes.incidence	2020	South Asia	32.5	30-34 years	4.33434871502356	2.7998445356445902	7.50982805021531
diabetes.incidence	2020	Sub-Saharan Africa	32.5	30-34 years	30.260716210024803	24.2796284784149	37.3244278886489
diabetes.incidence	2020	Southeast and East Asia	37.5	35-39 years	5.48629456815622	4.37969784374551	7.92475191173477
diabetes.incidence	2020	Centr/East Eur Centr Asia	37.5	35-39 years	10.867414208403	8.70063457887561	17.5325014731206
diabetes.incidence	2020	High-Income Countries	37.5	35-39 years	24.3929250647261	20.7747640803853	42.8846746028669
diabetes.incidence	2020	Latin Amer/Caribbean	37.5	35-39 years	34.0579107625543	29.4619564842719	41.8126707985237
diabetes.incidence	2020	Mid. East/North Africa	37.5	35-39 years	20.0360368809176	16.0950644751981	24.9101008751758
diabetes.incidence	2020	South Asia	37.5	35-39 years	4.0471358825428005	2.51597177686899	7.5252848782887005
diabetes.incidence	2020	Sub-Saharan Africa	37.5	35-39 years	29.2989435812827	23.3737024769274	36.7840415845214
diabetes.incidence	2020	Southeast and East Asia	42.5	40-44 years	4.31660358290734	3.5330564420823505	6.5111588460532195
diabetes.incidence	2020	Centr/East Eur Centr Asia	42.5	40-44 years	9.06575535336342	7.13169332490098	13.787123420550602
diabetes.incidence	2020	High-Income Countries	42.5	40-44 years	20.8090665618382	17.730650332572502	38.6125192613115
diabetes.incidence	2020	Latin Amer/Caribbean	42.5	40-44 years	29.5915312439819	25.637360256513496	37.1278644685442
diabetes.incidence	2020	Mid. East/North Africa	42.5	40-44 years	17.1076896794797	13.43728421435	21.6134843620761
diabetes.incidence	2020	South Asia	42.5	40-44 years	3.7901573546490903	2.4161683859686303	6.436823154930971
diabetes.incidence	2020	Sub-Saharan Africa	42.5	40-44 years	27.1757164606495	21.682517027585902	34.590722958783395
diabetes.incidence	2020	Southeast and East Asia	47.5	45-49 years	2.91564544708253	2.38374656035254	4.46910710703362
diabetes.incidence	2020	Centr/East Eur Centr Asia	47.5	45-49 years	7.362581983931619	5.89259768689764	10.8819135462316
diabetes.incidence	2020	High-Income Countries	47.5	45-49 years	16.5835581268943	14.217757625536601	29.7807479548113
diabetes.incidence	2020	Latin Amer/Caribbean	47.5	45-49 years	25.677143565323	22.099571517027	32.4150873232513
diabetes.incidence	2020	Mid. East/North Africa	47.5	45-49 years	14.351314102258	11.2370660689291	18.4828054764152
diabetes.incidence	2020	South Asia	47.5	45-49 years	3.4565621514951803	2.22012344432644	6.0036406397806195
diabetes.incidence	2020	Sub-Saharan Africa	47.5	45-49 years	24.3190878854382	18.5624500329878	30.638598375848503
diabetes.incidence	2020	Southeast and East Asia	52.5	50-54 years	2.1015990606726502	1.73239839415401	3.26243542477459
diabetes.incidence	2020	Centr/East Eur Centr Asia	52.5	50-54 years	5.52260598284821	4.58123062892689	8.05900639098709
diabetes.incidence	2020	High-Income Countries	52.5	50-54 years	11.988990763597	10.4527937383266	23.879343885872302
diabetes.incidence	2020	Latin Amer/Caribbean	52.5	50-54 years	20.1401929987073	17.5225085742728	26.4987718782375
diabetes.incidence	2020	Mid. East/North Africa	52.5	50-54 years	11.210013952496901	9.21118371183905	14.3572214977276
diabetes.incidence	2020	South Asia	52.5	50-54 years	2.9476899580013	1.8771647313756499	4.8685544165240495
diabetes.incidence	2020	Sub-Saharan Africa	52.5	50-54 years	19.710030792415	15.372123473200899	25.643539765274497
diabetes.incidence	2020	Southeast and East Asia	57.5	55-59 years	1.9916081367264997	1.65856423286482	3.00720040651958
diabetes.incidence	2020	Centr/East Eur Centr Asia	57.5	55-59 years	4.61232868230811	3.83138430971763	6.8726009263247
diabetes.incidence	2020	High-Income Countries	57.5	55-59 years	9.826280091586339	8.57855500004986	17.291607318788298
diabetes.incidence	2020	Latin Amer/Caribbean	57.5	55-59 years	17.641782543156	15.003712728573701	23.4715188486032
diabetes.incidence	2020	Mid. East/North Africa	57.5	55-59 years	9.719841911418541	7.933297358902671	12.702350896901601
diabetes.incidence	2020	South Asia	57.5	55-59 years	2.82293116262383	1.75847522770279	4.63752596178436
diabetes.incidence	2020	Sub-Saharan Africa	57.5	55-59 years	18.149585639617598	13.9186666145751	22.960971769896
diabetes.incidence	2020	Southeast and East Asia	62.5	60-64 years	1.89291602702676	1.57450031286116	2.83813621404757
diabetes.incidence	2020	Centr/East Eur Centr Asia	62.5	60-64 years	3.7018242133095	3.04723799282704	5.45103384213426
diabetes.incidence	2020	High-Income Countries	62.5	60-64 years	7.518826880866861	6.6160423062246	12.046888380244699
diabetes.incidence	2020	Latin Amer/Caribbean	62.5	60-64 years	14.331471820840699	12.3299484502974	17.8667643048502
diabetes.incidence	2020	Mid. East/North Africa	62.5	60-64 years	8.13078870980811	6.62348880873934	10.762012924505001
diabetes.incidence	2020	South Asia	62.5	60-64 years	2.70291159247664	1.7321109397625298	4.40351306179313
diabetes.incidence	2020	Sub-Saharan Africa	62.5	60-64 years	14.8638407517478	11.2207419981809	19.788971235907
diabetes.incidence	2020	Southeast and East Asia	67.5	65-69 years	1.71428286947647	1.39734308764329	2.77561109195407
diabetes.incidence	2020	Centr/East Eur Centr Asia	67.5	65-69 years	3.20479910554431	2.60565735290341	4.25516744103075
diabetes.incidence	2020	High-Income Countries	67.5	65-69 years	6.1144082091415894	5.41883027406418	9.365332590845501
diabetes.incidence	2020	Latin Amer/Caribbean	67.5	65-69 years	12.77440008578	10.816474140038	17.302632785024798
diabetes.incidence	2020	Mid. East/North Africa	67.5	65-69 years	7.15607292108979	5.675657289761061	9.51714468243182
diabetes.incidence	2020	South Asia	67.5	65-69 years	2.89301057133486	1.82413788401105	4.69248743726875
diabetes.incidence	2020	Sub-Saharan Africa	67.5	65-69 years	12.625824451298701	8.93471937831969	17.5799281673894
diabetes.incidence	2020	Southeast and East Asia	72.5	70-74 years	1.44223016254601	1.18172608109119	2.17968949184973
diabetes.incidence	2020	Centr/East Eur Centr Asia	72.5	70-74 years	2.58536856719885	2.05696406627195	3.44063396988546
diabetes.incidence	2020	High-Income Countries	72.5	70-74 years	4.58721312432076	4.06582771431977	6.42255216968461
diabetes.incidence	2020	Latin Amer/Caribbean	72.5	70-74 years	10.5021225873732	8.668198072759301	13.9959172950246
diabetes.incidence	2020	Mid. East/North Africa	72.5	70-74 years	5.905785714588601	4.58603365611833	7.81813281829617
diabetes.incidence	2020	South Asia	72.5	70-74 years	2.06024229327282	1.21527863354527	3.47432727365945
diabetes.incidence	2020	Sub-Saharan Africa	72.5	70-74 years	9.90019260903681	6.682071414482441	14.274027332040701
diabetes.incidence	2020	Southeast and East Asia	77.5	75-79 years	1.1639804332202301	0.953914744090011	1.7914586441621898
diabetes.incidence	2020	Centr/East Eur Centr Asia	77.5	75-79 years	2.19547983545285	1.7031588367608201	3.0525387097519
diabetes.incidence	2020	High-Income Countries	77.5	75-79 years	3.50816120348876	3.11246941107153	4.94832469715825
diabetes.incidence	2020	Latin Amer/Caribbean	77.5	75-79 years	9.02800996543541	7.44304363612313	11.590894082383
diabetes.incidence	2020	Mid. East/North Africa	77.5	75-79 years	5.11533803995156	3.93458742677961	7.088696837160691
diabetes.incidence	2020	South Asia	77.5	75-79 years	1.0881151757928	0.620733250986958	1.98070580681334
diabetes.incidence	2020	Sub-Saharan Africa	77.5	75-79 years	8.36115308621153	5.37431362854115	12.6344521558783
diabetes.incidence	2020	Southeast and East Asia	82.5	80-84 years	0.851708020174308	0.698604191078232	1.1910184951907499
diabetes.incidence	2020	Centr/East Eur Centr Asia	82.5	80-84 years	1.59350533188659	1.19757259369113	2.22205833601957
diabetes.incidence	2020	High-Income Countries	82.5	80-84 years	2.04927599094802	1.8399128768574702	2.47047396495205
diabetes.incidence	2020	Latin Amer/Caribbean	82.5	80-84 years	6.83383932712416	5.5151404706801594	8.93298618209374
diabetes.incidence	2020	Mid. East/North Africa	82.5	80-84 years	3.6776460704758795	2.72443162547534	5.07165241832672
diabetes.incidence	2020	South Asia	82.5	80-84 years	0.585586855646919	0.316606856567498	1.15951713519745
diabetes.incidence	2020	Sub-Saharan Africa	82.5	80-84 years	6.356645833530259	3.9901419254678396	10.0957667523123
diabetes.incidence	2020	Southeast and East Asia	87.5	85+ years	0.46489907951646203	0.379654668544597	0.60653156567907
diabetes.incidence	2020	Centr/East Eur Centr Asia	87.5	85+ years	0.83720472580161	0.619642681114766	1.16783775118734
diabetes.incidence	2020	High-Income Countries	87.5	85+ years	1.03330999651062	0.934938705809747	1.15141913778028
diabetes.incidence	2020	Latin Amer/Caribbean	87.5	85+ years	3.7172633054325903	2.98845558951578	4.7339378060123405
diabetes.incidence	2020	Mid. East/North Africa	87.5	85+ years	1.88533960315458	1.37734227942922	2.48917158810614
diabetes.incidence	2020	South Asia	87.5	85+ years	0.306929572912912	0.154390663725891	0.604232014358845
diabetes.incidence	2020	Sub-Saharan Africa	87.5	85+ years	3.3799975176932904	2.0140471356786103	5.83754259005404
cvd.deaths	2020	World	22.5	20-24 years	12.7522018843613	11.2041488524721	15.0130174878834
cvd.deaths	2020	World	27.5	25-29 years	11.189821657391299	9.8901707883748209	13.055404634411799
cvd.deaths	2020	World	32.5	30-34 years	9.25327414484686	8.13482554398889	11.083981183833599
cvd.deaths	2020	World	37.5	35-39 years	8.5822672536004	7.499049635361101	10.2500806034154
cvd.deaths	2020	World	42.5	40-44 years	7.35410239501437	6.408370284317599	8.8951287839682
cvd.deaths	2020	World	47.5	45-49 years	6.15660222206086	5.35617793315179	7.34762472667867
cvd.deaths	2020	World	52.5	50-54 years	4.65163060740371	4.1165587887012	5.68710605167258
cvd.deaths	2020	World	57.5	55-59 years	3.94387726014074	3.47824527425844	4.7548163268438
cvd.deaths	2020	World	62.5	60-64 years	3.21877287791498	2.85578156018566	3.81202665253082
cvd.deaths	2020	World	67.5	65-69 years	2.56402064427029	2.26256557799134	3.01568072305731
cvd.deaths	2020	World	72.5	70-74 years	1.9604860787724099	1.71944413273489	2.33074421477308
cvd.deaths	2020	World	77.5	75-79 years	1.6534640588506602	1.45928733715137	1.9555257138733202
cvd.deaths	2020	World	82.5	80-84 years	1.17426936490813	1.04366203182431	1.35432773522942
cvd.deaths	2020	World	87.5	85+ years	0.665313430428371	0.595019201558445	0.746777311911267
cvd.deaths	2020	Southeast and East Asia	22.5	20-24 years	8.73554448261195	7.05790514930454	12.8303536104953
cvd.deaths	2020	Centr/East Eur Centr Asia	22.5	20-24 years	16.353946360153902	12.346832702852	23.6459933058926
cvd.deaths	2020	High-Income Countries	22.5	20-24 years	25.752206673788404	21.149444828196202	43.7273218715041
cvd.deaths	2020	Latin Amer/Caribbean	22.5	20-24 years	33.7657050425909	29.215733044300002	41.9595287319302
cvd.deaths	2020	Mid. East/North Africa	22.5	20-24 years	20.3788027841151	16.8043277691133	29.1278543090557
cvd.deaths	2020	South Asia	22.5	20-24 years	5.12761262453465	3.2382344029402703	9.18907398303694
cvd.deaths	2020	Sub-Saharan Africa	22.5	20-24 years	22.3514462307433	17.590859533501398	28.6720321461364
cvd.deaths	2020	Southeast and East Asia	27.5	25-29 years	7.03192598947435	5.664273034294251	9.866858108055009
cvd.deaths	2020	Centr/East Eur Centr Asia	27.5	25-29 years	13.594771516147999	10.3393110712605	20.7668398140807
cvd.deaths	2020	High-Income Countries	27.5	25-29 years	24.859050957700802	20.418046867630903	46.4373820969271
cvd.deaths	2020	Latin Amer/Caribbean	27.5	25-29 years	32.1605808757091	27.5985439070834	41.1763115548258
cvd.deaths	2020	Mid. East/North Africa	27.5	25-29 years	18.999327248321197	15.125350342021601	25.814747818065698
cvd.deaths	2020	South Asia	27.5	25-29 years	4.35151379272155	2.65883910793517	8.12289896271256
cvd.deaths	2020	Sub-Saharan Africa	27.5	25-29 years	23.510661693476003	18.590436715931798	30.562819292128403
cvd.deaths	2020	Southeast and East Asia	32.5	30-34 years	4.72980236543816	3.81950720639063	7.37339359721262
cvd.deaths	2020	Centr/East Eur Centr Asia	32.5	30-34 years	10.988929669214	8.47967930361699	18.07795143455
cvd.deaths	2020	High-Income Countries	32.5	30-34 years	23.1867192436263	18.862724046041	44.0251880207047
cvd.deaths	2020	Latin Amer/Caribbean	32.5	30-34 years	29.1673640915593	24.7193706839337	37.0428012513425
cvd.deaths	2020	Mid. East/North Africa	32.5	30-34 years	16.9622113230959	13.4092754599508	23.8863081713234
cvd.deaths	2020	South Asia	32.5	30-34 years	3.35030061014226	2.06869049395338	6.66747506937877
cvd.deaths	2020	Sub-Saharan Africa	32.5	30-34 years	23.4895763099074	18.126309908021	30.373535676952002
cvd.deaths	2020	Southeast and East Asia	37.5	35-39 years	3.93111281759302	3.15229879581944	6.21907041263405
cvd.deaths	2020	Centr/East Eur Centr Asia	37.5	35-39 years	8.77433715818814	6.73319538767692	14.9742743876499
cvd.deaths	2020	High-Income Countries	37.5	35-39 years	19.8516905106942	16.4493100673452	40.567911954853194
cvd.deaths	2020	Latin Amer/Caribbean	37.5	35-39 years	25.766829290147403	21.9564252327422	34.8406994524181
cvd.deaths	2020	Mid. East/North Africa	37.5	35-39 years	15.2537150862024	11.6369547960034	21.3939305390147
cvd.deaths	2020	South Asia	37.5	35-39 years	3.02813861137356	1.79862670804859	6.346709329443841
cvd.deaths	2020	Sub-Saharan Africa	37.5	35-39 years	22.545852234476598	17.3569572152584	29.2748916750522
cvd.deaths	2020	Southeast and East Asia	42.5	40-44 years	3.0252100670222397	2.47931424108584	5.359320851883069
cvd.deaths	2020	Centr/East Eur Centr Asia	42.5	40-44 years	7.02841828444922	5.4368368818325	11.3676221124357
cvd.deaths	2020	High-Income Countries	42.5	40-44 years	16.732155120954	13.860907672373902	37.3359906984814
cvd.deaths	2020	Latin Amer/Caribbean	42.5	40-44 years	22.216798632712102	18.902297738709002	30.711707943496503
cvd.deaths	2020	Mid. East/North Africa	42.5	40-44 years	13.529619247553102	10.108274579149299	19.1639681979989
cvd.deaths	2020	South Asia	42.5	40-44 years	2.42585372869455	1.43364723628319	4.76315269006116
cvd.deaths	2020	Sub-Saharan Africa	42.5	40-44 years	20.3440109355802	15.507430645951201	26.728841629904398
cvd.deaths	2020	Southeast and East Asia	47.5	45-49 years	2.20469885388833	1.84522951108128	3.63655782031664
cvd.deaths	2020	Centr/East Eur Centr Asia	47.5	45-49 years	5.568957602028799	4.43519794710845	10.2872608114534
cvd.deaths	2020	High-Income Countries	47.5	45-49 years	13.378864744755301	10.9946705400094	22.9268166578334
cvd.deaths	2020	Latin Amer/Caribbean	47.5	45-49 years	19.1495302006643	16.1269005128662	26.422250767934603
cvd.deaths	2020	Mid. East/North Africa	47.5	45-49 years	11.1860351832145	8.54639100079103	15.7739190380328
cvd.deaths	2020	South Asia	47.5	45-49 years	2.00115750836779	1.1883799192734	3.94399725858007
cvd.deaths	2020	Sub-Saharan Africa	47.5	45-49 years	17.552910919752097	13.067465110111002	23.2288974937142
cvd.deaths	2020	Southeast and East Asia	52.5	50-54 years	1.42907054417233	1.20096364637519	2.1826987869569803
cvd.deaths	2020	Centr/East Eur Centr Asia	52.5	50-54 years	4.08481817396032	3.3139641418021304	6.299897362822559
cvd.deaths	2020	High-Income Countries	52.5	50-54 years	9.701463502642051	8.12676020350157	17.2212214247183
cvd.deaths	2020	Latin Amer/Caribbean	52.5	50-54 years	15.029057369277602	12.842515108771	21.282587305390997
cvd.deaths	2020	Mid. East/North Africa	52.5	50-54 years	8.47847398114785	6.60324642737	11.8472143558893
cvd.deaths	2020	South Asia	52.5	50-54 years	1.51937121879033	0.914860350455304	2.8216210666978903
cvd.deaths	2020	Sub-Saharan Africa	52.5	50-54 years	13.545824369141801	10.162632730537299	18.4033542575178
cvd.deaths	2020	Southeast and East Asia	57.5	55-59 years	1.15031271679742	0.970874497744172	1.68333374864293
cvd.deaths	2020	Centr/East Eur Centr Asia	57.5	55-59 years	3.4377307805412505	2.75564450834	6.02229012538713
cvd.deaths	2020	High-Income Countries	57.5	55-59 years	8.05306086970321	6.75177784238621	14.1279737989508
cvd.deaths	2020	Latin Amer/Caribbean	57.5	55-59 years	13.2879557009941	11.2741592524478	18.6063772922855
cvd.deaths	2020	Mid. East/North Africa	57.5	55-59 years	7.3669650562867295	5.80783824842223	10.4741465927794
cvd.deaths	2020	South Asia	57.5	55-59 years	1.1667396364684999	0.711703078556739	2.16682235182739
cvd.deaths	2020	Sub-Saharan Africa	57.5	55-59 years	11.9656357846654	8.78359676653421	15.895510137501601
cvd.deaths	2020	Southeast and East Asia	62.5	60-64 years	0.8577309260354601	0.737234422648439	1.32253729734446
cvd.deaths	2020	Centr/East Eur Centr Asia	62.5	60-64 years	2.6520895242382903	2.1810726389253703	3.7133464185453
cvd.deaths	2020	High-Income Countries	62.5	60-64 years	6.06175429440701	5.0853751849417	11.1965405918284
cvd.deaths	2020	Latin Amer/Caribbean	62.5	60-64 years	10.5468798771591	8.99149115766745	14.1538579747087
cvd.deaths	2020	Mid. East/North Africa	62.5	60-64 years	6.1638904980147	4.859574398248441	8.57478354673671
cvd.deaths	2020	South Asia	62.5	60-64 years	0.968508976781979	0.580950534568988	1.6482225930805
cvd.deaths	2020	Sub-Saharan Africa	62.5	60-64 years	9.26622947161765	6.63484866979929	12.837349963951599
cvd.deaths	2020	Southeast and East Asia	67.5	65-69 years	0.593735515725197	0.501787392335538	0.828234911219365
cvd.deaths	2020	Centr/East Eur Centr Asia	67.5	65-69 years	2.24637851365785	1.80908707664564	3.05859956632765
cvd.deaths	2020	High-Income Countries	67.5	65-69 years	4.81442370752035	4.1283307317323095	7.58437330112747
cvd.deaths	2020	Latin Amer/Caribbean	67.5	65-69 years	9.26138938821293	7.82931725454457	12.4576952885796
cvd.deaths	2020	Mid. East/North Africa	67.5	65-69 years	5.52438295634395	4.24794274754768	7.622901173914951
cvd.deaths	2020	South Asia	67.5	65-69 years	0.8057902424942811	0.485240116945675	1.43750042136993
cvd.deaths	2020	Sub-Saharan Africa	67.5	65-69 years	7.95369189470036	5.5546406258023495	11.2989248587579
cvd.deaths	2020	Southeast and East Asia	72.5	70-74 years	0.417726715823485	0.35476653068011504	0.563820016911292
cvd.deaths	2020	Centr/East Eur Centr Asia	72.5	70-74 years	1.7537323883199298	1.39018956673026	2.3697611380893697
cvd.deaths	2020	High-Income Countries	72.5	70-74 years	3.49010377600412	2.98174804565055	5.00143856613914
cvd.deaths	2020	Latin Amer/Caribbean	72.5	70-74 years	7.3440653977126695	6.04565521703799	10.082008785551
cvd.deaths	2020	Mid. East/North Africa	72.5	70-74 years	4.53805880657724	3.48802241624821	6.15524349254264
cvd.deaths	2020	South Asia	72.5	70-74 years	0.6648062442614461	0.37925477199505897	1.19413941814988
cvd.deaths	2020	Sub-Saharan Africa	72.5	70-74 years	6.00572874327573	3.9295681099201905	8.9873998214583
cvd.deaths	2020	Southeast and East Asia	77.5	75-79 years	0.331815786093143	0.278554477764345	0.435563715977181
cvd.deaths	2020	Centr/East Eur Centr Asia	77.5	75-79 years	1.50998400528907	1.1737099346256399	2.09089227136921
cvd.deaths	2020	High-Income Countries	77.5	75-79 years	2.65571454953153	2.28577239980005	3.69242755178003
cvd.deaths	2020	Latin Amer/Caribbean	77.5	75-79 years	6.2800406240660704	5.11820282235481	8.13566021993804
cvd.deaths	2020	Mid. East/North Africa	77.5	75-79 years	3.9677632297684	2.99752129373346	5.654048078112741
cvd.deaths	2020	South Asia	77.5	75-79 years	0.566160039601832	0.325223298687151	1.04410005612385
cvd.deaths	2020	Sub-Saharan Africa	77.5	75-79 years	4.9793622051934205	3.1333816472388496	7.6391828842573
cvd.deaths	2020	Southeast and East Asia	82.5	80-84 years	0.229513707329121	0.19432204075398898	0.28198615528042703
cvd.deaths	2020	Centr/East Eur Centr Asia	82.5	80-84 years	1.09600681050037	0.818950792077661	1.49276997211431
cvd.deaths	2020	High-Income Countries	82.5	80-84 years	1.72464318032312	1.51066142637297	2.07064274016604
cvd.deaths	2020	Latin Amer/Caribbean	82.5	80-84 years	4.63604555015633	3.79278140416584	6.03027558635206
cvd.deaths	2020	Mid. East/North Africa	82.5	80-84 years	2.99893378031907	2.24722506737118	4.08112825582137
cvd.deaths	2020	South Asia	82.5	80-84 years	0.428509152315876	0.233466187388209	0.8161525607650031
cvd.deaths	2020	Sub-Saharan Africa	82.5	80-84 years	3.69582696204708	2.26317361904841	5.98480391339043
cvd.deaths	2020	Southeast and East Asia	87.5	85+ years	0.136151813677626	0.11288245793110599	0.164014947147581
cvd.deaths	2020	Centr/East Eur Centr Asia	87.5	85+ years	0.575986639671933	0.42281848286206897	0.800300022964027
cvd.deaths	2020	High-Income Countries	87.5	85+ years	0.8146234591921869	0.718045551255073	0.9221124792496911
cvd.deaths	2020	Latin Amer/Caribbean	87.5	85+ years	2.58967814481125	2.0881595659774503	3.30878323513666
cvd.deaths	2020	Mid. East/North Africa	87.5	85+ years	1.64563915795098	1.22691055793585	2.16928553154544
cvd.deaths	2020	South Asia	87.5	85+ years	0.24520042024942498	0.12529209565997101	0.481450561507407
cvd.deaths	2020	Sub-Saharan Africa	87.5	85+ years	2.00003318754257	1.18097107654198	3.4293115496241
diabetes.deaths	2020	World	22.5	20-24 years	23.306764943995002	20.6766671754945	26.264847102748302
diabetes.deaths	2020	World	27.5	25-29 years	22.286469250550102	20.0554824443535	25.0372399403252
diabetes.deaths	2020	World	32.5	30-34 years	19.9199270519739	17.739388487476802	22.6159585072852
diabetes.deaths	2020	World	37.5	35-39 years	18.6176347269268	16.647998597077297	21.1931599543073
diabetes.deaths	2020	World	42.5	40-44 years	15.3869695196621	13.6784811216359	17.8014954555297
diabetes.deaths	2020	World	47.5	45-49 years	12.630754051141698	11.1602748329459	14.545341737925598
diabetes.deaths	2020	World	52.5	50-54 years	9.66847879886298	8.56580223170319	11.1824863647046
diabetes.deaths	2020	World	57.5	55-59 years	8.19283301948505	7.2513235948967205	9.71761224985385
diabetes.deaths	2020	World	62.5	60-64 years	6.59709522332322	5.79127248098673	7.812580626279581
diabetes.deaths	2020	World	67.5	65-69 years	5.40769276519738	4.70446767307603	6.49727888723555
diabetes.deaths	2020	World	72.5	70-74 years	4.25230239801022	3.67919122974934	5.18667273855136
diabetes.deaths	2020	World	77.5	75-79 years	3.49583468494819	3.0034386203862202	4.1975632574101205
diabetes.deaths	2020	World	82.5	80-84 years	2.5274528301353	2.1842861763244104	3.0595095506433303
diabetes.deaths	2020	World	87.5	85+ years	1.31851468313193	1.15264750036736	1.5465549535316399
diabetes.deaths	2020	Southeast and East Asia	22.5	20-24 years	16.4493152309092	13.0095131809353	20.9983327012671
diabetes.deaths	2020	Centr/East Eur Centr Asia	22.5	20-24 years	19.5084579953332	14.6450406050404	27.591114704412302
diabetes.deaths	2020	High-Income Countries	22.5	20-24 years	32.0624281167048	27.1724313102599	49.1369813104509
diabetes.deaths	2020	Latin Amer/Caribbean	22.5	20-24 years	39.4017257898904	34.8855958676376	46.4962053650664
diabetes.deaths	2020	Mid. East/North Africa	22.5	20-24 years	27.4881726762401	22.6854043669155	33.7631169782354
diabetes.deaths	2020	South Asia	22.5	20-24 years	9.0911249859781	5.8896893963964	14.2740944658785
diabetes.deaths	2020	Sub-Saharan Africa	22.5	20-24 years	28.3011572897366	22.9363296776448	34.294595195002806
diabetes.deaths	2020	Southeast and East Asia	27.5	25-29 years	13.733938871224998	10.966324320055799	18.0349499640461
diabetes.deaths	2020	Centr/East Eur Centr Asia	27.5	25-29 years	16.353810222306002	12.598505428082701	23.6589177200322
diabetes.deaths	2020	High-Income Countries	27.5	25-29 years	30.9916142752446	26.328947845842098	50.4576696099406
diabetes.deaths	2020	Latin Amer/Caribbean	27.5	25-29 years	39.238023241222805	34.5274799513964	46.6765080668618
diabetes.deaths	2020	Mid. East/North Africa	27.5	25-29 years	24.5346899667405	19.776879491591302	30.8906571864777
diabetes.deaths	2020	South Asia	27.5	25-29 years	8.35804550822715	5.36392329057252	14.1216395959432
diabetes.deaths	2020	Sub-Saharan Africa	27.5	25-29 years	29.6243825746702	23.9586202154772	36.7152286807914
diabetes.deaths	2020	Southeast and East Asia	32.5	30-34 years	10.1071185642195	7.8967136010615	13.474771170554401
diabetes.deaths	2020	Centr/East Eur Centr Asia	32.5	30-34 years	13.820958417791	10.6519518360591	20.374891340681202
diabetes.deaths	2020	High-Income Countries	32.5	30-34 years	29.297983294414	24.7907595897727	49.9998787694088
diabetes.deaths	2020	Latin Amer/Caribbean	32.5	30-34 years	37.1292230092055	32.1304741321142	44.8031254430949
diabetes.deaths	2020	Mid. East/North Africa	32.5	30-34 years	21.3906812954964	16.8627075917675	27.571879523919
diabetes.deaths	2020	South Asia	32.5	30-34 years	6.11920725006252	3.8790696188728697	11.0690026084796
diabetes.deaths	2020	Sub-Saharan Africa	32.5	30-34 years	29.673957798015298	23.7652987012961	36.9867274134405
diabetes.deaths	2020	Southeast and East Asia	37.5	35-39 years	8.62188919144404	6.62240086977761	11.9354251630487
diabetes.deaths	2020	Centr/East Eur Centr Asia	37.5	35-39 years	11.0320812772969	8.53249627095838	17.084608988118
diabetes.deaths	2020	High-Income Countries	37.5	35-39 years	25.3918241263841	21.409546158273198	47.6493558459657
diabetes.deaths	2020	Latin Amer/Caribbean	37.5	35-39 years	34.2484605908246	29.2240749540523	43.1248098734356
diabetes.deaths	2020	Mid. East/North Africa	37.5	35-39 years	18.6471649302556	14.4202948640855	25.118297436774
diabetes.deaths	2020	South Asia	37.5	35-39 years	5.73096079703811	3.64354769739472	10.1973104529872
diabetes.deaths	2020	Sub-Saharan Africa	37.5	35-39 years	28.866414984470502	23.1984119294943	35.746453939050795
diabetes.deaths	2020	Southeast and East Asia	42.5	40-44 years	6.71515697628761	5.3252430164987	10.032693135669101
diabetes.deaths	2020	Centr/East Eur Centr Asia	42.5	40-44 years	9.06658767412672	6.9730412440572405	14.7607996115175
diabetes.deaths	2020	High-Income Countries	42.5	40-44 years	21.635645534211502	18.312724206179702	43.7689541411873
diabetes.deaths	2020	Latin Amer/Caribbean	42.5	40-44 years	30.197535198586202	25.968799904658002	39.6182741070536
diabetes.deaths	2020	Mid. East/North Africa	42.5	40-44 years	16.2788508508573	12.5361960246547	22.9095552107305
diabetes.deaths	2020	South Asia	42.5	40-44 years	4.35744873497314	2.7072946050363402	7.806225241662521
diabetes.deaths	2020	Sub-Saharan Africa	42.5	40-44 years	27.0729986935227	21.4631564873517	33.918274592481104
diabetes.deaths	2020	Southeast and East Asia	47.5	45-49 years	4.83625934273151	3.8201223659137202	7.231291577736799
diabetes.deaths	2020	Centr/East Eur Centr Asia	47.5	45-49 years	7.2345108050206095	5.62818579686274	12.1094840876632
diabetes.deaths	2020	High-Income Countries	47.5	45-49 years	17.3770773551475	14.8415308942871	33.073039464516505
diabetes.deaths	2020	Latin Amer/Caribbean	47.5	45-49 years	26.1388295052654	22.279030728905997	34.5858232909277
diabetes.deaths	2020	Mid. East/North Africa	47.5	45-49 years	13.736498978789898	10.6390004173688	18.938833517504598
diabetes.deaths	2020	South Asia	47.5	45-49 years	3.51404815759735	2.1876650628209	6.30973649850574
diabetes.deaths	2020	Sub-Saharan Africa	47.5	45-49 years	24.1356722306585	18.7018686264717	30.599855992404002
diabetes.deaths	2020	Southeast and East Asia	52.5	50-54 years	3.2438797222865	2.64159228430456	4.86759053176902
diabetes.deaths	2020	Centr/East Eur Centr Asia	52.5	50-54 years	5.42417023944458	4.33178462174636	8.91613526833999
diabetes.deaths	2020	High-Income Countries	52.5	50-54 years	12.614867175912	10.8488124773659	25.5751584115887
diabetes.deaths	2020	Latin Amer/Caribbean	52.5	50-54 years	20.502822674426	17.706133024586197	28.2043923068103
diabetes.deaths	2020	Mid. East/North Africa	52.5	50-54 years	10.415340262137	8.40750213007301	14.5332014605095
diabetes.deaths	2020	South Asia	52.5	50-54 years	2.76649320417653	1.7191177926014398	4.88910368753789
diabetes.deaths	2020	Sub-Saharan Africa	52.5	50-54 years	19.2959217755735	15.050167431137801	24.7533424880205
diabetes.deaths	2020	Southeast and East Asia	57.5	55-59 years	2.66008949703403	2.1866660683034103	3.89946084864655
diabetes.deaths	2020	Centr/East Eur Centr Asia	57.5	55-59 years	4.616081133031099	3.6679702963784298	7.51614621977616
diabetes.deaths	2020	High-Income Countries	57.5	55-59 years	10.3212114413989	8.92609198618425	18.5821918462521
diabetes.deaths	2020	Latin Amer/Caribbean	57.5	55-59 years	18.000996204220503	15.522239344452702	25.281911827525
diabetes.deaths	2020	Mid. East/North Africa	57.5	55-59 years	9.033501577824959	7.26664606487777	12.2586811090793
diabetes.deaths	2020	South Asia	57.5	55-59 years	2.14261651064746	1.32461635710982	3.59107085997968
diabetes.deaths	2020	Sub-Saharan Africa	57.5	55-59 years	17.525748516396998	13.281719782325599	22.0670113830885
diabetes.deaths	2020	Southeast and East Asia	62.5	60-64 years	2.10311069474057	1.72464639577133	3.2841629101034
diabetes.deaths	2020	Centr/East Eur Centr Asia	62.5	60-64 years	3.7014081687559903	2.9693492252099	5.867331483719171
diabetes.deaths	2020	High-Income Countries	62.5	60-64 years	7.81516604253108	6.802657671770921	13.2745941913711
diabetes.deaths	2020	Latin Amer/Caribbean	62.5	60-64 years	14.440151132252598	12.536331592616401	20.2643065328614
diabetes.deaths	2020	Mid. East/North Africa	62.5	60-64 years	7.530995909811559	6.09695421291275	10.4427385208306
diabetes.deaths	2020	South Asia	62.5	60-64 years	1.8223426661992799	1.12941335435507	3.1559634265536998
diabetes.deaths	2020	Sub-Saharan Africa	62.5	60-64 years	14.860446981730698	11.1726756747686	19.5762465387405
diabetes.deaths	2020	Southeast and East Asia	67.5	65-69 years	1.54687859078768	1.27049148422457	2.5182505641315798
diabetes.deaths	2020	Centr/East Eur Centr Asia	67.5	65-69 years	3.17339441700598	2.5338989572800603	4.781506005683981
diabetes.deaths	2020	High-Income Countries	67.5	65-69 years	6.209185682046369	5.48021570756023	10.0015391732732
diabetes.deaths	2020	Latin Amer/Caribbean	67.5	65-69 years	12.520869512716601	10.7877346920881	17.621369941705
diabetes.deaths	2020	Mid. East/North Africa	67.5	65-69 years	6.68120649683202	5.2894564158725	9.05080441050265
diabetes.deaths	2020	South Asia	67.5	65-69 years	1.54474606132765	0.9396012233619371	2.69869778355913
diabetes.deaths	2020	Sub-Saharan Africa	67.5	65-69 years	13.0981709178528	9.53857721705333	18.505395833626
diabetes.deaths	2020	Southeast and East Asia	72.5	70-74 years	1.12559734296209	0.921961626883116	1.6646962568263701
diabetes.deaths	2020	Centr/East Eur Centr Asia	72.5	70-74 years	2.51662204706669	1.9867598730911902	3.43303630157068
diabetes.deaths	2020	High-Income Countries	72.5	70-74 years	4.56990923891284	4.03036845581462	6.178596913018549
diabetes.deaths	2020	Latin Amer/Caribbean	72.5	70-74 years	10.0793168172306	8.46933503182589	15.295557407075899
diabetes.deaths	2020	Mid. East/North Africa	72.5	70-74 years	5.62186994391408	4.40488281702649	7.821742837457981
diabetes.deaths	2020	South Asia	72.5	70-74 years	1.31364823036639	0.762945136337465	2.2793661023868
diabetes.deaths	2020	Sub-Saharan Africa	72.5	70-74 years	10.4462041524061	7.11146414641233	15.128050710564999
diabetes.deaths	2020	Southeast and East Asia	77.5	75-79 years	0.9056636844942231	0.746044869385572	1.40553373439892
diabetes.deaths	2020	Centr/East Eur Centr Asia	77.5	75-79 years	2.14628848838546	1.64564196453254	3.02298559072687
diabetes.deaths	2020	High-Income Countries	77.5	75-79 years	3.4668189486519596	3.08575596562092	4.89835283986292
diabetes.deaths	2020	Latin Amer/Caribbean	77.5	75-79 years	8.51429454579345	7.073160328271209	11.268709020008599
diabetes.deaths	2020	Mid. East/North Africa	77.5	75-79 years	4.81217329948759	3.71394609995509	6.65017282010464
diabetes.deaths	2020	South Asia	77.5	75-79 years	1.05536408709817	0.6036255081183639	1.9556319079496998
diabetes.deaths	2020	Sub-Saharan Africa	77.5	75-79 years	8.674238969949629	5.68088383786857	13.043174184125
diabetes.deaths	2020	Southeast and East Asia	82.5	80-84 years	0.676757298111158	0.566310904635925	0.9316352676598749
diabetes.deaths	2020	Centr/East Eur Centr Asia	82.5	80-84 years	1.5581001946481	1.16062316428771	2.13702560103251
diabetes.deaths	2020	High-Income Countries	82.5	80-84 years	2.28053493465126	2.06252977212603	2.7148943806843002
diabetes.deaths	2020	Latin Amer/Caribbean	82.5	80-84 years	6.291021780059131	5.17491620134325	8.21214434965983
diabetes.deaths	2020	Mid. East/North Africa	82.5	80-84 years	3.7191849613276102	2.85153296099839	5.07062005836569
diabetes.deaths	2020	South Asia	82.5	80-84 years	0.745558906606558	0.413641798858844	1.4574352508158
diabetes.deaths	2020	Sub-Saharan Africa	82.5	80-84 years	6.50188536473451	4.0985314401179	10.4393934654487
diabetes.deaths	2020	Southeast and East Asia	87.5	85+ years	0.391433544925662	0.325965587776964	0.494393363125509
diabetes.deaths	2020	Centr/East Eur Centr Asia	87.5	85+ years	0.774639682740941	0.569080999439307	1.08349106862742
diabetes.deaths	2020	High-Income Countries	87.5	85+ years	1.06535411074556	0.9748394998671851	1.1818553141997101
diabetes.deaths	2020	Latin Amer/Caribbean	87.5	85+ years	3.29876153961614	2.70045286226401	4.14551254670774
diabetes.deaths	2020	Mid. East/North Africa	87.5	85+ years	2.07396825974842	1.56040975237163	2.66741029800923
diabetes.deaths	2020	South Asia	87.5	85+ years	0.40680830214138697	0.20525435776077702	0.791547516487188
diabetes.deaths	2020	Sub-Saharan Africa	87.5	85+ years	3.4252473800012497	2.0606483774432998	5.888121021677581
cvd.dalys	2020	World	22.5	20-24 years	12.3676726232083	10.8913876906489	14.546690004254101
cvd.dalys	2020	World	27.5	25-29 years	10.9047848153547	9.656664715154161	12.7612642028371
cvd.dalys	2020	World	32.5	30-34 years	9.0862724444793	7.982320914697939	10.7634894809216
cvd.dalys	2020	World	37.5	35-39 years	8.4349215540949	7.39095054976608	10.2060515696543
cvd.dalys	2020	World	42.5	40-44 years	7.24275182216443	6.3220999306962895	8.68905895761448
cvd.dalys	2020	World	47.5	45-49 years	6.06344758604121	5.289930303818919	7.20417942155291
cvd.dalys	2020	World	52.5	50-54 years	4.5662365827063995	4.04564601145717	5.58992557018676
cvd.dalys	2020	World	57.5	55-59 years	3.8766553486891397	3.43336657126646	4.63121370576999
cvd.dalys	2020	World	62.5	60-64 years	3.1693696418799195	2.83810703784496	3.7830449078422097
cvd.dalys	2020	World	67.5	65-69 years	2.52098626840248	2.22613417454143	2.96735425940199
cvd.dalys	2020	World	72.5	70-74 years	1.9298131664091198	1.6999584419309302	2.29210870005295
cvd.dalys	2020	World	77.5	75-79 years	1.62950196399849	1.44461541464092	1.9269823972029798
cvd.dalys	2020	World	82.5	80-84 years	1.1616502711068	1.03571845933603	1.3394709962645401
cvd.dalys	2020	World	87.5	85+ years	0.658375108652132	0.59032820892575	0.7407043068820061
cvd.dalys	2020	Southeast and East Asia	22.5	20-24 years	8.20554109972825	6.6293691117468105	11.7834922637402
cvd.dalys	2020	Centr/East Eur Centr Asia	22.5	20-24 years	15.1998554043313	11.5534804806199	21.7338966119202
cvd.dalys	2020	High-Income Countries	22.5	20-24 years	21.2254313086615	17.2492159354411	33.6262561557362
cvd.dalys	2020	Latin Amer/Caribbean	22.5	20-24 years	32.976864113199596	28.694330261495697	41.030673076692295
cvd.dalys	2020	Mid. East/North Africa	22.5	20-24 years	20.0224120466978	16.350517874228903	28.1569237287695
cvd.dalys	2020	South Asia	22.5	20-24 years	4.9516852988377105	3.1844929583442196	8.843109624581889
cvd.dalys	2020	Sub-Saharan Africa	22.5	20-24 years	21.0027769963471	16.547900429780597	26.923078704727
cvd.dalys	2020	Southeast and East Asia	27.5	25-29 years	6.59955354795282	5.33345629274228	9.28004670512442
cvd.dalys	2020	Centr/East Eur Centr Asia	27.5	25-29 years	12.765014140662101	9.78946809124403	18.8867214887991
cvd.dalys	2020	High-Income Countries	27.5	25-29 years	21.5671787255188	17.789049559309	39.2636315226908
cvd.dalys	2020	Latin Amer/Caribbean	27.5	25-29 years	31.4897656512332	27.0851550827654	39.8651047914962
cvd.dalys	2020	Mid. East/North Africa	27.5	25-29 years	18.4552006358825	14.792726072185399	25.6354884343933
cvd.dalys	2020	South Asia	27.5	25-29 years	4.23043171604328	2.60547297222372	7.933527721354169
cvd.dalys	2020	Sub-Saharan Africa	27.5	25-29 years	22.0220285553857	17.2461317803947	28.8974680742635
cvd.dalys	2020	Southeast and East Asia	32.5	30-34 years	4.49582121557606	3.65949552655055	7.165348370008549
cvd.dalys	2020	Centr/East Eur Centr Asia	32.5	30-34 years	10.538677803605601	8.16646449951066	17.233251008348898
cvd.dalys	2020	High-Income Countries	32.5	30-34 years	21.1962885304	17.3116319778177	38.5695765868591
cvd.dalys	2020	Latin Amer/Caribbean	32.5	30-34 years	28.700183460679103	24.3244003812813	36.3682735074287
cvd.dalys	2020	Mid. East/North Africa	32.5	30-34 years	16.638720773628098	13.160141861559199	23.1859308850855
cvd.dalys	2020	South Asia	32.5	30-34 years	3.3178179488917796	2.03793786221978	6.521287080170691
cvd.dalys	2020	Sub-Saharan Africa	32.5	30-34 years	22.4451885785842	17.3100918124933	28.6114643920978
cvd.dalys	2020	Southeast and East Asia	37.5	35-39 years	3.78135255432785	3.0208319976236	5.8930195803475405
cvd.dalys	2020	Centr/East Eur Centr Asia	37.5	35-39 years	8.48617620147143	6.567966669098791	14.3032023640516
cvd.dalys	2020	High-Income Countries	37.5	35-39 years	18.6631672216232	15.527826810231701	37.1300225369118
cvd.dalys	2020	Latin Amer/Caribbean	37.5	35-39 years	25.388830728727303	21.529947727768	34.5463463147486
cvd.dalys	2020	Mid. East/North Africa	37.5	35-39 years	14.9057366716957	11.2786783406408	20.4807379511067
cvd.dalys	2020	South Asia	37.5	35-39 years	2.97997769069955	1.76030008410635	6.20437578317808
cvd.dalys	2020	Sub-Saharan Africa	37.5	35-39 years	21.6535859059621	16.690161104972002	28.0860125198246
cvd.dalys	2020	Southeast and East Asia	42.5	40-44 years	2.91660745880425	2.40919462140754	4.94421981305141
cvd.dalys	2020	Centr/East Eur Centr Asia	42.5	40-44 years	6.8640507681023895	5.33633247082634	11.117949933476599
cvd.dalys	2020	High-Income Countries	42.5	40-44 years	15.9889002523629	13.228272822526199	34.6923256841728
cvd.dalys	2020	Latin Amer/Caribbean	42.5	40-44 years	21.9782992763922	18.7518494109108	30.208414432894198
cvd.dalys	2020	Mid. East/North Africa	42.5	40-44 years	13.248559024881502	9.951829449384391	18.6270605961303
cvd.dalys	2020	South Asia	42.5	40-44 years	2.41761416641423	1.44550723170756	4.756178378766561
cvd.dalys	2020	Sub-Saharan Africa	42.5	40-44 years	19.839819331209398	15.2817946952409	26.3000084720676
cvd.dalys	2020	Southeast and East Asia	47.5	45-49 years	2.1297040666283102	1.7758288751945202	3.4864076359175504
cvd.dalys	2020	Centr/East Eur Centr Asia	47.5	45-49 years	5.46414401922428	4.36780730625406	9.88832511065079
cvd.dalys	2020	High-Income Countries	47.5	45-49 years	12.8678532804966	10.604010740125	21.7364701192569
cvd.dalys	2020	Latin Amer/Caribbean	47.5	45-49 years	18.9982832668841	16.0315256529674	26.3295003470877
cvd.dalys	2020	Mid. East/North Africa	47.5	45-49 years	11.014609513354399	8.434857682429291	15.809166746137402
cvd.dalys	2020	South Asia	47.5	45-49 years	1.97258448772115	1.21269608449546	4.05269057030159
cvd.dalys	2020	Sub-Saharan Africa	47.5	45-49 years	17.2228796711054	12.686052735315002	22.4717186603382
cvd.dalys	2020	Southeast and East Asia	52.5	50-54 years	1.38424905256452	1.16864644700858	2.0846368778549103
cvd.dalys	2020	Centr/East Eur Centr Asia	52.5	50-54 years	4.02090819787208	3.2652442188300803	6.19733060539522
cvd.dalys	2020	High-Income Countries	52.5	50-54 years	9.36265519787072	7.86955632302935	16.5903148003441
cvd.dalys	2020	Latin Amer/Caribbean	52.5	50-54 years	14.9002662442181	12.757068746243199	21.137221706756502
cvd.dalys	2020	Mid. East/North Africa	52.5	50-54 years	8.386154812885751	6.5970384510470605	11.8032996019766
cvd.dalys	2020	South Asia	52.5	50-54 years	1.5143387068391598	0.9262321592045409	2.9907172610923
cvd.dalys	2020	Sub-Saharan Africa	52.5	50-54 years	13.2773125651206	9.97780912976466	17.9510467702137
cvd.dalys	2020	Southeast and East Asia	57.5	55-59 years	1.11012197503814	0.9402468548091221	1.64953304976261
cvd.dalys	2020	Centr/East Eur Centr Asia	57.5	55-59 years	3.3937777194642105	2.7253348000728	5.891692153763
cvd.dalys	2020	High-Income Countries	57.5	55-59 years	7.76643892758067	6.52044718640534	13.456885002998401
cvd.dalys	2020	Latin Amer/Caribbean	57.5	55-59 years	13.139639380409701	11.1175473147168	18.5635651248169
cvd.dalys	2020	Mid. East/North Africa	57.5	55-59 years	7.291733342571851	5.725305535895419	10.3385473932271
cvd.dalys	2020	South Asia	57.5	55-59 years	1.17094125262175	0.7125520665251	2.07292807298944
cvd.dalys	2020	Sub-Saharan Africa	57.5	55-59 years	11.7260725963755	8.64815426813745	15.447963864339501
cvd.dalys	2020	Southeast and East Asia	62.5	60-64 years	0.839431538498164	0.714943122270807	1.30416272634224
cvd.dalys	2020	Centr/East Eur Centr Asia	62.5	60-64 years	2.62026637099235	2.15567539567724	3.6221203016993
cvd.dalys	2020	High-Income Countries	62.5	60-64 years	5.85118193666073	4.91943519881948	10.6716293282104
cvd.dalys	2020	Latin Amer/Caribbean	62.5	60-64 years	10.468171902674001	8.92842077628153	13.8851293320636
cvd.dalys	2020	Mid. East/North Africa	62.5	60-64 years	6.10127322609027	4.79069188729455	8.48654772059799
cvd.dalys	2020	South Asia	62.5	60-64 years	0.9577429772648921	0.589331990303951	1.7324264712459898
cvd.dalys	2020	Sub-Saharan Africa	62.5	60-64 years	9.15465317971408	6.56044297778612	12.4731460178786
cvd.dalys	2020	Southeast and East Asia	67.5	65-69 years	0.580142698094693	0.489133957665806	0.8233142873043531
cvd.dalys	2020	Centr/East Eur Centr Asia	67.5	65-69 years	2.22377267032804	1.7961584286484498	3.0306473463831902
cvd.dalys	2020	High-Income Countries	67.5	65-69 years	4.63647126794463	3.9664416871079395	7.192611504986671
cvd.dalys	2020	Latin Amer/Caribbean	67.5	65-69 years	9.20372457739156	7.78160299305314	12.296461560517299
cvd.dalys	2020	Mid. East/North Africa	67.5	65-69 years	5.49201628762281	4.24554561214613	7.545403447310541
cvd.dalys	2020	South Asia	67.5	65-69 years	0.808314381345393	0.48539875829774404	1.4770831793374402
cvd.dalys	2020	Sub-Saharan Africa	67.5	65-69 years	7.8700707637035405	5.4608608663857	11.225084444883999
cvd.dalys	2020	Southeast and East Asia	72.5	70-74 years	0.413182004051382	0.35134841565758	0.568775563974972
cvd.dalys	2020	Centr/East Eur Centr Asia	72.5	70-74 years	1.7413524077834202	1.38119221925035	2.3336606985838704
cvd.dalys	2020	High-Income Countries	72.5	70-74 years	3.36255935769014	2.87182775591632	4.7483600145265505
cvd.dalys	2020	Latin Amer/Caribbean	72.5	70-74 years	7.27367032429951	5.98163728344097	9.93877451996385
cvd.dalys	2020	Mid. East/North Africa	72.5	70-74 years	4.51073344153292	3.4584399587886496	6.15636128783606
cvd.dalys	2020	South Asia	72.5	70-74 years	0.667104317203632	0.383881890161502	1.19201202252901
cvd.dalys	2020	Sub-Saharan Africa	72.5	70-74 years	5.99040358477732	3.93547432767582	8.827070598296979
cvd.dalys	2020	Southeast and East Asia	77.5	75-79 years	0.328954985450797	0.278537907677135	0.429899492421181
cvd.dalys	2020	Centr/East Eur Centr Asia	77.5	75-79 years	1.50297361170422	1.15780139208219	2.08678375944869
cvd.dalys	2020	High-Income Countries	77.5	75-79 years	2.5703895734084	2.21196080481007	3.5202013898637197
cvd.dalys	2020	Latin Amer/Caribbean	77.5	75-79 years	6.197717961205241	5.07180265337579	8.0462918018602
cvd.dalys	2020	Mid. East/North Africa	77.5	75-79 years	3.9412457972506103	2.9987385734437497	5.49265352787185
cvd.dalys	2020	South Asia	77.5	75-79 years	0.565318243556046	0.321057337530284	1.09382498003929
cvd.dalys	2020	Sub-Saharan Africa	77.5	75-79 years	4.92338909685591	3.07106679390835	7.51007039019725
cvd.dalys	2020	Southeast and East Asia	82.5	80-84 years	0.229544473402632	0.19419098535423202	0.278509191763545
cvd.dalys	2020	Centr/East Eur Centr Asia	82.5	80-84 years	1.0935410922173099	0.8199684270267991	1.48796621330587
cvd.dalys	2020	High-Income Countries	82.5	80-84 years	1.68121069877369	1.47512651656939	2.01656410164161
cvd.dalys	2020	Latin Amer/Caribbean	82.5	80-84 years	4.60389643242702	3.76037040328159	6.00724746466412
cvd.dalys	2020	Mid. East/North Africa	82.5	80-84 years	2.9936297226962902	2.23825042575413	4.08267408307285
cvd.dalys	2020	South Asia	82.5	80-84 years	0.431089649966265	0.23390268538109102	0.846350127891865
cvd.dalys	2020	Sub-Saharan Africa	82.5	80-84 years	3.6680732348022502	2.25117105013218	5.93827052117913
cvd.dalys	2020	Southeast and East Asia	87.5	85+ years	0.13530083731314002	0.112318530171315	0.165016244602897
cvd.dalys	2020	Centr/East Eur Centr Asia	87.5	85+ years	0.575225581038286	0.422664184292083	0.8028872128720671
cvd.dalys	2020	High-Income Countries	87.5	85+ years	0.8048526016386561	0.710316538309292	0.913037241937967
cvd.dalys	2020	Latin Amer/Caribbean	87.5	85+ years	2.5648358944058502	2.06160219764133	3.2731557724766698
cvd.dalys	2020	Mid. East/North Africa	87.5	85+ years	1.6486176705214202	1.23466963026905	2.1717468430522398
cvd.dalys	2020	South Asia	87.5	85+ years	0.244382971758128	0.124933889932493	0.48136469899109696
cvd.dalys	2020	Sub-Saharan Africa	87.5	85+ years	1.9928914971721001	1.16409571019088	3.4171609597645003
diabetes.dalys	2020	World	22.5	20-24 years	16.9960526627836	15.2305425412453	19.3047837449889
diabetes.dalys	2020	World	27.5	25-29 years	15.5752297238888	13.992170787309	17.591160756934
diabetes.dalys	2020	World	32.5	30-34 years	14.3324465885742	12.8172893118329	16.317652053495
diabetes.dalys	2020	World	37.5	35-39 years	14.0549410157157	12.582646705080599	16.0437709442775
diabetes.dalys	2020	World	42.5	40-44 years	12.7550753893343	11.4724358989482	14.705320203530201
diabetes.dalys	2020	World	47.5	45-49 years	10.9061424269918	9.68047760370671	12.582757633583
diabetes.dalys	2020	World	52.5	50-54 years	8.560779130965921	7.709555624356949	9.935409624030491
diabetes.dalys	2020	World	57.5	55-59 years	7.564283129251651	6.781385418753361	8.94112121483524
diabetes.dalys	2020	World	62.5	60-64 years	6.23105550324023	5.56094649688042	7.2796614418084
diabetes.dalys	2020	World	67.5	65-69 years	5.13678072734067	4.57430685262242	6.02943171863595
diabetes.dalys	2020	World	72.5	70-74 years	4.09826269881332	3.61923047422995	4.87844332430855
diabetes.dalys	2020	World	77.5	75-79 years	3.44896470798386	3.0388654059380302	4.051265070753271
diabetes.dalys	2020	World	82.5	80-84 years	2.48843233841658	2.2013159371170503	2.92683824913038
diabetes.dalys	2020	World	87.5	85+ years	1.31173589832986	1.163120779139	1.51910418757384
diabetes.dalys	2020	Southeast and East Asia	22.5	20-24 years	7.021868145631389	5.7321101724187	11.5705662644281
diabetes.dalys	2020	Centr/East Eur Centr Asia	22.5	20-24 years	19.4399233582466	14.6261086821049	27.3212665366791
diabetes.dalys	2020	High-Income Countries	22.5	20-24 years	30.091377602559	26.2966359570356	42.0109979621911
diabetes.dalys	2020	Latin Amer/Caribbean	22.5	20-24 years	42.9633805284831	38.392468330503796	49.275692787718
diabetes.dalys	2020	Mid. East/North Africa	22.5	20-24 years	31.309073007783798	26.3872976064009	37.0263917390462
diabetes.dalys	2020	South Asia	22.5	20-24 years	6.00060942946508	3.97767677736483	9.36722726588365
diabetes.dalys	2020	Sub-Saharan Africa	22.5	20-24 years	28.2402506088001	23.128214508547202	34.1154786529551
diabetes.dalys	2020	Southeast and East Asia	27.5	25-29 years	5.57513789837404	4.53978472540065	8.3779520749264
diabetes.dalys	2020	Centr/East Eur Centr Asia	27.5	25-29 years	16.2209363997659	12.381316434144999	23.662300289437
diabetes.dalys	2020	High-Income Countries	27.5	25-29 years	27.8978000121233	24.2094904704825	39.4355047475407
diabetes.dalys	2020	Latin Amer/Caribbean	27.5	25-29 years	41.1981097438221	36.369799969932195	48.5498244872512
diabetes.dalys	2020	Mid. East/North Africa	27.5	25-29 years	27.4560492913403	22.5803068458406	32.7957287756611
diabetes.dalys	2020	South Asia	27.5	25-29 years	5.53284754592418	3.57557361011936	8.79115177993649
diabetes.dalys	2020	Sub-Saharan Africa	27.5	25-29 years	29.5727325705726	24.0916648504581	36.8544263865885
diabetes.dalys	2020	Southeast and East Asia	32.5	30-34 years	4.55730951627299	3.69717929215368	6.87935785709663
diabetes.dalys	2020	Centr/East Eur Centr Asia	32.5	30-34 years	13.604199638009801	10.589474589815099	20.0472175824082
diabetes.dalys	2020	High-Income Countries	32.5	30-34 years	26.2869827260954	22.6315785800729	37.878417802949
diabetes.dalys	2020	Latin Amer/Caribbean	32.5	30-34 years	38.301602089673096	33.4243462178409	45.2251047526856
diabetes.dalys	2020	Mid. East/North Africa	32.5	30-34 years	23.3749614693209	18.9267523353786	28.3387190692697
diabetes.dalys	2020	South Asia	32.5	30-34 years	4.8432672005068	3.06118142620318	8.35985498144126
diabetes.dalys	2020	Sub-Saharan Africa	32.5	30-34 years	29.8856719899515	23.7006559157667	36.940599802296795
diabetes.dalys	2020	Southeast and East Asia	37.5	35-39 years	4.78425941210762	3.7642832994780098	6.72640522568331
diabetes.dalys	2020	Centr/East Eur Centr Asia	37.5	35-39 years	10.8862552677179	8.54621866590469	16.5902426281113
diabetes.dalys	2020	High-Income Countries	37.5	35-39 years	23.311846592813502	19.9879414702437	37.188865906792
diabetes.dalys	2020	Latin Amer/Caribbean	37.5	35-39 years	34.6841144535395	30.0397910613089	42.8408356279652
diabetes.dalys	2020	Mid. East/North Africa	37.5	35-39 years	19.7698824357647	15.899865907412899	24.9409559073766
diabetes.dalys	2020	South Asia	37.5	35-39 years	4.460365129078999	2.73530646119753	8.000838969238309
diabetes.dalys	2020	Sub-Saharan Africa	37.5	35-39 years	28.784032740517702	23.134034213500502	36.0208941548555
diabetes.dalys	2020	Southeast and East Asia	42.5	40-44 years	4.34663594438949	3.5182736032275703	6.49731800539304
diabetes.dalys	2020	Centr/East Eur Centr Asia	42.5	40-44 years	9.01523166653555	6.99544793440237	14.3262926983811
diabetes.dalys	2020	High-Income Countries	42.5	40-44 years	20.1077153313387	17.2274010247571	34.6052327433027
diabetes.dalys	2020	Latin Amer/Caribbean	42.5	40-44 years	30.4855364960494	26.3139571604447	38.5190169666068
diabetes.dalys	2020	Mid. East/North Africa	42.5	40-44 years	16.8983523339859	13.157467669237999	21.8068564767985
diabetes.dalys	2020	South Asia	42.5	40-44 years	3.98913723470259	2.4982471508169497	6.968385549407021
diabetes.dalys	2020	Sub-Saharan Africa	42.5	40-44 years	26.868611797515303	21.5903056527359	34.1171058211349
diabetes.dalys	2020	Southeast and East Asia	47.5	45-49 years	3.3487942758471902	2.71967027627959	4.8521982439875
diabetes.dalys	2020	Centr/East Eur Centr Asia	47.5	45-49 years	7.24303117267471	5.78967312345998	11.2339775535132
diabetes.dalys	2020	High-Income Countries	47.5	45-49 years	16.5123211711812	14.253467414890899	31.2347950271623
diabetes.dalys	2020	Latin Amer/Caribbean	47.5	45-49 years	26.442885723581398	22.6042862926841	33.934062532972796
diabetes.dalys	2020	Mid. East/North Africa	47.5	45-49 years	14.098276961717	11.0038110459828	18.3160527922517
diabetes.dalys	2020	South Asia	47.5	45-49 years	3.42549666012092	2.13984180987364	6.0509154161682694
diabetes.dalys	2020	Sub-Saharan Africa	47.5	45-49 years	24.0684863103113	18.3981388557116	30.3727101400257
diabetes.dalys	2020	Southeast and East Asia	52.5	50-54 years	2.39029677379113	1.95812304385598	3.5579025541571196
diabetes.dalys	2020	Centr/East Eur Centr Asia	52.5	50-54 years	5.44566212258469	4.48952978371231	8.457274787285721
diabetes.dalys	2020	High-Income Countries	52.5	50-54 years	12.0968308681903	10.5511754834325	24.8558531703382
diabetes.dalys	2020	Latin Amer/Caribbean	52.5	50-54 years	20.638193646637802	17.877863001500298	27.1616722419943
diabetes.dalys	2020	Mid. East/North Africa	52.5	50-54 years	10.9672566321333	8.93548697245179	14.5413356918745
diabetes.dalys	2020	South Asia	52.5	50-54 years	2.75227091714038	1.70311739933463	4.70042292701478
diabetes.dalys	2020	Sub-Saharan Africa	52.5	50-54 years	19.262501573314	15.008810266759202	24.700180076888202
diabetes.dalys	2020	Southeast and East Asia	57.5	55-59 years	2.09328970350813	1.72662344871639	3.0045215916508097
diabetes.dalys	2020	Centr/East Eur Centr Asia	57.5	55-59 years	4.63264020188248	3.7679548625747503	6.88609364743418
diabetes.dalys	2020	High-Income Countries	57.5	55-59 years	10.0048369828193	8.72466429535668	17.6682128208005
diabetes.dalys	2020	Latin Amer/Caribbean	57.5	55-59 years	18.1252192104079	15.610520798833699	24.1116416050327
diabetes.dalys	2020	Mid. East/North Africa	57.5	55-59 years	9.46726399288101	7.698615707383211	12.5888329098676
diabetes.dalys	2020	South Asia	57.5	55-59 years	2.26844053143915	1.4262361638888	3.6900810644010305
diabetes.dalys	2020	Sub-Saharan Africa	57.5	55-59 years	17.4722288275389	13.2536897064019	22.0735442897525
diabetes.dalys	2020	Southeast and East Asia	62.5	60-64 years	1.7766775101784802	1.48221806805134	2.6923419749845303
diabetes.dalys	2020	Centr/East Eur Centr Asia	62.5	60-64 years	3.6998571489479097	3.01952518905716	5.49166596146022
diabetes.dalys	2020	High-Income Countries	62.5	60-64 years	7.67477558539946	6.72836237283752	12.1810906278947
diabetes.dalys	2020	Latin Amer/Caribbean	62.5	60-64 years	14.5494484958776	12.6282850610442	19.5937043242772
diabetes.dalys	2020	Mid. East/North Africa	62.5	60-64 years	7.97757842552264	6.500471108062531	10.8855912459043
diabetes.dalys	2020	South Asia	62.5	60-64 years	1.91489378609363	1.21156499090215	3.1784924752636905
diabetes.dalys	2020	Sub-Saharan Africa	62.5	60-64 years	14.752372737771099	11.1951547262936	19.5218858943672
diabetes.dalys	2020	Southeast and East Asia	67.5	65-69 years	1.3942508348690401	1.15416576400307	2.2016682486056998
diabetes.dalys	2020	Centr/East Eur Centr Asia	67.5	65-69 years	3.1759810894217297	2.55495430367619	4.48442794632514
diabetes.dalys	2020	High-Income Countries	67.5	65-69 years	6.22729759467891	5.50576766462682	9.98733644679604
diabetes.dalys	2020	Latin Amer/Caribbean	67.5	65-69 years	12.653875325232299	10.874801469351	17.8411723747562
diabetes.dalys	2020	Mid. East/North Africa	67.5	65-69 years	7.093323639188901	5.65682299388063	9.62605367801351
diabetes.dalys	2020	South Asia	67.5	65-69 years	1.6787911659015098	1.0357287880674901	2.80866609103689
diabetes.dalys	2020	Sub-Saharan Africa	67.5	65-69 years	12.9993926868529	9.440303729134559	18.3998192746428
diabetes.dalys	2020	Southeast and East Asia	72.5	70-74 years	1.1232137168790501	0.940013973465329	1.6427359446181
diabetes.dalys	2020	Centr/East Eur Centr Asia	72.5	70-74 years	2.52596869790022	2.01815669382426	3.40470159369016
diabetes.dalys	2020	High-Income Countries	72.5	70-74 years	4.67544850395446	4.13042402164178	6.15172821147338
diabetes.dalys	2020	Latin Amer/Caribbean	72.5	70-74 years	10.2019695846388	8.53025353288901	14.3176605362653
diabetes.dalys	2020	Mid. East/North Africa	72.5	70-74 years	5.9666042550928795	4.70671415339744	7.95129890377419
diabetes.dalys	2020	South Asia	72.5	70-74 years	1.44514532217911	0.829369373803846	2.48908697530906
diabetes.dalys	2020	Sub-Saharan Africa	72.5	70-74 years	10.4004788789192	7.13973384628704	15.038136421787602
diabetes.dalys	2020	Southeast and East Asia	77.5	75-79 years	0.941782794565665	0.787771681499505	1.38299100709057
diabetes.dalys	2020	Centr/East Eur Centr Asia	77.5	75-79 years	2.1557699538530097	1.6767731344185601	3.06337701546421
diabetes.dalys	2020	High-Income Countries	77.5	75-79 years	3.6396711636933303	3.2299256769755798	5.17154808801421
diabetes.dalys	2020	Latin Amer/Caribbean	77.5	75-79 years	8.65700796725112	7.178274240453581	11.228871485990801
diabetes.dalys	2020	Mid. East/North Africa	77.5	75-79 years	5.18976497991265	3.99359311504935	7.10813822846171
diabetes.dalys	2020	South Asia	77.5	75-79 years	1.16279491655285	0.665727956089381	2.11818699865486
diabetes.dalys	2020	Sub-Saharan Africa	77.5	75-79 years	8.613734090591969	5.5844148607921005	12.9375203128982
diabetes.dalys	2020	Southeast and East Asia	82.5	80-84 years	0.720219300088076	0.6015690655634139	0.974767035874884
diabetes.dalys	2020	Centr/East Eur Centr Asia	82.5	80-84 years	1.56860749841457	1.17439137386394	2.1345949403438698
diabetes.dalys	2020	High-Income Countries	82.5	80-84 years	2.44923426699154	2.20078348742487	2.98514863331532
diabetes.dalys	2020	Latin Amer/Caribbean	82.5	80-84 years	6.40343750823364	5.26907480236758	8.28856442777088
diabetes.dalys	2020	Mid. East/North Africa	82.5	80-84 years	4.01631782554517	3.06556293294374	5.44984480781852
diabetes.dalys	2020	South Asia	82.5	80-84 years	0.8198268775683359	0.453742375476763	1.55358339987184
diabetes.dalys	2020	Sub-Saharan Africa	82.5	80-84 years	6.482107074445991	4.0773848022894	10.3825825526245
diabetes.dalys	2020	Southeast and East Asia	87.5	85+ years	0.42038442717624597	0.350096487168926	0.530486250317076
diabetes.dalys	2020	Centr/East Eur Centr Asia	87.5	85+ years	0.7944997399594761	0.585203358263472	1.09685869928747
diabetes.dalys	2020	High-Income Countries	87.5	85+ years	1.1563180873681	1.04804669412372	1.2847427606956099
diabetes.dalys	2020	Latin Amer/Caribbean	87.5	85+ years	3.39056563761685	2.7622715157732	4.25318555311071
diabetes.dalys	2020	Mid. East/North Africa	87.5	85+ years	2.18602506090059	1.6584845203078398	2.8241092211050702
diabetes.dalys	2020	South Asia	87.5	85+ years	0.441395005468304	0.22909367431575198	0.8621524510459531
diabetes.dalys	2020	Sub-Saharan Africa	87.5	85+ years	3.45116116235309	2.06795820608911	5.87119445825915
