# Supplementary material for: Burdens of type 2 diabetes and cardiovascular disease attributable to sugar-sweetened beverages in 184 countries
Source: Nat Med. 2025 Jan 6;31(2):552–64. doi: 10.1038/s41591-024-03345-4 (PMC11835746; doi:10.1038/s41591-024-03345-4)
Supplement: Supplementary file 16 — Source data. [file 41591_2024_3345_MOESM16_ESM.csv]

disease	year	World Region	iso3	Location	sdi	medians	LB	UB
cvd.incidence	1990	South Asia	AFG	Afghanistan	0.173832165473389	0.212352479064148	0.0954739375478172	0.521563707634439
cvd.incidence	1990	High-Income Countries	AUT	Austria	0.749853692572025	2.77220576290429	2.2995727383497	3.7844531258297
cvd.incidence	1990	South Asia	LKA	Sri Lanka	0.522622552851521	3.5191561676143	2.3723536357262502	5.43144596350607
cvd.incidence	1990	Sub-Saharan Africa	LSO	Lesotho	0.339155125342909	6.83123327438848	4.36612731416741	11.295209999903399
cvd.incidence	1990	Centr/Eastern Eur Centr Asia	LTU	Lithuania	0.668503937884641	1.05998088791337	0.829887427555683	1.60178646787848
cvd.incidence	1990	High-Income Countries	LUX	Luxembourg	0.781051609326011	2.99738313717616	2.2181619126974	4.50353536706512
cvd.incidence	1990	Centr/Eastern Eur Centr Asia	LVA	Latvia	0.680193638285329	1.14142903726939	0.906438498157607	1.7176744983846401
cvd.incidence	1990	Mid. East/North Africa	MAR	Morocco	0.358072869533996	6.5389416776564095	4.38084631183402	10.113170649214199
cvd.incidence	1990	Centr/Eastern Eur Centr Asia	MDA	Moldova	0.604251762377742	1.6970454379178601	1.18792421315799	2.7166430667744104
cvd.incidence	1990	Sub-Saharan Africa	MDG	Madagascar	0.279889464787504	8.2270353664297	5.228878924249	13.1357691287521
cvd.incidence	1990	South Asia	MDV	Maldives	0.331601544442323	10.126718520861901	6.04471683023901	15.721121697564499
cvd.incidence	1990	Latin Amer/Caribbean	MEX	Mexico	0.504996083384899	14.9821986045472	12.985028870538901	17.844784586898697
cvd.incidence	1990	Centr/Eastern Eur Centr Asia	AZE	Azerbaijan	0.595986032704332	1.1493833127106101	0.783162629848123	1.99351330851378
cvd.incidence	1990	Southeast and East Asia	MHL	Marshall Islands	0.430839288199048	1.33093393158251	0.93811744442141	2.20372372314672
cvd.incidence	1990	Centr/Eastern Eur Centr Asia	MKD	Macedonia, FYR	0.60902609384517	1.05645275158753	0.786509924943265	1.6724445333775002
cvd.incidence	1990	Sub-Saharan Africa	MLI	Mali	0.126526427537221	2.6760124868987702	1.6475177523128899	4.93258307415183
cvd.incidence	1990	High-Income Countries	MLT	Malta	0.656504584147482	4.3712985971361205	3.2632518631338705	6.59926943822746
cvd.incidence	1990	Southeast and East Asia	MMR	Myanmar	0.319219723709677	0.403703112497728	0.274034230619316	0.697939741776833
cvd.incidence	1990	Centr/Eastern Eur Centr Asia	MNE	Montenegro	0.674225719793669	1.56741109913223	0.652646345895105	3.81037785217294
cvd.incidence	1990	Centr/Eastern Eur Centr Asia	MNG	Mongolia	0.466550117857047	4.4916382233957	3.0497297838221202	6.58155244464727
cvd.incidence	1990	Sub-Saharan Africa	MOZ	Mozambique	0.173064715394479	2.3217342485508703	1.27864207809736	4.79747300621876
cvd.incidence	1990	Sub-Saharan Africa	MRT	Mauritania	0.33578094163222	5.324773837465719	3.3266570547136403	8.72742184529601
cvd.incidence	1990	Sub-Saharan Africa	MUS	Mauritius	0.544586533153919	29.892483361551704	22.3595989654245	38.0883669025405
cvd.incidence	1990	Sub-Saharan Africa	BDI	Burundi	0.205867359800096	5.93685800713057	3.76227680643774	10.206283601998098
cvd.incidence	1990	Sub-Saharan Africa	MWI	Malawi	0.204010244634822	3.9421691989385	2.53606878356781	6.87217328436872
cvd.incidence	1990	Southeast and East Asia	MYS	Malaysia	0.545799405460294	2.00318980619167	1.51860803077509	2.94617457900053
cvd.incidence	1990	Sub-Saharan Africa	NAM	Namibia	0.45004023335046	22.017961750725902	15.165115614036202	31.828531804579402
cvd.incidence	1990	Sub-Saharan Africa	NER	Niger	0.0808684798233195	2.9246674145790097	1.73393209918276	5.51821875970324
cvd.incidence	1990	Sub-Saharan Africa	NGA	Nigeria	0.305868046855462	0.71618745514711	0.44713598612348304	1.3936292110467101
cvd.incidence	1990	Latin Amer/Caribbean	NIC	Nicaragua	0.346035234504054	5.72410843511649	4.0978124241561105	8.39942289581661
cvd.incidence	1990	High-Income Countries	NLD	Netherlands	0.794612123302941	4.26583573015344	3.7208962377921804	5.83208167918471
cvd.incidence	1990	High-Income Countries	NOR	Norway	0.795887277333644	2.0801632035966002	1.7539177511271102	3.0655690554234503
cvd.incidence	1990	South Asia	NPL	Nepal	0.199560654182432	0.431955911976967	0.205786351797438	0.9828835913943139
cvd.incidence	1990	High-Income Countries	NZL	New Zealand	0.752321654884833	1.39815363992983	1.10232971059627	2.17416341050075
cvd.incidence	1990	High-Income Countries	BEL	Belgium	0.737390656400179	5.4093744721238	4.567128915012731	7.96806707461825
cvd.incidence	1990	Mid. East/North Africa	OMN	Oman	0.429270948783208	3.02638686901531	1.98968429760135	5.23551899977292
cvd.incidence	1990	South Asia	PAK	Pakistan	0.310467621430628	6.14913750737036	3.38665514780232	10.8819757692947
cvd.incidence	1990	Latin Amer/Caribbean	PAN	Panama	0.546048123421677	15.421554186311301	11.8288779834788	20.0835827314962
cvd.incidence	1990	Latin Amer/Caribbean	PER	Peru	0.510419852074136	10.0963059897427	7.0757074929003405	15.0969716933122
cvd.incidence	1990	Southeast and East Asia	PHL	Philippines	0.510011796397722	3.8703831399167603	3.1402326838390198	4.99902606736561
cvd.incidence	1990	Southeast and East Asia	PNG	Papua New Guinea	0.310668628637835	1.13845040024312	0.7662415008293251	2.1645218850186
cvd.incidence	1990	Centr/Eastern Eur Centr Asia	POL	Poland	0.62722788770829	1.60936479179872	1.37011799048682	2.34302047422607
cvd.incidence	1990	High-Income Countries	PRT	Portugal	0.599777756742926	2.34104682709113	2.03966061640724	3.20486052969325
cvd.incidence	1990	Latin Amer/Caribbean	PRY	Paraguay	0.469527785365773	7.791942820136439	5.45570132180572	10.7706779191642
cvd.incidence	1990	Sub-Saharan Africa	BEN	Benin	0.218907153827645	5.84261085235319	3.5812542249666	9.8612453947174
cvd.incidence	1990	Mid. East/North Africa	PSE	Palestine	0.401792210145272	5.11762406006305	3.3692253708895197	7.88659876376381
cvd.incidence	1990	Mid. East/North Africa	QAT	Qatar	0.651208375960545	11.4819382914739	7.44142033842323	18.3913305697386
cvd.incidence	1990	Centr/Eastern Eur Centr Asia	ROU	Romania	0.619298862250078	3.94567606789002	3.11053807318936	5.30297044832845
cvd.incidence	1990	Centr/Eastern Eur Centr Asia	RUS	Russian Federation	0.671600578021767	1.2622966848400201	0.983792959256433	1.86053243987679
cvd.incidence	1990	Sub-Saharan Africa	RWA	Rwanda	0.275097189589071	1.82934025173447	1.06889811126635	3.58595685093625
cvd.incidence	1990	Mid. East/North Africa	SAU	Saudi Arabia	0.538954515496368	7.046141270620419	4.90503943491714	10.7789305297702
cvd.incidence	1990	Sub-Saharan Africa	SDN	Sudan	0.292178643209656	10.4082145053628	6.33414726682568	16.2963265886205
cvd.incidence	1990	Sub-Saharan Africa	SEN	Senegal	0.238047613296703	14.8816264004379	9.77501951738956	21.757179912161202
cvd.incidence	1990	Southeast and East Asia	SGP	Singapore	0.686404444349548	2.86327406878552	2.2677094398071	4.57997396541485
cvd.incidence	1990	Southeast and East Asia	SLB	Solomon Islands	0.301217167448465	4.76534097767043	3.07239098473496	7.9834963717913805
cvd.incidence	1990	Sub-Saharan Africa	BFA	Burkina Faso	0.129695615380271	1.0017295875707302	0.32169760840260697	3.04348533714997
cvd.incidence	1990	Sub-Saharan Africa	SLE	Sierra Leone	0.211569335210502	3.68062157349865	2.2935938794887	6.33869515258994
cvd.incidence	1990	Latin Amer/Caribbean	SLV	El Salvador	0.373057974861269	7.54007565674209	5.16541201105065	11.3204738536311
cvd.incidence	1990	Centr/Eastern Eur Centr Asia	SRB	Serbia	0.630511019536119	1.9323840145088902	0.9187050184891269	3.9197192680643402
cvd.incidence	1990	Sub-Saharan Africa	STP	Sao Tome and Principe	0.3095428523248	3.7712430069291503	2.33359593336206	6.14421651378809
cvd.incidence	1990	Latin Amer/Caribbean	SUR	Suriname	0.50205430482691	10.0911814427922	6.6635251902500805	15.0125629874988
cvd.incidence	1990	Centr/Eastern Eur Centr Asia	SVK	Slovak Republic	0.653853505137647	2.7195854744277304	2.17102648974998	3.87980252942465
cvd.incidence	1990	Centr/Eastern Eur Centr Asia	SVN	Slovenia	0.727463928368452	2.36765996890224	1.7896419959869398	3.5128070087097703
cvd.incidence	1990	High-Income Countries	SWE	Sweden	0.78553579188163	2.25363092984569	1.9433165407252502	3.08591148693151
cvd.incidence	1990	South Asia	BGD	Bangladesh	0.228548934038183	0.274232787496925	0.183227846910831	0.48840323599307794
cvd.incidence	1990	Sub-Saharan Africa	SWZ	Swaziland	0.399420954712507	13.506119463280001	8.86430022920236	20.0656369006006
cvd.incidence	1990	Sub-Saharan Africa	SYC	Seychelles	0.575526495579186	9.84877882745295	7.4854126580396905	13.2872531103253
cvd.incidence	1990	Mid. East/North Africa	SYR	Syrian Arab Republic	0.430492642865419	4.08090700763796	2.85844006571409	6.65354466220384
cvd.incidence	1990	Sub-Saharan Africa	TCD	Chad	0.114638829376832	5.03920395610273	3.1269429638362696	8.3663064792189
cvd.incidence	1990	Sub-Saharan Africa	TGO	Togo	0.269692273286049	2.97011262320789	1.8497159090624797	5.1979240592670495
cvd.incidence	1990	Southeast and East Asia	THA	Thailand	0.506644860754466	0.83261877959499	0.39885897676213194	1.8240987851208201
cvd.incidence	1990	Centr/Eastern Eur Centr Asia	TJK	Tajikistan	0.466155413419203	1.12841835643077	0.7490355149393191	1.9079572839946601
cvd.incidence	1990	Centr/Eastern Eur Centr Asia	TKM	Turkmenistan	0.563126887105135	18.689434035376003	13.9587281254403	24.9371065873593
cvd.incidence	1990	Southeast and East Asia	TLS	Timor-Leste	0.262468083434918	0.613670445387121	0.378191291279188	1.33753958543487
cvd.incidence	1990	Southeast and East Asia	TON	Tonga	0.491806839500397	1.71502166271721	1.07559523810523	3.10968716146587
cvd.incidence	1990	Centr/Eastern Eur Centr Asia	BGR	Bulgaria	0.633446498017686	1.43797721685554	1.05893258195803	2.2401087905406802
cvd.incidence	1990	Latin Amer/Caribbean	TTO	Trinidad and Tobago	0.623970150133519	13.5665804158938	9.23773456059724	19.6421062117572
cvd.incidence	1990	Mid. East/North Africa	TUN	Tunisia	0.471138521303638	6.67473328922875	4.54388310257152	10.3654623609821
cvd.incidence	1990	Mid. East/North Africa	TUR	Turkey	0.461606983777208	5.41604720469498	3.93806073890762	7.9461748380674395
cvd.incidence	1990	Southeast and East Asia	TWN	Taiwan	0.667633853818721	6.2943776589042	5.0498031566433195	8.089904331541769
cvd.incidence	1990	Sub-Saharan Africa	TZA	Tanzania	0.259306073677984	0.738028972499177	0.446046436206268	1.39684554598049
cvd.incidence	1990	Sub-Saharan Africa	UGA	Uganda	0.18700109571602	0.275615650977512	0.166706423213476	0.5204650699843539
cvd.incidence	1990	Centr/Eastern Eur Centr Asia	UKR	Ukraine	0.647461465528387	2.19999806094393	1.61686977872264	3.14080778899046
cvd.incidence	1990	Latin Amer/Caribbean	URY	Uruguay	0.58192185512198	10.4876463226385	7.14685021279426	16.1057860983746
cvd.incidence	1990	High-Income Countries	USA	United States	0.763647690398232	6.7710182305516495	5.99243017441832	9.15177945891231
cvd.incidence	1990	Centr/Eastern Eur Centr Asia	UZB	Uzbekistan	0.500241735138187	5.44717974212157	3.7636920735072	8.42949016120235
cvd.incidence	1990	Mid. East/North Africa	BHR	Bahrain	0.584578851787694	9.42329612964181	6.27677733003382	14.399782740105799
cvd.incidence	1990	Latin Amer/Caribbean	VCT	St. Vincent and the Grenadines	0.475930186469041	12.0151457286356	9.063904961683571	16.0188052618862
cvd.incidence	1990	Latin Amer/Caribbean	VEN	Venezuela	0.516891218383329	14.605394889443	10.9479724126642	19.902871508380198
cvd.incidence	1990	Southeast and East Asia	VNM	Vietnam	0.407630047693296	1.07481121225669	0.794946389614578	1.75968960250656
cvd.incidence	1990	Southeast and East Asia	VUT	Vanuatu	0.353100252005321	1.5396983296078601	0.9471331737521819	2.78115477701627
cvd.incidence	1990	Southeast and East Asia	WSM	Samoa	0.48749142771166	2.28437916524797	1.48839097082037	3.7018651171550303
cvd.incidence	1990	Mid. East/North Africa	YEM	Yemen, Rep.	0.215664585570251	17.2229385871323	9.47576359629457	29.3333433301177
cvd.incidence	1990	Sub-Saharan Africa	ZAF	South Africa	0.541571435204427	17.181121833919498	13.5480201695642	21.8334919235709
cvd.incidence	1990	Sub-Saharan Africa	ZMB	Zambia	0.304008549420206	21.2670627111491	15.212265715208801	28.8220773079986
cvd.incidence	1990	Sub-Saharan Africa	ZWE	Zimbabwe	0.398559340611047	6.29142880107801	4.03919058574084	9.71276704204143
cvd.incidence	1990	Latin Amer/Caribbean	BHS	Bahamas, The	0.693509268349695	30.8498556756654	21.6437850096981	41.7929152211073
cvd.incidence	1990	Sub-Saharan Africa	AGO	Angola	0.270736935221319	6.71264642681758	4.38009936458083	10.3530807873887
cvd.incidence	1990	Centr/Eastern Eur Centr Asia	BIH	Bosnia and Herzegovina	0.541132539726015	0.552074878095954	0.370856184683679	0.926554976791117
cvd.incidence	1990	Centr/Eastern Eur Centr Asia	BLR	Belarus	0.622446576329452	2.3269832954514302	1.6079464758143198	3.7007103717679297
cvd.incidence	1990	Latin Amer/Caribbean	BLZ	Belize	0.423726992172569	9.80115917895024	6.5736778215837495	14.302707294361799
cvd.incidence	1990	Latin Amer/Caribbean	BOL	Bolivia	0.423917961315613	19.1337307205721	14.2945375056551	24.568539039932897
cvd.incidence	1990	Latin Amer/Caribbean	BRA	Brazil	0.500070509167008	11.4504398727339	9.66931840242735	14.0474918337117
cvd.incidence	1990	Latin Amer/Caribbean	BRB	Barbados	0.653582516816854	15.1760923648977	11.7554640195808	19.1608524879865
cvd.incidence	1990	Southeast and East Asia	BRN	Brunei	0.66608191698766	2.1079870346123597	1.4107119836028499	3.1836384365976
cvd.incidence	1990	South Asia	BTN	Bhutan	0.215039850206523	1.4078790072274998	0.7102019164417	3.2514855354571
cvd.incidence	1990	Sub-Saharan Africa	BWA	Botswana	0.418077748220986	8.81419730365093	5.7210658119991	12.849221650367701
cvd.incidence	1990	Sub-Saharan Africa	CAF	Central African Republic	0.216825190875377	2.88624151170958	1.8321664349183302	4.8469942913796
cvd.incidence	1990	Centr/Eastern Eur Centr Asia	ALB	Albania	0.557773300317074	1.9858228943088503	1.33392231287745	3.28071943112828
cvd.incidence	1990	High-Income Countries	CAN	Canada	0.781977864427607	4.26943740213978	3.69569530045119	5.83514038989104
cvd.incidence	1990	High-Income Countries	CHE	Switzerland	0.862766843874175	3.1729548435461696	2.51600303829485	4.482878849577769
cvd.incidence	1990	Latin Amer/Caribbean	CHL	Chile	0.586495099638694	6.902717489934431	5.1045506112454095	9.479468499667421
cvd.incidence	1990	Southeast and East Asia	CHN	China	0.458668935267616	0.337522507285404	0.262512034060001	0.55780506901121
cvd.incidence	1990	Sub-Saharan Africa	CIV	Cote d'Ivoire	0.279320352514124	6.17805077150187	4.12281433261052	9.84454851614097
cvd.incidence	1990	Sub-Saharan Africa	CMR	Cameroon	0.303055334404352	3.0652916293640997	1.9533338046177602	5.07495431625437
cvd.incidence	1990	Sub-Saharan Africa	COD	Congo, Dem. Rep.	0.289843210276958	2.41244492060513	0.8383554120217179	7.48791660994006
cvd.incidence	1990	Sub-Saharan Africa	COG	Congo, Rep.	0.420654655109748	3.4209492644558295	2.2177280925026	5.60400627044744
cvd.incidence	1990	Latin Amer/Caribbean	COL	Colombia	0.480720053627064	21.3468539313608	16.5836386919531	27.0116793325138
cvd.incidence	1990	Sub-Saharan Africa	COM	Comoros	0.270048115983623	7.65814821809366	5.0299939286097	11.822719810592499
cvd.incidence	1990	Sub-Saharan Africa	CPV	Cape Verde	0.27672336711542	3.01785435977416	1.91239806406851	5.12405306925738
cvd.incidence	1990	Latin Amer/Caribbean	CRI	Costa Rica	0.534125181350537	14.046935484583301	9.49110000137339	19.7716983319208
cvd.incidence	1990	Latin Amer/Caribbean	CUB	Cuba	0.558019070765374	17.8318499275519	13.6334311493001	23.0846397059666
cvd.incidence	1990	High-Income Countries	CYP	Cyprus	0.648230871689669	2.95652675658969	1.50056447255581	6.26134764730202
cvd.incidence	1990	Centr/Eastern Eur Centr Asia	CZE	Czech Republic	0.681848021213857	1.90690964566952	1.51922303874765	2.70293524409479
cvd.incidence	1990	High-Income Countries	DEU	Germany	0.817077665790386	3.0102960196246	2.54865742136527	4.25577501809971
cvd.incidence	1990	Sub-Saharan Africa	DJI	Djibouti	0.337781788993477	18.403389676655397	12.147752020130401	26.733184850306902
cvd.incidence	1990	Latin Amer/Caribbean	DMA	Dominica	0.563602590366912	12.5422923049615	8.379685787443309	17.9827480680549
cvd.incidence	1990	High-Income Countries	DNK	Denmark	0.801154655014013	1.34295077484055	1.1005842519431799	1.9921878115157
cvd.incidence	1990	Latin Amer/Caribbean	DOM	Dominican Republic	0.442654076123481	6.1415336418930195	4.53270914352287	8.83586131321368
cvd.incidence	1990	Mid. East/North Africa	ARE	United Arab Emirates	0.644412271353864	10.338579908505	6.763362603822901	16.6203549444219
cvd.incidence	1990	Mid. East/North Africa	DZA	Algeria	0.460486905849358	9.59819268838084	6.2463365879449	14.557822767435399
cvd.incidence	1990	Latin Amer/Caribbean	ECU	Ecuador	0.518430614137285	27.160814112734	21.865561641186602	33.255442696500296
cvd.incidence	1990	Mid. East/North Africa	EGY	Egypt, Arab Rep.	0.417182741758852	5.023255448681669	3.80239111851082	7.66911675826228
cvd.incidence	1990	Sub-Saharan Africa	ERI	Eritrea	0.216028238900354	9.00766421827936	5.90821280708217	14.1281522958871
cvd.incidence	1990	High-Income Countries	ESP	Spain	0.63667316626401	2.6236519944904	2.15585039597401	3.8719899175049104
cvd.incidence	1990	Centr/Eastern Eur Centr Asia	EST	Estonia	0.674967632130919	1.3427259762267199	1.0726145245768801	2.15523444909683
cvd.incidence	1990	Sub-Saharan Africa	ETH	Ethiopia (excludes Eritrea)	0.148033884957629	5.9501030552534795	4.31159846077042	9.20525182628956
cvd.incidence	1990	High-Income Countries	FIN	Finland	0.756221508893542	2.50583902865379	2.09558251017762	3.91214858252747
cvd.incidence	1990	Southeast and East Asia	FJI	Fiji	0.53464890774309	1.51967462054106	1.09613985536862	2.49005531378197
cvd.incidence	1990	High-Income Countries	FRA	France	0.730747465817975	2.45501101325865	2.1172986183823803	3.5121347422359404
cvd.incidence	1990	Latin Amer/Caribbean	ARG	Argentina	0.587397284272094	5.47119365149554	4.30781431247881	7.921021119818341
cvd.incidence	1990	Southeast and East Asia	FSM	Micronesia, Fed. Sts.	0.462511616715497	1.18844831666366	0.849945687958222	1.90814173755778
cvd.incidence	1990	Sub-Saharan Africa	GAB	Gabon	0.455421186671872	14.6965778704186	9.82643094291831	21.4435162469888
cvd.incidence	1990	High-Income Countries	GBR	United Kingdom	0.744334126300131	4.68107329831148	4.03298962165392	6.27758962885821
cvd.incidence	1990	Centr/Eastern Eur Centr Asia	GEO	Georgia	0.656136044291497	0.09154450907142289	0.0627203842322063	0.14483625262091498
cvd.incidence	1990	Sub-Saharan Africa	GHA	Ghana	0.373112004793066	7.55051047740907	4.9987609589251	11.3552311948495
cvd.incidence	1990	Sub-Saharan Africa	GIN	Guinea	0.17829542065613	1.88056943966571	1.1511722503750499	3.34531038370858
cvd.incidence	1990	Sub-Saharan Africa	GMB	Gambia, The	0.238714846451473	28.670278115420402	19.9886675615044	38.5872627074894
cvd.incidence	1990	Sub-Saharan Africa	GNB	Guinea-Bissau	0.207614838569111	0.0695229743890802	0.0422757276600552	0.12560009700039101
cvd.incidence	1990	Sub-Saharan Africa	GNQ	Equatorial Guinea	0.268783629292318	5.11542079322831	3.24774087327364	8.212964455115419
cvd.incidence	1990	High-Income Countries	GRC	Greece	0.67418646507665	2.00065534242053	1.63618613715798	2.9351377314532403
cvd.incidence	1990	Centr/Eastern Eur Centr Asia	ARM	Armenia	0.54441453483767	0.6798299719861121	0.43827341463263203	1.19506607503967
cvd.incidence	1990	Latin Amer/Caribbean	GRD	Grenada	0.436734419397497	15.6579929986706	12.0687830073233	20.3447199284579
cvd.incidence	1990	Latin Amer/Caribbean	GTM	Guatemala	0.311792455277134	4.67715102337933	3.51503858632077	6.85540231029143
cvd.incidence	1990	Latin Amer/Caribbean	GUY	Guyana	0.460430128793009	17.6323955251028	12.1998014600179	24.718912978476
cvd.incidence	1990	Latin Amer/Caribbean	HND	Honduras	0.332042889051331	8.968014141103819	6.798256812983159	12.1397982842497
cvd.incidence	1990	Centr/Eastern Eur Centr Asia	HRV	Croatia	0.668906358291928	2.03310549146531	1.5352730387644902	3.2012186284304303
cvd.incidence	1990	Latin Amer/Caribbean	HTI	Haiti	0.310334630409749	5.2683950842807	3.5276623070736797	8.66622539429455
cvd.incidence	1990	Centr/Eastern Eur Centr Asia	HUN	Hungary	0.649419990664883	2.76625604100194	2.16138211534787	3.87008863032881
cvd.incidence	1990	Southeast and East Asia	IDN	Indonesia	0.457134954421362	0.48076693071710797	0.355757451619498	0.914596010194736
cvd.incidence	1990	South Asia	IND	India	0.332593603012361	0.24851108013216303	0.15325274132493	0.449825954555129
cvd.incidence	1990	High-Income Countries	IRL	Ireland	0.719891818965305	3.9637276614925403	3.1139080507398798	5.67101712235046
cvd.incidence	1990	Latin Amer/Caribbean	ATG	Antigua and Barbuda	0.612104590576197	11.8928648586721	7.90739593087846	17.3426095143424
cvd.incidence	1990	Mid. East/North Africa	IRN	Iran, Islamic Rep.	0.453799943957447	4.5378442375095895	3.77328492908844	6.709066846800581
cvd.incidence	1990	Mid. East/North Africa	IRQ	Iraq	0.412044172813982	9.37308561919772	6.34028902785925	14.807273103531399
cvd.incidence	1990	High-Income Countries	ISL	Iceland	0.764212516960703	3.96076979312769	3.23970836965532	5.88478601784844
cvd.incidence	1990	Mid. East/North Africa	ISR	Israel	0.709178347365152	8.50096714902817	7.010438768190711	11.020879847866299
cvd.incidence	1990	High-Income Countries	ITA	Italy	0.706255223740403	1.76378645883758	1.51646630810416	2.54915648510649
cvd.incidence	1990	Latin Amer/Caribbean	JAM	Jamaica	0.534781233684701	13.775368881797501	10.7901354114809	17.5308318166038
cvd.incidence	1990	Mid. East/North Africa	JOR	Jordan	0.53914746775111	10.578744299318501	7.906406305120011	14.2841199502135
cvd.incidence	1990	Southeast and East Asia	JPN	Japan	0.790253515528297	2.20325334334189	1.85955715149236	2.98888456277482
cvd.incidence	1990	Centr/Eastern Eur Centr Asia	KAZ	Kazakhstan	0.589435803839118	0.928672965066246	0.620870557911449	1.6088208394471
cvd.incidence	1990	Sub-Saharan Africa	KEN	Kenya	0.333850293102656	2.5382922456120003	1.36276207302105	4.8704827799818196
cvd.incidence	1990	High-Income Countries	AUS	Australia	0.725982519157417	5.52213927242763	4.294009012757001	7.998316375049
cvd.incidence	1990	Centr/Eastern Eur Centr Asia	KGZ	Kyrgyz Republic	0.519407652158871	3.7401203124541302	2.59435817910965	5.7262302522944895
cvd.incidence	1990	Southeast and East Asia	KHM	Cambodia	0.289075059080125	0.099401200021304	0.0666402824068407	0.157055106489566
cvd.incidence	1990	Southeast and East Asia	KIR	Kiribati	0.410389821247376	1.1526021939644	0.733231679880979	2.16946534890952
cvd.incidence	1990	Southeast and East Asia	KOR	Korea, Rep.	0.692329306595283	0.903292272540346	0.806312555320556	1.28572925161546
cvd.incidence	1990	Mid. East/North Africa	KWT	Kuwait	0.66451790400099	7.27192586455701	4.75988798226284	12.5373852418828
cvd.incidence	1990	Southeast and East Asia	LAO	Lao PDR	0.264283163752662	0.431677045366158	0.297125502827168	0.767251704449982
cvd.incidence	1990	Mid. East/North Africa	LBN	Lebanon	0.536718968751988	10.6479116513525	8.62494308401668	14.3282660778486
cvd.incidence	1990	Sub-Saharan Africa	LBR	Liberia	0.235296846955071	3.44986544975127	2.05463235538341	5.9028819685715
cvd.incidence	1990	Mid. East/North Africa	LBY	Libya	0.527998168231366	8.15110887346184	5.53196686424993	12.3378174668655
cvd.incidence	1990	Latin Amer/Caribbean	LCA	St. Lucia	0.496296570103573	12.8172059942254	9.89807169845823	17.4092217960817
diabetes.incidence	1990	South Asia	AFG	Afghanistan	0.173832165473389	0.545154041366347	0.24705760510624702	1.66621199115451
diabetes.incidence	1990	High-Income Countries	AUT	Austria	0.749853692572025	8.170926889546589	6.716528052476529	10.5155921407099
diabetes.incidence	1990	South Asia	LKA	Sri Lanka	0.522622552851521	9.61585725205324	6.91445387645154	13.4964530748475
diabetes.incidence	1990	Sub-Saharan Africa	LSO	Lesotho	0.339155125342909	13.542574145556099	9.21013173976043	19.7731096510559
diabetes.incidence	1990	Centr/Eastern Eur Centr Asia	LTU	Lithuania	0.668503937884641	3.59184713607091	2.7719768776450002	5.8026368906441705
diabetes.incidence	1990	High-Income Countries	LUX	Luxembourg	0.781051609326011	9.78247861316059	7.333918942394909	13.7210713441026
diabetes.incidence	1990	Centr/Eastern Eur Centr Asia	LVA	Latvia	0.680193638285329	3.97409825098147	3.08415708088522	6.04339892978172
diabetes.incidence	1990	Mid. East/North Africa	MAR	Morocco	0.358072869533996	13.9992343022082	9.38354840847212	20.139243078497902
diabetes.incidence	1990	Centr/Eastern Eur Centr Asia	MDA	Moldova	0.604251762377742	5.24750626644929	3.57656612170816	8.35978902272648
diabetes.incidence	1990	Sub-Saharan Africa	MDG	Madagascar	0.279889464787504	16.7320116500371	11.2716678952008	23.764539995240998
diabetes.incidence	1990	South Asia	MDV	Maldives	0.331601544442323	25.696634741403102	16.8181630287273	35.123057709830505
diabetes.incidence	1990	Latin Amer/Caribbean	MEX	Mexico	0.504996083384899	32.336983762897	28.688823657511804	36.6199219284711
diabetes.incidence	1990	Centr/Eastern Eur Centr Asia	AZE	Azerbaijan	0.595986032704332	3.2929555863642697	2.15611979545851	5.64523100205915
diabetes.incidence	1990	Southeast and East Asia	MHL	Marshall Islands	0.430839288199048	5.06427807574069	3.3461643997967796	8.29372877238257
diabetes.incidence	1990	Centr/Eastern Eur Centr Asia	MKD	Macedonia, FYR	0.60902609384517	2.5508378066580297	1.8847272171544498	4.65339604347553
diabetes.incidence	1990	Sub-Saharan Africa	MLI	Mali	0.126526427537221	5.84061492194951	3.5873964352256897	9.91136425392628
diabetes.incidence	1990	High-Income Countries	MLT	Malta	0.656504584147482	11.5462635760307	8.56493720673753	16.1203462560995
diabetes.incidence	1990	Southeast and East Asia	MMR	Myanmar	0.319219723709677	1.12666197012246	0.74472361022089	2.30413519271494
diabetes.incidence	1990	Centr/Eastern Eur Centr Asia	MNE	Montenegro	0.674225719793669	3.52059652096356	1.4382992503538399	8.15534243604093
diabetes.incidence	1990	Centr/Eastern Eur Centr Asia	MNG	Mongolia	0.466550117857047	14.1414727395003	9.602514254950071	20.001155663485
diabetes.incidence	1990	Sub-Saharan Africa	MOZ	Mozambique	0.173064715394479	4.31285276087359	2.40603513234997	7.73436089752873
diabetes.incidence	1990	Sub-Saharan Africa	MRT	Mauritania	0.33578094163222	11.9577089477442	7.81221372798602	18.0851894932661
diabetes.incidence	1990	Sub-Saharan Africa	MUS	Mauritius	0.544586533153919	60.5887359867574	52.8857760084674	68.06010862959519
diabetes.incidence	1990	Sub-Saharan Africa	BDI	Burundi	0.205867359800096	11.8571671149343	7.76548478459799	17.7990261046573
diabetes.incidence	1990	Sub-Saharan Africa	MWI	Malawi	0.204010244634822	7.33889565007291	4.79699961902782	11.446722759609699
diabetes.incidence	1990	Southeast and East Asia	MYS	Malaysia	0.545799405460294	6.10158390157127	4.484923907598501	8.51322445178698
diabetes.incidence	1990	Sub-Saharan Africa	NAM	Namibia	0.45004023335046	38.5205396638455	28.3967292519997	50.8194710208248
diabetes.incidence	1990	Sub-Saharan Africa	NER	Niger	0.0808684798233195	6.42285818575605	3.8831489846816196	10.7045402441529
diabetes.incidence	1990	Sub-Saharan Africa	NGA	Nigeria	0.305868046855462	1.6068650447609498	1.0081706465276599	3.06735700509185
diabetes.incidence	1990	Latin Amer/Caribbean	NIC	Nicaragua	0.346035234504054	13.1185097431646	9.43015690653197	18.0168596725762
diabetes.incidence	1990	High-Income Countries	NLD	Netherlands	0.794612123302941	11.7533529189322	10.1901747701207	14.6925868049673
diabetes.incidence	1990	High-Income Countries	NOR	Norway	0.795887277333644	7.78731002922382	6.21624243087636	10.6493071266332
diabetes.incidence	1990	South Asia	NPL	Nepal	0.199560654182432	1.24609981592857	0.585764860467999	2.76347633364872
diabetes.incidence	1990	High-Income Countries	NZL	New Zealand	0.752321654884833	4.05181753298775	3.11397331278572	6.83512776919934
diabetes.incidence	1990	High-Income Countries	BEL	Belgium	0.737390656400179	15.1448714174792	12.661174531728001	19.147377194513503
diabetes.incidence	1990	Mid. East/North Africa	OMN	Oman	0.429270948783208	6.28648495272315	3.95885709107871	10.4814535840712
diabetes.incidence	1990	South Asia	PAK	Pakistan	0.310467621430628	17.2646544355182	10.738761436706799	26.0909913099531
diabetes.incidence	1990	Latin Amer/Caribbean	PAN	Panama	0.546048123421677	32.4549882371843	25.5981720009685	40.408655152152804
diabetes.incidence	1990	Latin Amer/Caribbean	PER	Peru	0.510419852074136	21.2914516003385	15.0910149578388	30.4217117883356
diabetes.incidence	1990	Southeast and East Asia	PHL	Philippines	0.510011796397722	9.07308915589892	7.379894805809201	11.1473207857403
diabetes.incidence	1990	Southeast and East Asia	PNG	Papua New Guinea	0.310668628637835	3.6523954333074897	2.36291544490301	7.08614927581899
diabetes.incidence	1990	Centr/Eastern Eur Centr Asia	POL	Poland	0.62722788770829	4.06175855008767	3.42665287213682	6.160880572698179
diabetes.incidence	1990	High-Income Countries	PRT	Portugal	0.599777756742926	8.66844447121968	7.39989663650305	11.2934106868508
diabetes.incidence	1990	Latin Amer/Caribbean	PRY	Paraguay	0.469527785365773	17.4686804964896	12.999670901288802	23.2069303521686
diabetes.incidence	1990	Sub-Saharan Africa	BEN	Benin	0.218907153827645	14.0741851984532	8.9959980432617	21.561765292986802
diabetes.incidence	1990	Mid. East/North Africa	PSE	Palestine	0.401792210145272	10.1905176949679	6.920077936363291	14.509405609207398
diabetes.incidence	1990	Mid. East/North Africa	QAT	Qatar	0.651208375960545	18.7483379835008	12.2458784899994	28.6187788923104
diabetes.incidence	1990	Centr/Eastern Eur Centr Asia	ROU	Romania	0.619298862250078	11.034583659909	8.71211028953155	14.345664583589802
diabetes.incidence	1990	Centr/Eastern Eur Centr Asia	RUS	Russian Federation	0.671600578021767	3.46530210708101	2.69047025475705	5.77468720129883
diabetes.incidence	1990	Sub-Saharan Africa	RWA	Rwanda	0.275097189589071	3.69116319686664	2.18468816223705	7.02757145357646
diabetes.incidence	1990	Mid. East/North Africa	SAU	Saudi Arabia	0.538954515496368	14.2302143976301	10.105046535252999	20.5179216428051
diabetes.incidence	1990	Sub-Saharan Africa	SDN	Sudan	0.292178643209656	23.2206199405601	14.9806526957703	33.670903686298495
diabetes.incidence	1990	Sub-Saharan Africa	SEN	Senegal	0.238047613296703	28.2231520293581	20.3291684195676	37.4922637661837
diabetes.incidence	1990	Southeast and East Asia	SGP	Singapore	0.686404444349548	9.76868727311115	7.53242762850741	15.244758819871901
diabetes.incidence	1990	Southeast and East Asia	SLB	Solomon Islands	0.301217167448465	15.598875845894	10.049036538881401	22.7340369554777
diabetes.incidence	1990	Sub-Saharan Africa	BFA	Burkina Faso	0.129695615380271	2.0070917809886	0.647193111183528	5.888792689495769
diabetes.incidence	1990	Sub-Saharan Africa	SLE	Sierra Leone	0.211569335210502	8.5221200350482	5.56324375938432	13.204407989964102
diabetes.incidence	1990	Latin Amer/Caribbean	SLV	El Salvador	0.373057974861269	18.5192750099806	12.9518727137002	26.1769055169516
diabetes.incidence	1990	Centr/Eastern Eur Centr Asia	SRB	Serbia	0.630511019536119	4.41332078153006	2.09763101557207	8.93475971876911
diabetes.incidence	1990	Sub-Saharan Africa	STP	Sao Tome and Principe	0.3095428523248	9.26275877701694	6.01035444996235	13.5748146628804
diabetes.incidence	1990	Latin Amer/Caribbean	SUR	Suriname	0.50205430482691	22.0463420411141	14.9443398318942	31.6067492335525
diabetes.incidence	1990	Centr/Eastern Eur Centr Asia	SVK	Slovak Republic	0.653853505137647	7.73242215918613	6.00044132890085	10.598049355305001
diabetes.incidence	1990	Centr/Eastern Eur Centr Asia	SVN	Slovenia	0.727463928368452	5.77818170049466	4.28835429472106	8.62367528266615
diabetes.incidence	1990	High-Income Countries	SWE	Sweden	0.78553579188163	8.16855666450237	6.885790506294811	10.9746583752683
diabetes.incidence	1990	South Asia	BGD	Bangladesh	0.228548934038183	0.815608519937611	0.519876189651144	1.6281214837021802
diabetes.incidence	1990	Sub-Saharan Africa	SWZ	Swaziland	0.399420954712507	24.274878032973902	16.8947833560857	33.423099058886905
diabetes.incidence	1990	Sub-Saharan Africa	SYC	Seychelles	0.575526495579186	22.9244315757425	18.4851067796317	28.408842679840703
diabetes.incidence	1990	Mid. East/North Africa	SYR	Syrian Arab Republic	0.430492642865419	9.16378294423008	6.41741881331748	12.732768243199299
diabetes.incidence	1990	Sub-Saharan Africa	TCD	Chad	0.114638829376832	11.3478786117065	7.6201763032467795	16.4801642191692
diabetes.incidence	1990	Sub-Saharan Africa	TGO	Togo	0.269692273286049	6.996134483023029	4.4169755013627	10.9514472952267
diabetes.incidence	1990	Southeast and East Asia	THA	Thailand	0.506644860754466	2.34473233838904	1.04973692698974	5.1299377955051
diabetes.incidence	1990	Centr/Eastern Eur Centr Asia	TJK	Tajikistan	0.466155413419203	3.5905195396555	2.20010060483807	6.487664033362189
diabetes.incidence	1990	Centr/Eastern Eur Centr Asia	TKM	Turkmenistan	0.563126887105135	44.715743866699	35.8184148544653	54.12710059874421
diabetes.incidence	1990	Southeast and East Asia	TLS	Timor-Leste	0.262468083434918	1.56146376590233	0.953111988164256	3.29180988827354
diabetes.incidence	1990	Southeast and East Asia	TON	Tonga	0.491806839500397	5.74335407034847	3.54810508744422	9.92159920810001
diabetes.incidence	1990	Centr/Eastern Eur Centr Asia	BGR	Bulgaria	0.633446498017686	3.7793779181435103	2.7387659093297	6.10741111931284
diabetes.incidence	1990	Latin Amer/Caribbean	TTO	Trinidad and Tobago	0.623970150133519	27.917982009583298	19.604079308760898	38.3009931706516
diabetes.incidence	1990	Mid. East/North Africa	TUN	Tunisia	0.471138521303638	13.2858728360699	9.44805910701781	18.9747819175046
diabetes.incidence	1990	Mid. East/North Africa	TUR	Turkey	0.461606983777208	9.61570821514707	7.110813407892549	13.1288747317406
diabetes.incidence	1990	Southeast and East Asia	TWN	Taiwan	0.667633853818721	17.5103370031856	14.0868538309692	21.7123925527152
diabetes.incidence	1990	Sub-Saharan Africa	TZA	Tanzania	0.259306073677984	1.39724562036657	0.854067509894715	2.7996999198749
diabetes.incidence	1990	Sub-Saharan Africa	UGA	Uganda	0.18700109571602	0.52371518620119	0.32312026438496	1.39225767991833
diabetes.incidence	1990	Centr/Eastern Eur Centr Asia	UKR	Ukraine	0.647461465528387	7.064034916450571	5.010736236340859	10.0898804150217
diabetes.incidence	1990	Latin Amer/Caribbean	URY	Uruguay	0.58192185512198	26.090685470188202	18.4229687694978	37.3337024212879
diabetes.incidence	1990	High-Income Countries	USA	United States	0.763647690398232	19.005440632926	16.5755464952479	24.5486079848168
diabetes.incidence	1990	Centr/Eastern Eur Centr Asia	UZB	Uzbekistan	0.500241735138187	16.915652052710602	11.7741301537578	24.292827056662798
diabetes.incidence	1990	Mid. East/North Africa	BHR	Bahrain	0.584578851787694	16.0028761833209	10.8699572876257	22.967963083116498
diabetes.incidence	1990	Latin Amer/Caribbean	VCT	St. Vincent and the Grenadines	0.475930186469041	25.2145750852403	19.8096647762737	31.788720827172
diabetes.incidence	1990	Latin Amer/Caribbean	VEN	Venezuela	0.516891218383329	30.3030197004704	23.5846119338103	38.582560877558805
diabetes.incidence	1990	Southeast and East Asia	VNM	Vietnam	0.407630047693296	3.0058394130688297	2.12744880813379	4.84638694533409
diabetes.incidence	1990	Southeast and East Asia	VUT	Vanuatu	0.353100252005321	5.1138868773327895	3.01168728400979	8.719572135995419
diabetes.incidence	1990	Southeast and East Asia	WSM	Samoa	0.48749142771166	8.54220841849966	5.58360214497107	13.3140002376086
diabetes.incidence	1990	Mid. East/North Africa	YEM	Yemen, Rep.	0.215664585570251	32.1103160165725	18.881086009484598	49.4267242681913
diabetes.incidence	1990	Sub-Saharan Africa	ZAF	South Africa	0.541571435204427	31.8119298366435	26.23440495575	38.665877051679395
diabetes.incidence	1990	Sub-Saharan Africa	ZMB	Zambia	0.304008549420206	38.3929831434122	29.227669135611002	47.6070050432235
diabetes.incidence	1990	Sub-Saharan Africa	ZWE	Zimbabwe	0.398559340611047	11.9386567073536	8.10326645936857	17.1617960646834
diabetes.incidence	1990	Latin Amer/Caribbean	BHS	Bahamas, The	0.693509268349695	56.7309391589081	42.8296979769659	69.81989831558249
diabetes.incidence	1990	Sub-Saharan Africa	AGO	Angola	0.270736935221319	13.8422477866423	9.55964412011045	20.2081426457826
diabetes.incidence	1990	Centr/Eastern Eur Centr Asia	BIH	Bosnia and Herzegovina	0.541132539726015	1.22635895376033	0.8098184946124379	2.41799381371371
diabetes.incidence	1990	Centr/Eastern Eur Centr Asia	BLR	Belarus	0.622446576329452	7.26105375631016	4.88535613931664	10.9792224334032
diabetes.incidence	1990	Latin Amer/Caribbean	BLZ	Belize	0.423726992172569	21.1132416824905	14.4763167032732	29.5173671180469
diabetes.incidence	1990	Latin Amer/Caribbean	BOL	Bolivia	0.423917961315613	35.150788808560804	27.143138830720996	43.3079793330236
diabetes.incidence	1990	Latin Amer/Caribbean	BRA	Brazil	0.500070509167008	24.152631627371502	20.5162912509141	28.7769552810638
diabetes.incidence	1990	Latin Amer/Caribbean	BRB	Barbados	0.653582516816854	32.480397610849096	26.2068002823992	39.8000988604261
diabetes.incidence	1990	Southeast and East Asia	BRN	Brunei	0.66608191698766	6.46639059490515	4.18005099290165	9.54836031633635
diabetes.incidence	1990	South Asia	BTN	Bhutan	0.215039850206523	4.36106784626507	2.2054797269000703	8.43160096872764
diabetes.incidence	1990	Sub-Saharan Africa	BWA	Botswana	0.418077748220986	16.6350703810302	11.580091480136701	23.0095712027908
diabetes.incidence	1990	Sub-Saharan Africa	CAF	Central African Republic	0.216825190875377	6.70274491829069	4.2993879411735	10.3676997733859
diabetes.incidence	1990	Centr/Eastern Eur Centr Asia	ALB	Albania	0.557773300317074	4.52249984757515	2.97931031988771	7.2618683276613405
diabetes.incidence	1990	High-Income Countries	CAN	Canada	0.781977864427607	10.2647108987452	8.73415921952177	13.2963916384304
diabetes.incidence	1990	High-Income Countries	CHE	Switzerland	0.862766843874175	9.92968659680233	7.93554102108137	13.023669766865801
diabetes.incidence	1990	Latin Amer/Caribbean	CHL	Chile	0.586495099638694	18.2985638670557	13.902137221507	24.465896478276
diabetes.incidence	1990	Southeast and East Asia	CHN	China	0.458668935267616	1.18373924774893	0.9022994767793601	2.41391241945412
diabetes.incidence	1990	Sub-Saharan Africa	CIV	Cote d'Ivoire	0.279320352514124	12.8061876428335	8.68026014104832	18.7397801410521
diabetes.incidence	1990	Sub-Saharan Africa	CMR	Cameroon	0.303055334404352	6.49863878834059	4.1255331966873	10.034172080735999
diabetes.incidence	1990	Sub-Saharan Africa	COD	Congo, Dem. Rep.	0.289843210276958	5.52127957753303	1.93358889760988	15.272696382028201
diabetes.incidence	1990	Sub-Saharan Africa	COG	Congo, Rep.	0.420654655109748	7.32308140367393	4.8244360485637	11.1778901115449
diabetes.incidence	1990	Latin Amer/Caribbean	COL	Colombia	0.480720053627064	43.719844919273996	35.5920784307998	52.37460844299729
diabetes.incidence	1990	Sub-Saharan Africa	COM	Comoros	0.270048115983623	15.245010210062402	10.6029394038715	20.9645760921346
diabetes.incidence	1990	Sub-Saharan Africa	CPV	Cape Verde	0.27672336711542	7.0867273545277305	4.69638392855835	11.0579550437935
diabetes.incidence	1990	Latin Amer/Caribbean	CRI	Costa Rica	0.534125181350537	30.6744680651639	21.672069715967197	40.3302381850655
diabetes.incidence	1990	Latin Amer/Caribbean	CUB	Cuba	0.558019070765374	37.7699423693984	30.249979747362097	46.0502930087016
diabetes.incidence	1990	High-Income Countries	CYP	Cyprus	0.648230871689669	6.65324802758175	3.39143012293177	13.287474208576999
diabetes.incidence	1990	Centr/Eastern Eur Centr Asia	CZE	Czech Republic	0.681848021213857	5.03502459940353	3.94781495346081	7.44832060362384
diabetes.incidence	1990	High-Income Countries	DEU	Germany	0.817077665790386	8.39088000915406	6.98945293165105	10.6406626518368
diabetes.incidence	1990	Sub-Saharan Africa	DJI	Djibouti	0.337781788993477	31.2193271842856	22.2974069987433	41.3555488542457
diabetes.incidence	1990	Latin Amer/Caribbean	DMA	Dominica	0.563602590366912	26.820890619655003	18.8039645306613	36.870213453127995
diabetes.incidence	1990	High-Income Countries	DNK	Denmark	0.801154655014013	5.33991006629969	4.22449422715823	8.10934774930727
diabetes.incidence	1990	Latin Amer/Caribbean	DOM	Dominican Republic	0.442654076123481	13.322365174588798	9.87381012025831	18.308099611044902
diabetes.incidence	1990	Mid. East/North Africa	ARE	United Arab Emirates	0.644412271353864	17.3087487875109	11.4884775221904	26.3961786744092
diabetes.incidence	1990	Mid. East/North Africa	DZA	Algeria	0.460486905849358	19.2390290236489	13.1162897771853	27.6982379273267
diabetes.incidence	1990	Latin Amer/Caribbean	ECU	Ecuador	0.518430614137285	48.600237821582695	40.4907125175122	56.410457311361796
diabetes.incidence	1990	Mid. East/North Africa	EGY	Egypt, Arab Rep.	0.417182741758852	9.958674952103399	7.624451976550111	12.969191093083902
diabetes.incidence	1990	Sub-Saharan Africa	ERI	Eritrea	0.216028238900354	17.9707187452874	12.479587208717401	24.9490260818578
diabetes.incidence	1990	High-Income Countries	ESP	Spain	0.63667316626401	7.90547938791691	6.42792730460176	11.2354051301845
diabetes.incidence	1990	Centr/Eastern Eur Centr Asia	EST	Estonia	0.674967632130919	4.1702906953453	3.2264517862676403	6.583244440951069
diabetes.incidence	1990	Sub-Saharan Africa	ETH	Ethiopia (excludes Eritrea)	0.148033884957629	11.8830444916383	8.78972360568665	16.0464226922592
diabetes.incidence	1990	High-Income Countries	FIN	Finland	0.756221508893542	7.1081712824402	5.76968534700043	9.90987198415024
diabetes.incidence	1990	Southeast and East Asia	FJI	Fiji	0.53464890774309	4.23290519319749	2.85079927207059	6.59372595263609
diabetes.incidence	1990	High-Income Countries	FRA	France	0.730747465817975	6.8411108904961395	5.7338061246063	9.08238122120625
diabetes.incidence	1990	Latin Amer/Caribbean	ARG	Argentina	0.587397284272094	12.2048308435198	9.57951556674549	16.2412694758267
diabetes.incidence	1990	Southeast and East Asia	FSM	Micronesia, Fed. Sts.	0.462511616715497	4.31388212617796	2.89713103002939	7.006043858786979
diabetes.incidence	1990	Sub-Saharan Africa	GAB	Gabon	0.455421186671872	28.288101608569598	20.2977753520924	37.289987208193395
diabetes.incidence	1990	High-Income Countries	GBR	United Kingdom	0.744334126300131	15.707705552899201	13.519486537323699	19.5441785392361
diabetes.incidence	1990	Centr/Eastern Eur Centr Asia	GEO	Georgia	0.656136044291497	0.258652843819124	0.175329235595144	0.6443204629257989
diabetes.incidence	1990	Sub-Saharan Africa	GHA	Ghana	0.373112004793066	17.6752143078922	12.3777757596853	24.5199405094904
diabetes.incidence	1990	Sub-Saharan Africa	GIN	Guinea	0.17829542065613	4.40055703162393	2.76985501375909	6.84219152389508
diabetes.incidence	1990	Sub-Saharan Africa	GMB	Gambia, The	0.238714846451473	49.789714019624	38.9129999768813	59.8334702894082
diabetes.incidence	1990	Sub-Saharan Africa	GNB	Guinea-Bissau	0.207614838569111	0.15547536803193202	0.0947314763866097	0.331818825069852
diabetes.incidence	1990	Sub-Saharan Africa	GNQ	Equatorial Guinea	0.268783629292318	11.5980514699133	7.6932958213560205	16.5413975710887
diabetes.incidence	1990	High-Income Countries	GRC	Greece	0.67418646507665	7.08500762388333	5.62396277897531	9.712252092554841
diabetes.incidence	1990	Centr/Eastern Eur Centr Asia	ARM	Armenia	0.54441453483767	1.83967268967201	1.16133080127285	3.73377734823118
diabetes.incidence	1990	Latin Amer/Caribbean	GRD	Grenada	0.436734419397497	35.6913446427429	28.7069525180671	43.3709728050558
diabetes.incidence	1990	Latin Amer/Caribbean	GTM	Guatemala	0.311792455277134	10.9079157679818	8.19800486341065	14.547245000485301
diabetes.incidence	1990	Latin Amer/Caribbean	GUY	Guyana	0.460430128793009	37.6120554741937	27.5760113105883	50.1767946198066
diabetes.incidence	1990	Latin Amer/Caribbean	HND	Honduras	0.332042889051331	20.2422506250575	16.0586524899823	25.613684552284198
diabetes.incidence	1990	Centr/Eastern Eur Centr Asia	HRV	Croatia	0.668906358291928	5.37233602100154	4.00762732061873	7.903367879121199
diabetes.incidence	1990	Latin Amer/Caribbean	HTI	Haiti	0.310334630409749	11.413142245242499	7.625515509157419	17.4139146609402
diabetes.incidence	1990	Centr/Eastern Eur Centr Asia	HUN	Hungary	0.649419990664883	7.04336760519624	5.51728433775274	10.014720197782099
diabetes.incidence	1990	Southeast and East Asia	IDN	Indonesia	0.457134954421362	1.33728739692935	0.962076724229848	2.67450608699603
diabetes.incidence	1990	South Asia	IND	India	0.332593603012361	0.661694495543008	0.39265016413514103	1.6011401575838298
diabetes.incidence	1990	High-Income Countries	IRL	Ireland	0.719891818965305	13.3042348716814	10.4793825811615	16.5637030320637
diabetes.incidence	1990	Latin Amer/Caribbean	ATG	Antigua and Barbuda	0.612104590576197	27.3220779600745	19.028004094902002	37.6929373648841
diabetes.incidence	1990	Mid. East/North Africa	IRN	Iran, Islamic Rep.	0.453799943957447	8.948427239759269	7.43535777297071	11.415251442305301
diabetes.incidence	1990	Mid. East/North Africa	IRQ	Iraq	0.412044172813982	20.9025713556736	14.090691952676199	30.253290265592298
diabetes.incidence	1990	High-Income Countries	ISL	Iceland	0.764212516960703	12.946534209764499	10.462692497386799	16.4954576022233
diabetes.incidence	1990	Mid. East/North Africa	ISR	Israel	0.709178347365152	19.973522135979398	16.9975214264591	24.4870256203873
diabetes.incidence	1990	High-Income Countries	ITA	Italy	0.706255223740403	5.11789547859676	4.31347771442269	7.18642663028139
diabetes.incidence	1990	Latin Amer/Caribbean	JAM	Jamaica	0.534781233684701	28.4085145769841	22.7291795510406	35.0674200569502
diabetes.incidence	1990	Mid. East/North Africa	JOR	Jordan	0.53914746775111	19.9919800022239	15.491775203834802	25.494109709520902
diabetes.incidence	1990	Southeast and East Asia	JPN	Japan	0.790253515528297	7.386657259296189	6.1169367401912105	10.4525709344381
diabetes.incidence	1990	Centr/Eastern Eur Centr Asia	KAZ	Kazakhstan	0.589435803839118	2.86759432754776	1.8541272227201502	5.06777386166476
diabetes.incidence	1990	Sub-Saharan Africa	KEN	Kenya	0.333850293102656	5.03008455943909	2.82489880138105	8.71342140333966
diabetes.incidence	1990	High-Income Countries	AUS	Australia	0.725982519157417	13.931756196717801	10.8778398050822	18.5327104490956
diabetes.incidence	1990	Centr/Eastern Eur Centr Asia	KGZ	Kyrgyz Republic	0.519407652158871	11.8495637815637	8.24283099312779	16.7604552726132
diabetes.incidence	1990	Southeast and East Asia	KHM	Cambodia	0.289075059080125	0.256277157184559	0.169625068572384	0.479761757668484
diabetes.incidence	1990	Southeast and East Asia	KIR	Kiribati	0.410389821247376	3.93294813944881	2.46275031357451	6.88140407382677
diabetes.incidence	1990	Southeast and East Asia	KOR	Korea, Rep.	0.692329306595283	3.4902594178308397	2.99231934896179	6.24319623697366
diabetes.incidence	1990	Mid. East/North Africa	KWT	Kuwait	0.66451790400099	14.3341521568392	9.43312478127716	21.4811178461152
diabetes.incidence	1990	Southeast and East Asia	LAO	Lao PDR	0.264283163752662	1.15318544916367	0.782706248656611	2.62654703022679
diabetes.incidence	1990	Mid. East/North Africa	LBN	Lebanon	0.536718968751988	20.1103078755729	16.8307094646958	24.7315641541298
diabetes.incidence	1990	Sub-Saharan Africa	LBR	Liberia	0.235296846955071	8.17636706275899	5.13968488872531	12.7645550282899
diabetes.incidence	1990	Mid. East/North Africa	LBY	Libya	0.527998168231366	16.7852507681561	11.8088284863901	23.8879808345383
diabetes.incidence	1990	Latin Amer/Caribbean	LCA	St. Lucia	0.496296570103573	27.153313635492697	21.415693674241503	34.6487740475064
cvd.deaths	1990	South Asia	AFG	Afghanistan	0.173832165473389	0.18264886994163201	0.0828623728092712	0.43942927180603
cvd.deaths	1990	High-Income Countries	AUT	Austria	0.749853692572025	1.95210895911619	1.6400638534711802	2.68248091153702
cvd.deaths	1990	South Asia	LKA	Sri Lanka	0.522622552851521	2.89110127389761	1.9087610871940102	4.50698271695293
cvd.deaths	1990	Sub-Saharan Africa	LSO	Lesotho	0.339155125342909	4.0077321833869295	2.41054324484697	6.7356073380147805
cvd.deaths	1990	Centr/Eastern Eur Centr Asia	LTU	Lithuania	0.668503937884641	0.8518027436924089	0.661113069792726	1.28753164461354
cvd.deaths	1990	High-Income Countries	LUX	Luxembourg	0.781051609326011	1.96367428509941	1.44892950863886	2.7763477745916
cvd.deaths	1990	Centr/Eastern Eur Centr Asia	LVA	Latvia	0.680193638285329	0.9150437767836139	0.723413308711722	1.35044613764568
cvd.deaths	1990	Mid. East/North Africa	MAR	Morocco	0.358072869533996	5.28193485845094	3.57811923817603	7.930153716229669
cvd.deaths	1990	Centr/Eastern Eur Centr Asia	MDA	Moldova	0.604251762377742	1.3016751787218899	0.9037050024538621	2.10071602012054
cvd.deaths	1990	Sub-Saharan Africa	MDG	Madagascar	0.279889464787504	6.433297084819801	4.07994063991817	10.4838986625457
cvd.deaths	1990	South Asia	MDV	Maldives	0.331601544442323	10.1099358717223	6.02619324276488	15.4907951654247
cvd.deaths	1990	Latin Amer/Caribbean	MEX	Mexico	0.504996083384899	9.57729638713533	8.32337074258872	11.5298420283859
cvd.deaths	1990	Centr/Eastern Eur Centr Asia	AZE	Azerbaijan	0.595986032704332	0.9450780094847899	0.646242363198397	1.65767594462773
cvd.deaths	1990	Southeast and East Asia	MHL	Marshall Islands	0.430839288199048	1.34386571492748	0.936535127573503	2.49134686881647
cvd.deaths	1990	Centr/Eastern Eur Centr Asia	MKD	Macedonia, FYR	0.60902609384517	0.72614187451806	0.537667701905691	1.1482160787109401
cvd.deaths	1990	Sub-Saharan Africa	MLI	Mali	0.126526427537221	1.83391748452941	1.07140531333401	3.43467384493746
cvd.deaths	1990	High-Income Countries	MLT	Malta	0.656504584147482	3.10891788519775	2.3202522499227998	4.883086776431219
cvd.deaths	1990	Southeast and East Asia	MMR	Myanmar	0.319219723709677	0.38377512888586	0.252845902096685	0.680417650850703
cvd.deaths	1990	Centr/Eastern Eur Centr Asia	MNE	Montenegro	0.674225719793669	1.10058346005172	0.459600538499197	2.58198058303799
cvd.deaths	1990	Centr/Eastern Eur Centr Asia	MNG	Mongolia	0.466550117857047	3.4263855367182696	2.3376521332385902	5.07678680202498
cvd.deaths	1990	Sub-Saharan Africa	MOZ	Mozambique	0.173064715394479	1.28544273297208	0.70733139741158	2.4093335171104497
cvd.deaths	1990	Sub-Saharan Africa	MRT	Mauritania	0.33578094163222	3.69216137784432	2.27092913052202	6.36338990143674
cvd.deaths	1990	Sub-Saharan Africa	MUS	Mauritius	0.544586533153919	28.787282711239598	21.2363349092848	37.0788884189282
cvd.deaths	1990	Sub-Saharan Africa	BDI	Burundi	0.205867359800096	4.56972758283616	2.85309309775332	8.16869532697997
cvd.deaths	1990	Sub-Saharan Africa	MWI	Malawi	0.204010244634822	2.8875418718796597	1.84693863105759	5.04765464602874
cvd.deaths	1990	Southeast and East Asia	MYS	Malaysia	0.545799405460294	1.71788412205439	1.31337187357315	2.6421459837610297
cvd.deaths	1990	Sub-Saharan Africa	NAM	Namibia	0.45004023335046	16.230517443668298	10.515160271984799	24.7872964129653
cvd.deaths	1990	Sub-Saharan Africa	NER	Niger	0.0808684798233195	1.9145273272399	1.14070903509588	3.6189106641195803
cvd.deaths	1990	Sub-Saharan Africa	NGA	Nigeria	0.305868046855462	0.46402958365367497	0.279695900750604	0.88121044793557
cvd.deaths	1990	Latin Amer/Caribbean	NIC	Nicaragua	0.346035234504054	3.84876675973964	2.74964565173012	5.67469127054918
cvd.deaths	1990	High-Income Countries	NLD	Netherlands	0.794612123302941	2.9356942682980303	2.59563941238597	4.0256541222767295
cvd.deaths	1990	High-Income Countries	NOR	Norway	0.795887277333644	1.5320972151755101	1.30004534425495	2.27196854971682
cvd.deaths	1990	South Asia	NPL	Nepal	0.199560654182432	0.357551108412896	0.173615633111251	0.795544267721591
cvd.deaths	1990	High-Income Countries	NZL	New Zealand	0.752321654884833	0.952834073500974	0.7593431506992949	1.35317397158694
cvd.deaths	1990	High-Income Countries	BEL	Belgium	0.737390656400179	3.2889192941274903	2.8286382313032	4.8858674796478905
cvd.deaths	1990	Mid. East/North Africa	OMN	Oman	0.429270948783208	2.4654637529288403	1.57960227886315	4.20039342724254
cvd.deaths	1990	South Asia	PAK	Pakistan	0.310467621430628	4.98697869405866	2.77645058553964	8.73291612966932
cvd.deaths	1990	Latin Amer/Caribbean	PAN	Panama	0.546048123421677	10.0805136144964	7.680227324131331	13.7582735255034
cvd.deaths	1990	Latin Amer/Caribbean	PER	Peru	0.510419852074136	7.11238487799188	4.91317324208345	10.6281248216044
cvd.deaths	1990	Southeast and East Asia	PHL	Philippines	0.510011796397722	3.7481956198615696	3.0037013984037597	4.80864077784043
cvd.deaths	1990	Southeast and East Asia	PNG	Papua New Guinea	0.310668628637835	1.08176891318434	0.740095991739447	2.3281956078226003
cvd.deaths	1990	Centr/Eastern Eur Centr Asia	POL	Poland	0.62722788770829	1.2128897153578602	1.0160203460486	1.7471449520808198
cvd.deaths	1990	High-Income Countries	PRT	Portugal	0.599777756742926	1.5838083794578801	1.37607272729187	2.1320442713722803
cvd.deaths	1990	Latin Amer/Caribbean	PRY	Paraguay	0.469527785365773	5.16137948860297	3.63028291162903	7.28963109814943
cvd.deaths	1990	Sub-Saharan Africa	BEN	Benin	0.218907153827645	3.42592072824903	2.08165959781393	6.08397487681281
cvd.deaths	1990	Mid. East/North Africa	PSE	Palestine	0.401792210145272	3.63973926491351	2.42754802509874	5.49121979788273
cvd.deaths	1990	Mid. East/North Africa	QAT	Qatar	0.651208375960545	8.79808637899325	5.67785043561615	13.7571206122681
cvd.deaths	1990	Centr/Eastern Eur Centr Asia	ROU	Romania	0.619298862250078	2.90704554229156	2.2623342363796604	4.01007951883175
cvd.deaths	1990	Centr/Eastern Eur Centr Asia	RUS	Russian Federation	0.671600578021767	0.8965358163744049	0.701636777696354	1.3102338702538199
cvd.deaths	1990	Sub-Saharan Africa	RWA	Rwanda	0.275097189589071	1.42896955126652	0.8083353757824769	2.82763814765808
cvd.deaths	1990	Mid. East/North Africa	SAU	Saudi Arabia	0.538954515496368	5.53684871342284	3.84284102060528	8.63968048975515
cvd.deaths	1990	Sub-Saharan Africa	SDN	Sudan	0.292178643209656	8.62059179473503	5.229953368778769	13.6134479928881
cvd.deaths	1990	Sub-Saharan Africa	SEN	Senegal	0.238047613296703	10.3935943572569	6.627341931729069	16.2138647282378
cvd.deaths	1990	Southeast and East Asia	SGP	Singapore	0.686404444349548	2.4154544494190002	1.9200046036691398	3.81846212529314
cvd.deaths	1990	Southeast and East Asia	SLB	Solomon Islands	0.301217167448465	4.8141583962521395	3.0151937587237	8.05277537985415
cvd.deaths	1990	Sub-Saharan Africa	BFA	Burkina Faso	0.129695615380271	0.683182774162677	0.21641637659989602	2.01611967206702
cvd.deaths	1990	Sub-Saharan Africa	SLE	Sierra Leone	0.211569335210502	2.47135558575527	1.48074346538241	4.522301402076749
cvd.deaths	1990	Latin Amer/Caribbean	SLV	El Salvador	0.373057974861269	5.78260101072923	4.01542703994342	8.624509693825221
cvd.deaths	1990	Centr/Eastern Eur Centr Asia	SRB	Serbia	0.630511019536119	1.13146321169309	0.545746849454814	2.3178902388136398
cvd.deaths	1990	Sub-Saharan Africa	STP	Sao Tome and Principe	0.3095428523248	2.40018758116663	1.45273656477722	4.04467544118261
cvd.deaths	1990	Latin Amer/Caribbean	SUR	Suriname	0.50205430482691	7.497105726887971	4.87474425457559	11.17742965541
cvd.deaths	1990	Centr/Eastern Eur Centr Asia	SVK	Slovak Republic	0.653853505137647	2.2108369540932102	1.75233749841072	3.22167938160747
cvd.deaths	1990	Centr/Eastern Eur Centr Asia	SVN	Slovenia	0.727463928368452	1.5350756732992898	1.11785730564144	2.26521974222284
cvd.deaths	1990	High-Income Countries	SWE	Sweden	0.78553579188163	1.6103236881909198	1.39092318972337	2.18392835003706
cvd.deaths	1990	South Asia	BGD	Bangladesh	0.228548934038183	0.216175219678538	0.143227469937428	0.371366430280111
cvd.deaths	1990	Sub-Saharan Africa	SWZ	Swaziland	0.399420954712507	9.29935582167963	5.92569652753103	14.3575017111043
cvd.deaths	1990	Sub-Saharan Africa	SYC	Seychelles	0.575526495579186	8.887984591109891	6.632000068324589	12.3759195502016
cvd.deaths	1990	Mid. East/North Africa	SYR	Syrian Arab Republic	0.430492642865419	3.64323816817954	2.59535771007382	5.56762229962122
cvd.deaths	1990	Sub-Saharan Africa	TCD	Chad	0.114638829376832	3.3326194584879696	2.01135014688395	5.62508310068189
cvd.deaths	1990	Sub-Saharan Africa	TGO	Togo	0.269692273286049	2.01565606023637	1.23545602496274	3.4791403743807097
cvd.deaths	1990	Southeast and East Asia	THA	Thailand	0.506644860754466	0.649214129840042	0.31385285429147697	1.5058198666695
cvd.deaths	1990	Centr/Eastern Eur Centr Asia	TJK	Tajikistan	0.466155413419203	0.82187682099461	0.545790393456878	1.37715102584929
cvd.deaths	1990	Centr/Eastern Eur Centr Asia	TKM	Turkmenistan	0.563126887105135	15.678790044889402	11.7506653689144	21.447758103283
cvd.deaths	1990	Southeast and East Asia	TLS	Timor-Leste	0.262468083434918	0.510257562659194	0.317445299033811	1.12396821262098
cvd.deaths	1990	Southeast and East Asia	TON	Tonga	0.491806839500397	1.53540822827408	0.9770238530631079	3.03723294708222
cvd.deaths	1990	Centr/Eastern Eur Centr Asia	BGR	Bulgaria	0.633446498017686	1.16467870972397	0.85473523296216	1.76280774746316
cvd.deaths	1990	Latin Amer/Caribbean	TTO	Trinidad and Tobago	0.623970150133519	9.798108012026189	6.6462112114285405	14.6215648736374
cvd.deaths	1990	Mid. East/North Africa	TUN	Tunisia	0.471138521303638	5.11832265407104	3.5126916172192804	7.75708747988495
cvd.deaths	1990	Mid. East/North Africa	TUR	Turkey	0.461606983777208	3.9923434842020695	2.91622447427322	5.62594238330567
cvd.deaths	1990	Southeast and East Asia	TWN	Taiwan	0.667633853818721	3.8466506818134802	3.0979476789481	5.078450861412611
cvd.deaths	1990	Sub-Saharan Africa	TZA	Tanzania	0.259306073677984	0.570623494409628	0.34118908482131505	1.1338355926488
cvd.deaths	1990	Sub-Saharan Africa	UGA	Uganda	0.18700109571602	0.199589589040838	0.118250818746944	0.371065978646895
cvd.deaths	1990	Centr/Eastern Eur Centr Asia	UKR	Ukraine	0.647461465528387	1.58466423290081	1.15442436190416	2.25911001860488
cvd.deaths	1990	Latin Amer/Caribbean	URY	Uruguay	0.58192185512198	8.1287932671301	5.49072438656927	12.671695878689402
cvd.deaths	1990	High-Income Countries	USA	United States	0.763647690398232	4.40156189768913	3.94997306827057	5.97834407785288
cvd.deaths	1990	Centr/Eastern Eur Centr Asia	UZB	Uzbekistan	0.500241735138187	4.2419198807416905	2.92794724125404	6.65414656881077
cvd.deaths	1990	Mid. East/North Africa	BHR	Bahrain	0.584578851787694	7.48615206314345	5.0250957590269	11.3176960683128
cvd.deaths	1990	Latin Amer/Caribbean	VCT	St. Vincent and the Grenadines	0.475930186469041	7.980296512232591	5.95012867024085	11.253392819399
cvd.deaths	1990	Latin Amer/Caribbean	VEN	Venezuela	0.516891218383329	11.2889908936615	8.407189847487311	15.923962355458098
cvd.deaths	1990	Southeast and East Asia	VNM	Vietnam	0.407630047693296	0.651366097495515	0.47834081347537	1.00479355977741
cvd.deaths	1990	Southeast and East Asia	VUT	Vanuatu	0.353100252005321	1.58494252207403	0.9752368869735409	3.02478393602803
cvd.deaths	1990	Southeast and East Asia	WSM	Samoa	0.48749142771166	2.00244261920938	1.26009197302372	3.3556368257186997
cvd.deaths	1990	Mid. East/North Africa	YEM	Yemen, Rep.	0.215664585570251	14.473191825372101	8.03449110292365	24.8253353298224
cvd.deaths	1990	Sub-Saharan Africa	ZAF	South Africa	0.541571435204427	13.184764229103399	10.2372499590893	17.033384164355798
cvd.deaths	1990	Sub-Saharan Africa	ZMB	Zambia	0.304008549420206	15.515781158711201	10.4855748636247	22.0742186442385
cvd.deaths	1990	Sub-Saharan Africa	ZWE	Zimbabwe	0.398559340611047	3.88410291829246	2.3926257080081803	6.31218348554672
cvd.deaths	1990	Latin Amer/Caribbean	BHS	Bahamas, The	0.693509268349695	24.3642638262904	16.6328897446227	33.8258967684981
cvd.deaths	1990	Sub-Saharan Africa	AGO	Angola	0.270736935221319	5.29035555186714	3.36826539347993	8.79695317073038
cvd.deaths	1990	Centr/Eastern Eur Centr Asia	BIH	Bosnia and Herzegovina	0.541132539726015	0.383945135691266	0.2573989993332	0.65008954573129
cvd.deaths	1990	Centr/Eastern Eur Centr Asia	BLR	Belarus	0.622446576329452	1.790086641241	1.2258136557014399	2.7810899267974603
cvd.deaths	1990	Latin Amer/Caribbean	BLZ	Belize	0.423726992172569	6.63592247560539	4.45020783254035	10.115620604971
cvd.deaths	1990	Latin Amer/Caribbean	BOL	Bolivia	0.423917961315613	14.0285761558456	10.4197277411825	18.3779471198165
cvd.deaths	1990	Latin Amer/Caribbean	BRA	Brazil	0.500070509167008	8.477718791972059	7.1723996944669395	10.4841154025781
cvd.deaths	1990	Latin Amer/Caribbean	BRB	Barbados	0.653582516816854	9.18901620874975	6.92281387033637	12.0308623799462
cvd.deaths	1990	Southeast and East Asia	BRN	Brunei	0.66608191698766	2.05133584613325	1.36801907155706	3.04749949755832
cvd.deaths	1990	South Asia	BTN	Bhutan	0.215039850206523	1.2040014996983799	0.6088442048255119	2.68462528361828
cvd.deaths	1990	Sub-Saharan Africa	BWA	Botswana	0.418077748220986	6.4734871892862795	4.1013711624485705	10.0638258958957
cvd.deaths	1990	Sub-Saharan Africa	CAF	Central African Republic	0.216825190875377	2.36537390643282	1.47839271017275	4.13026226022038
cvd.deaths	1990	Centr/Eastern Eur Centr Asia	ALB	Albania	0.557773300317074	1.16672563894126	0.7906019932872019	1.97012158854728
cvd.deaths	1990	High-Income Countries	CAN	Canada	0.781977864427607	2.97593010827138	2.59936829579811	4.14197362385399
cvd.deaths	1990	High-Income Countries	CHE	Switzerland	0.862766843874175	1.95330874616835	1.5818860908675398	2.7161188042217397
cvd.deaths	1990	Latin Amer/Caribbean	CHL	Chile	0.586495099638694	5.01486016530451	3.7819052464238596	6.93098546001672
cvd.deaths	1990	Southeast and East Asia	CHN	China	0.458668935267616	0.230426493873748	0.182287836452511	0.350032309520022
cvd.deaths	1990	Sub-Saharan Africa	CIV	Cote d'Ivoire	0.279320352514124	4.4096142059165695	2.77934918423489	7.09199027812325
cvd.deaths	1990	Sub-Saharan Africa	CMR	Cameroon	0.303055334404352	2.02156059644909	1.25105618792906	3.4398512545555002
cvd.deaths	1990	Sub-Saharan Africa	COD	Congo, Dem. Rep.	0.289843210276958	1.8760883734500098	0.647525915651274	5.80509934273529
cvd.deaths	1990	Sub-Saharan Africa	COG	Congo, Rep.	0.420654655109748	2.88504792657446	1.82104603582447	4.83535573406662
cvd.deaths	1990	Latin Amer/Caribbean	COL	Colombia	0.480720053627064	16.0509066124914	12.085693406666	20.8199438768041
cvd.deaths	1990	Sub-Saharan Africa	COM	Comoros	0.270048115983623	5.752024966613891	3.7049020294770703	9.08466255828983
cvd.deaths	1990	Sub-Saharan Africa	CPV	Cape Verde	0.27672336711542	2.0161514794902398	1.22326449899154	3.3246847702313502
cvd.deaths	1990	Latin Amer/Caribbean	CRI	Costa Rica	0.534125181350537	9.13800333249204	6.11048159271518	13.1785467723973
cvd.deaths	1990	Latin Amer/Caribbean	CUB	Cuba	0.558019070765374	13.0647240010828	9.75193595957344	17.2311330999719
cvd.deaths	1990	High-Income Countries	CYP	Cyprus	0.648230871689669	1.9768918633862103	0.98262989472906	4.13930659531316
cvd.deaths	1990	Centr/Eastern Eur Centr Asia	CZE	Czech Republic	0.681848021213857	1.3904839504316	1.0858043709773901	1.9965640978615502
cvd.deaths	1990	High-Income Countries	DEU	Germany	0.817077665790386	1.96800391009919	1.6898256633578599	2.73841838766241
cvd.deaths	1990	Sub-Saharan Africa	DJI	Djibouti	0.337781788993477	14.2492655468173	9.13672296763757	21.6292138880062
cvd.deaths	1990	Latin Amer/Caribbean	DMA	Dominica	0.563602590366912	7.683899913214	5.0678628407922695	11.229208629258599
cvd.deaths	1990	High-Income Countries	DNK	Denmark	0.801154655014013	1.09861977852312	0.9033238361266601	1.5757905975364
cvd.deaths	1990	Latin Amer/Caribbean	DOM	Dominican Republic	0.442654076123481	4.4315021203730796	3.30704192979425	6.273445315402471
cvd.deaths	1990	Mid. East/North Africa	ARE	United Arab Emirates	0.644412271353864	7.948200006537549	5.13144918901087	12.402286147784
cvd.deaths	1990	Mid. East/North Africa	DZA	Algeria	0.460486905849358	7.812375968555239	5.06972421712762	11.8656437792079
cvd.deaths	1990	Latin Amer/Caribbean	ECU	Ecuador	0.518430614137285	19.2128637989507	15.154167370131798	24.1028666495219
cvd.deaths	1990	Mid. East/North Africa	EGY	Egypt, Arab Rep.	0.417182741758852	4.15793634008882	3.1569227624469702	5.98282403532132
cvd.deaths	1990	Sub-Saharan Africa	ERI	Eritrea	0.216028238900354	7.8840176653457394	5.05668801418301	12.864358408911
cvd.deaths	1990	High-Income Countries	ESP	Spain	0.63667316626401	1.6675907010808702	1.3753494696369601	2.2746984244371102
cvd.deaths	1990	Centr/Eastern Eur Centr Asia	EST	Estonia	0.674967632130919	0.983717612669965	0.770098265167779	1.44418755366711
cvd.deaths	1990	Sub-Saharan Africa	ETH	Ethiopia (excludes Eritrea)	0.148033884957629	5.2105458156406295	3.6014676297920505	7.8753395395566095
cvd.deaths	1990	High-Income Countries	FIN	Finland	0.756221508893542	1.58030094756084	1.33867393116666	2.35170002010841
cvd.deaths	1990	Southeast and East Asia	FJI	Fiji	0.53464890774309	1.62199273014081	1.14124147180429	2.92463952378927
cvd.deaths	1990	High-Income Countries	FRA	France	0.730747465817975	1.2953622083944	1.13102502570383	1.7653683201319
cvd.deaths	1990	Latin Amer/Caribbean	ARG	Argentina	0.587397284272094	4.04357959988699	3.21234707622094	5.80523669598893
cvd.deaths	1990	Southeast and East Asia	FSM	Micronesia, Fed. Sts.	0.462511616715497	1.2225956757094	0.867576974673288	2.0795277189078702
cvd.deaths	1990	Sub-Saharan Africa	GAB	Gabon	0.455421186671872	11.4998258734445	7.19111663990373	17.6602042318388
cvd.deaths	1990	High-Income Countries	GBR	United Kingdom	0.744334126300131	3.5015566894962	3.04540442489969	4.75076673690189
cvd.deaths	1990	Centr/Eastern Eur Centr Asia	GEO	Georgia	0.656136044291497	0.0756850879321147	0.051018140327498705	0.117422112755431
cvd.deaths	1990	Sub-Saharan Africa	GHA	Ghana	0.373112004793066	5.68489727734912	3.59176333152124	8.657133404507759
cvd.deaths	1990	Sub-Saharan Africa	GIN	Guinea	0.17829542065613	1.25351146410083	0.7292349813273961	2.22045082833665
cvd.deaths	1990	Sub-Saharan Africa	GMB	Gambia, The	0.238714846451473	20.7553769881488	13.8998775188013	30.3100475122265
cvd.deaths	1990	Sub-Saharan Africa	GNB	Guinea-Bissau	0.207614838569111	0.0532640802276774	0.032128242102154	0.100725322603729
cvd.deaths	1990	Sub-Saharan Africa	GNQ	Equatorial Guinea	0.268783629292318	4.19030201759372	2.6040567988254297	7.09245525189454
cvd.deaths	1990	High-Income Countries	GRC	Greece	0.67418646507665	1.4437623447833	1.1914016300318802	2.02300959533218
cvd.deaths	1990	Centr/Eastern Eur Centr Asia	ARM	Armenia	0.54441453483767	0.51722799872187	0.33518651806308303	0.906262964728267
cvd.deaths	1990	Latin Amer/Caribbean	GRD	Grenada	0.436734419397497	11.290714096724901	8.600048627914141	15.2287827461391
cvd.deaths	1990	Latin Amer/Caribbean	GTM	Guatemala	0.311792455277134	3.73059147781897	2.8487155640755	5.30686632388636
cvd.deaths	1990	Latin Amer/Caribbean	GUY	Guyana	0.460430128793009	13.2888375667187	9.112518784952291	19.1776684113946
cvd.deaths	1990	Latin Amer/Caribbean	HND	Honduras	0.332042889051331	6.20878515671174	4.68659092492533	8.65236084913958
cvd.deaths	1990	Centr/Eastern Eur Centr Asia	HRV	Croatia	0.668906358291928	1.43986581719945	1.06855040337663	2.1862625008932
cvd.deaths	1990	Latin Amer/Caribbean	HTI	Haiti	0.310334630409749	3.94105828916106	2.62971141338209	6.54079600897189
cvd.deaths	1990	Centr/Eastern Eur Centr Asia	HUN	Hungary	0.649419990664883	2.12894928446726	1.63360911921612	2.86261119110446
cvd.deaths	1990	Southeast and East Asia	IDN	Indonesia	0.457134954421362	0.435828766755514	0.321250156796248	0.869005488694621
cvd.deaths	1990	South Asia	IND	India	0.332593603012361	0.22601895451636	0.139065276606514	0.41366530372406096
cvd.deaths	1990	High-Income Countries	IRL	Ireland	0.719891818965305	3.06463305400532	2.43750507544192	4.40997546524185
cvd.deaths	1990	Latin Amer/Caribbean	ATG	Antigua and Barbuda	0.612104590576197	7.6021007869891495	5.056560043106971	11.4756404937288
cvd.deaths	1990	Mid. East/North Africa	IRN	Iran, Islamic Rep.	0.453799943957447	3.6256405344696603	3.01093690731746	5.15799902197311
cvd.deaths	1990	Mid. East/North Africa	IRQ	Iraq	0.412044172813982	7.065473231259429	4.79391286311474	11.235535641551401
cvd.deaths	1990	High-Income Countries	ISL	Iceland	0.764212516960703	2.4066017637117	2.0077933901661402	3.5587555565423097
cvd.deaths	1990	Mid. East/North Africa	ISR	Israel	0.709178347365152	7.45579622048923	6.09093266288629	9.878073285482019
cvd.deaths	1990	High-Income Countries	ITA	Italy	0.706255223740403	1.09115068988508	0.9498118522427299	1.47888666284403
cvd.deaths	1990	Latin Amer/Caribbean	JAM	Jamaica	0.534781233684701	7.426020966419269	5.65328345352629	9.73836841538034
cvd.deaths	1990	Mid. East/North Africa	JOR	Jordan	0.53914746775111	8.286000882758291	6.20360526831596	11.0359848269674
cvd.deaths	1990	Southeast and East Asia	JPN	Japan	0.790253515528297	1.3815036162967098	1.1816651355568701	1.77470999732467
cvd.deaths	1990	Centr/Eastern Eur Centr Asia	KAZ	Kazakhstan	0.589435803839118	0.694354326443192	0.46693271855505897	1.16979382157542
cvd.deaths	1990	Sub-Saharan Africa	KEN	Kenya	0.333850293102656	1.56866056501169	0.814992474806852	3.08033833884909
cvd.deaths	1990	High-Income Countries	AUS	Australia	0.725982519157417	3.5980466656661902	2.7797166863777303	5.4073697146955
cvd.deaths	1990	Centr/Eastern Eur Centr Asia	KGZ	Kyrgyz Republic	0.519407652158871	2.79011071116902	1.9328877544651402	4.2774352524835395
cvd.deaths	1990	Southeast and East Asia	KHM	Cambodia	0.289075059080125	0.0858473507956259	0.057197140368233396	0.136196614233772
cvd.deaths	1990	Southeast and East Asia	KIR	Kiribati	0.410389821247376	1.2104003343169099	0.7578979147121561	2.43037307355961
cvd.deaths	1990	Southeast and East Asia	KOR	Korea, Rep.	0.692329306595283	0.598100993372769	0.5300949027824851	0.868359102972198
cvd.deaths	1990	Mid. East/North Africa	KWT	Kuwait	0.66451790400099	6.31178900989018	4.12549863734628	10.675294457128901
cvd.deaths	1990	Southeast and East Asia	LAO	Lao PDR	0.264283163752662	0.427738779238601	0.298672804187078	0.800897290492026
cvd.deaths	1990	Mid. East/North Africa	LBN	Lebanon	0.536718968751988	8.69611291679788	7.07358247121256	11.626810928650801
cvd.deaths	1990	Sub-Saharan Africa	LBR	Liberia	0.235296846955071	2.32204739640874	1.34254637188994	4.26623282640229
cvd.deaths	1990	Mid. East/North Africa	LBY	Libya	0.527998168231366	6.44694602529606	4.48329167927498	9.506144674647619
cvd.deaths	1990	Latin Amer/Caribbean	LCA	St. Lucia	0.496296570103573	7.3379611132826	5.5159516016589905	10.0966966265565
diabetes.deaths	1990	South Asia	AFG	Afghanistan	0.173832165473389	0.325920546972869	0.148974669450083	0.822456206918055
diabetes.deaths	1990	High-Income Countries	AUT	Austria	0.749853692572025	2.88807581558022	2.42912444632034	4.061191291460211
diabetes.deaths	1990	South Asia	LKA	Sri Lanka	0.522622552851521	5.716333434225359	3.7637218746464205	8.90777220851362
diabetes.deaths	1990	Sub-Saharan Africa	LSO	Lesotho	0.339155125342909	8.67116306017929	5.37281084997222	13.6579851458634
diabetes.deaths	1990	Centr/Eastern Eur Centr Asia	LTU	Lithuania	0.668503937884641	1.5359889485186	1.20037839028736	2.71204336490562
diabetes.deaths	1990	High-Income Countries	LUX	Luxembourg	0.781051609326011	2.94500529897146	2.15958873409278	4.2929333053252
diabetes.deaths	1990	Centr/Eastern Eur Centr Asia	LVA	Latvia	0.680193638285329	1.7423930008978301	1.38298804993419	2.7696361618584
diabetes.deaths	1990	Mid. East/North Africa	MAR	Morocco	0.358072869533996	7.22796831696491	4.8969022517788	11.090542236910899
diabetes.deaths	1990	Centr/Eastern Eur Centr Asia	MDA	Moldova	0.604251762377742	2.3521194798722602	1.60935727155192	4.3329754142456505
diabetes.deaths	1990	Sub-Saharan Africa	MDG	Madagascar	0.279889464787504	11.493893980905199	7.411797737453189	17.6215289266941
diabetes.deaths	1990	South Asia	MDV	Maldives	0.331601544442323	18.8660212583492	11.247632540552601	27.726116711838998
diabetes.deaths	1990	Latin Amer/Caribbean	MEX	Mexico	0.504996083384899	16.458776732758203	14.4159136076003	19.582216576248097
diabetes.deaths	1990	Centr/Eastern Eur Centr Asia	AZE	Azerbaijan	0.595986032704332	1.43875106809999	0.971569553275746	2.67977022032193
diabetes.deaths	1990	Southeast and East Asia	MHL	Marshall Islands	0.430839288199048	1.6809805727912	1.18604264579846	2.86392036483132
diabetes.deaths	1990	Centr/Eastern Eur Centr Asia	MKD	Macedonia, FYR	0.60902609384517	1.2262639035291198	0.9154186964576739	2.0313572885946303
diabetes.deaths	1990	Sub-Saharan Africa	MLI	Mali	0.126526427537221	3.3480180906925403	2.0592694451932	6.03585681350644
diabetes.deaths	1990	High-Income Countries	MLT	Malta	0.656504584147482	4.00971022094019	3.00378291602453	6.13665386419406
diabetes.deaths	1990	Southeast and East Asia	MMR	Myanmar	0.319219723709677	0.583557221599879	0.401721954516999	1.02036014426319
diabetes.deaths	1990	Centr/Eastern Eur Centr Asia	MNE	Montenegro	0.674225719793669	1.51879942716893	0.65299832882296	3.7116625486196098
diabetes.deaths	1990	Centr/Eastern Eur Centr Asia	MNG	Mongolia	0.466550117857047	5.43075819484994	3.6692344999763504	8.22130183282018
diabetes.deaths	1990	Sub-Saharan Africa	MOZ	Mozambique	0.173064715394479	3.13335235927091	1.70682968591889	6.14268934747696
diabetes.deaths	1990	Sub-Saharan Africa	MRT	Mauritania	0.33578094163222	7.00046541574508	4.25714816446238	11.400287249520199
diabetes.deaths	1990	Sub-Saharan Africa	MUS	Mauritius	0.544586533153919	46.4742425064826	36.3368817450272	56.2742739916117
diabetes.deaths	1990	Sub-Saharan Africa	BDI	Burundi	0.205867359800096	7.966080418275389	5.07752863216845	12.947970421688701
diabetes.deaths	1990	Sub-Saharan Africa	MWI	Malawi	0.204010244634822	5.15449088194061	3.30235638703628	8.71151751605667
diabetes.deaths	1990	Southeast and East Asia	MYS	Malaysia	0.545799405460294	2.5351915869526698	1.9256097576743298	3.83046989030259
diabetes.deaths	1990	Sub-Saharan Africa	NAM	Namibia	0.45004023335046	26.648517076683596	17.350497321435903	39.7112765328523
diabetes.deaths	1990	Sub-Saharan Africa	NER	Niger	0.0808684798233195	3.6531470773406705	2.19564176262184	6.62689830009851
diabetes.deaths	1990	Sub-Saharan Africa	NGA	Nigeria	0.305868046855462	0.9171798014212579	0.567558410804417	1.67417398467327
diabetes.deaths	1990	Latin Amer/Caribbean	NIC	Nicaragua	0.346035234504054	6.684277462277629	4.79347062970063	9.77907917904391
diabetes.deaths	1990	High-Income Countries	NLD	Netherlands	0.794612123302941	3.73264233923613	3.34277098958173	5.19613477750694
diabetes.deaths	1990	High-Income Countries	NOR	Norway	0.795887277333644	2.08405722898082	1.7846848070503099	3.20082924789516
diabetes.deaths	1990	South Asia	NPL	Nepal	0.199560654182432	0.588465493796231	0.281610507817806	1.27964155815083
diabetes.deaths	1990	High-Income Countries	NZL	New Zealand	0.752321654884833	1.52465640895088	1.2206925129317199	2.45049408732398
diabetes.deaths	1990	High-Income Countries	BEL	Belgium	0.737390656400179	4.42154602768771	3.81766952236096	6.328980564670871
diabetes.deaths	1990	Mid. East/North Africa	OMN	Oman	0.429270948783208	3.19669739946263	2.04187984115438	5.7309478520762704
diabetes.deaths	1990	South Asia	PAK	Pakistan	0.310467621430628	8.48602239444336	4.70975090770153	14.6608551407108
diabetes.deaths	1990	Latin Amer/Caribbean	PAN	Panama	0.546048123421677	16.9801915966607	13.090080144426599	22.5328913806446
diabetes.deaths	1990	Latin Amer/Caribbean	PER	Peru	0.510419852074136	11.5145923156796	7.96790495943461	17.2506989863776
diabetes.deaths	1990	Southeast and East Asia	PHL	Philippines	0.510011796397722	5.17907381104237	4.1968743562742095	6.75646143441162
diabetes.deaths	1990	Southeast and East Asia	PNG	Papua New Guinea	0.310668628637835	1.44954389952602	1.00089332326996	2.89758456911346
diabetes.deaths	1990	Centr/Eastern Eur Centr Asia	POL	Poland	0.62722788770829	1.8941186363478202	1.5950277565960898	2.92342699789553
diabetes.deaths	1990	High-Income Countries	PRT	Portugal	0.599777756742926	3.03770935546276	2.6569030775589	4.58654095022922
diabetes.deaths	1990	Latin Amer/Caribbean	PRY	Paraguay	0.469527785365773	8.670633718185549	6.23421401067545	12.0880234576066
diabetes.deaths	1990	Sub-Saharan Africa	BEN	Benin	0.218907153827645	7.53588463973153	4.60252664509984	12.679062255033898
diabetes.deaths	1990	Mid. East/North Africa	PSE	Palestine	0.401792210145272	5.1977881686107	3.47992651639065	7.90989140062747
diabetes.deaths	1990	Mid. East/North Africa	QAT	Qatar	0.651208375960545	10.8344895093588	7.2700262970900695	16.7272311746588
diabetes.deaths	1990	Centr/Eastern Eur Centr Asia	ROU	Romania	0.619298862250078	5.596184694890479	4.40855974466547	7.79582751524866
diabetes.deaths	1990	Centr/Eastern Eur Centr Asia	RUS	Russian Federation	0.671600578021767	1.5905337555260701	1.2375461417876399	2.45613734648248
diabetes.deaths	1990	Sub-Saharan Africa	RWA	Rwanda	0.275097189589071	2.5911038343451698	1.52761558237184	4.9153906961531995
diabetes.deaths	1990	Mid. East/North Africa	SAU	Saudi Arabia	0.538954515496368	7.7967568514176495	5.29598551251051	12.053705142727999
diabetes.deaths	1990	Sub-Saharan Africa	SDN	Sudan	0.292178643209656	12.558285729924002	7.638746985455381	19.726134021262602
diabetes.deaths	1990	Sub-Saharan Africa	SEN	Senegal	0.238047613296703	17.4890945173216	11.703399951287	26.249846252374
diabetes.deaths	1990	Southeast and East Asia	SGP	Singapore	0.686404444349548	3.25905489110195	2.6081586484149	5.37141266675233
diabetes.deaths	1990	Southeast and East Asia	SLB	Solomon Islands	0.301217167448465	6.82929791485062	4.29597496127225	10.9647522513325
diabetes.deaths	1990	Sub-Saharan Africa	BFA	Burkina Faso	0.129695615380271	1.3067662840624101	0.422379168078877	3.92787121466103
diabetes.deaths	1990	Sub-Saharan Africa	SLE	Sierra Leone	0.211569335210502	4.62872176304062	2.79916050239656	8.09774320068451
diabetes.deaths	1990	Latin Amer/Caribbean	SLV	El Salvador	0.373057974861269	9.2379881906241	6.3265403764625905	13.6627992698618
diabetes.deaths	1990	Centr/Eastern Eur Centr Asia	SRB	Serbia	0.630511019536119	2.06139120565169	0.984806924433069	4.4472812104446
diabetes.deaths	1990	Sub-Saharan Africa	STP	Sao Tome and Principe	0.3095428523248	4.8941385369488994	2.96126632626558	7.99402724491598
diabetes.deaths	1990	Latin Amer/Caribbean	SUR	Suriname	0.50205430482691	11.5847914479909	7.69839811340279	17.4747634162936
diabetes.deaths	1990	Centr/Eastern Eur Centr Asia	SVK	Slovak Republic	0.653853505137647	3.36676456011299	2.65213572185233	4.9477869404370605
diabetes.deaths	1990	Centr/Eastern Eur Centr Asia	SVN	Slovenia	0.727463928368452	2.60716595459906	1.92696989844219	4.08617346857143
diabetes.deaths	1990	High-Income Countries	SWE	Sweden	0.78553579188163	2.35623085402186	2.04191412128378	3.22029417091179
diabetes.deaths	1990	South Asia	BGD	Bangladesh	0.228548934038183	0.348192506605999	0.227313286933802	0.643504372847795
diabetes.deaths	1990	Sub-Saharan Africa	SWZ	Swaziland	0.399420954712507	15.796890161222398	9.973500459343821	23.7164202103414
diabetes.deaths	1990	Sub-Saharan Africa	SYC	Seychelles	0.575526495579186	13.870128799598898	10.3993871542935	19.230497802025102
diabetes.deaths	1990	Mid. East/North Africa	SYR	Syrian Arab Republic	0.430492642865419	4.59982353644231	3.27177676798515	6.931179170147369
diabetes.deaths	1990	Sub-Saharan Africa	TCD	Chad	0.114638829376832	6.431613345446829	4.0078753618117196	10.3841447057609
diabetes.deaths	1990	Sub-Saharan Africa	TGO	Togo	0.269692273286049	3.99338427411086	2.49216133354697	6.85137398884616
diabetes.deaths	1990	Southeast and East Asia	THA	Thailand	0.506644860754466	1.05990123039477	0.492823646270612	2.49952360510965
diabetes.deaths	1990	Centr/Eastern Eur Centr Asia	TJK	Tajikistan	0.466155413419203	1.49763343009111	0.98238454399487	2.7592414461367802
diabetes.deaths	1990	Centr/Eastern Eur Centr Asia	TKM	Turkmenistan	0.563126887105135	25.0753279556505	18.6032979676364	34.0672733369233
diabetes.deaths	1990	Southeast and East Asia	TLS	Timor-Leste	0.262468083434918	0.735727143886078	0.461106921390605	1.5642248403009502
diabetes.deaths	1990	Southeast and East Asia	TON	Tonga	0.491806839500397	2.13577687068933	1.3568151200990701	3.90117864107572
diabetes.deaths	1990	Centr/Eastern Eur Centr Asia	BGR	Bulgaria	0.633446498017686	1.90513921546109	1.40928292403935	3.1895073509907204
diabetes.deaths	1990	Latin Amer/Caribbean	TTO	Trinidad and Tobago	0.623970150133519	15.5912711168508	10.6314077091838	22.8578743331109
diabetes.deaths	1990	Mid. East/North Africa	TUN	Tunisia	0.471138521303638	7.088360983653639	4.89935793620659	10.7045858732603
diabetes.deaths	1990	Mid. East/North Africa	TUR	Turkey	0.461606983777208	5.40452020195248	3.88245325600764	7.768327016563919
diabetes.deaths	1990	Southeast and East Asia	TWN	Taiwan	0.667633853818721	6.41294491867009	5.1446003936583695	8.727877562006089
diabetes.deaths	1990	Sub-Saharan Africa	TZA	Tanzania	0.259306073677984	0.983531776360613	0.5976924152741471	2.0995786889625
diabetes.deaths	1990	Sub-Saharan Africa	UGA	Uganda	0.18700109571602	0.348221666376192	0.20354881094956298	0.659130388781637
diabetes.deaths	1990	Centr/Eastern Eur Centr Asia	UKR	Ukraine	0.647461465528387	3.49986519234703	2.60552282037782	5.28477256832222
diabetes.deaths	1990	Latin Amer/Caribbean	URY	Uruguay	0.58192185512198	13.2957234001321	8.86906162652298	20.150705895495598
diabetes.deaths	1990	High-Income Countries	USA	United States	0.763647690398232	7.11985399719844	6.44495872157424	9.472152795609171
diabetes.deaths	1990	Centr/Eastern Eur Centr Asia	UZB	Uzbekistan	0.500241735138187	7.852939991323391	5.25668414099054	12.5669351706997
diabetes.deaths	1990	Mid. East/North Africa	BHR	Bahrain	0.584578851787694	9.10438450557344	6.1802366394976405	13.7037333209788
diabetes.deaths	1990	Latin Amer/Caribbean	VCT	St. Vincent and the Grenadines	0.475930186469041	12.7382540656343	9.551176195369319	17.6650900659915
diabetes.deaths	1990	Latin Amer/Caribbean	VEN	Venezuela	0.516891218383329	16.2610605059858	12.0402939450964	22.519404054079
diabetes.deaths	1990	Southeast and East Asia	VNM	Vietnam	0.407630047693296	1.24117492236761	0.912818579234755	2.22754596334608
diabetes.deaths	1990	Southeast and East Asia	VUT	Vanuatu	0.353100252005321	1.87743506375277	1.16395064206472	3.46188347970627
diabetes.deaths	1990	Southeast and East Asia	WSM	Samoa	0.48749142771166	2.81780338192947	1.8538036335842702	4.73278453476589
diabetes.deaths	1990	Mid. East/North Africa	YEM	Yemen, Rep.	0.215664585570251	18.9145564927814	10.7535417068824	32.3430304207508
diabetes.deaths	1990	Sub-Saharan Africa	ZAF	South Africa	0.541571435204427	20.522220063003598	15.921619033301901	26.3726095451782
diabetes.deaths	1990	Sub-Saharan Africa	ZMB	Zambia	0.304008549420206	28.559183338134396	20.2739531760853	38.0247682913667
diabetes.deaths	1990	Sub-Saharan Africa	ZWE	Zimbabwe	0.398559340611047	7.04091457325116	4.31056159082251	11.4184782346922
diabetes.deaths	1990	Latin Amer/Caribbean	BHS	Bahamas, The	0.693509268349695	34.035881354005696	23.2862421889918	46.5135984059528
diabetes.deaths	1990	Sub-Saharan Africa	AGO	Angola	0.270736935221319	8.88308885289972	5.69412644206594	13.851281374638798
diabetes.deaths	1990	Centr/Eastern Eur Centr Asia	BIH	Bosnia and Herzegovina	0.541132539726015	0.613051093523093	0.410360604931716	1.08628985492586
diabetes.deaths	1990	Centr/Eastern Eur Centr Asia	BLR	Belarus	0.622446576329452	3.18300165795323	2.13603656714383	5.35607729417629
diabetes.deaths	1990	Latin Amer/Caribbean	BLZ	Belize	0.423726992172569	10.266569515815501	6.7966107650749	15.027852256382701
diabetes.deaths	1990	Latin Amer/Caribbean	BOL	Bolivia	0.423917961315613	21.4015688807009	15.9498217255106	27.8985045309939
diabetes.deaths	1990	Latin Amer/Caribbean	BRA	Brazil	0.500070509167008	13.222919386377999	11.2765808632829	16.5388560732497
diabetes.deaths	1990	Latin Amer/Caribbean	BRB	Barbados	0.653582516816854	16.2115759072466	12.3642890859724	21.0112555225993
diabetes.deaths	1990	Southeast and East Asia	BRN	Brunei	0.66608191698766	2.4974273842300496	1.65559697411834	3.8306980911201203
diabetes.deaths	1990	South Asia	BTN	Bhutan	0.215039850206523	2.02024990436216	0.9963161662193749	4.37977604800158
diabetes.deaths	1990	Sub-Saharan Africa	BWA	Botswana	0.418077748220986	10.649230180277	6.5893990256221295	16.6587244187779
diabetes.deaths	1990	Sub-Saharan Africa	CAF	Central African Republic	0.216825190875377	4.17661251405728	2.70058447116557	6.867162697488361
diabetes.deaths	1990	Centr/Eastern Eur Centr Asia	ALB	Albania	0.557773300317074	1.6696675958431	1.12698122974365	3.01402297106606
diabetes.deaths	1990	High-Income Countries	CAN	Canada	0.781977864427607	4.05268224696409	3.55297858771233	5.89221003118123
diabetes.deaths	1990	High-Income Countries	CHE	Switzerland	0.862766843874175	2.68346819449157	2.19910259487885	3.60488822379195
diabetes.deaths	1990	Latin Amer/Caribbean	CHL	Chile	0.586495099638694	9.02078440572261	6.705239511088081	12.6267534352029
diabetes.deaths	1990	Southeast and East Asia	CHN	China	0.458668935267616	0.373066159493696	0.297055316990446	0.597790288783622
diabetes.deaths	1990	Sub-Saharan Africa	CIV	Cote d'Ivoire	0.279320352514124	7.72123162195714	4.9722625755536	11.8776805324788
diabetes.deaths	1990	Sub-Saharan Africa	CMR	Cameroon	0.303055334404352	3.83300747828659	2.42419305299287	6.31362761329286
diabetes.deaths	1990	Sub-Saharan Africa	COD	Congo, Dem. Rep.	0.289843210276958	3.3807670340539997	1.1764658153533498	10.099305456860801
diabetes.deaths	1990	Sub-Saharan Africa	COG	Congo, Rep.	0.420654655109748	4.82016674736659	3.0776083504431	7.966420969763139
diabetes.deaths	1990	Latin Amer/Caribbean	COL	Colombia	0.480720053627064	24.0712239368537	18.5195615452877	30.6104068308574
diabetes.deaths	1990	Sub-Saharan Africa	COM	Comoros	0.270048115983623	10.7185475414665	6.98473068705428	16.0499326243156
diabetes.deaths	1990	Sub-Saharan Africa	CPV	Cape Verde	0.27672336711542	3.65967683529538	2.26262448259843	5.9982505365634795
diabetes.deaths	1990	Latin Amer/Caribbean	CRI	Costa Rica	0.534125181350537	15.6188595368278	10.477141840815401	22.1232288740492
diabetes.deaths	1990	Latin Amer/Caribbean	CUB	Cuba	0.558019070765374	20.2159616974564	14.7509384546714	27.16794069213
diabetes.deaths	1990	High-Income Countries	CYP	Cyprus	0.648230871689669	2.56599750823984	1.2770299237656	5.36473355066951
diabetes.deaths	1990	Centr/Eastern Eur Centr Asia	CZE	Czech Republic	0.681848021213857	2.20514953395371	1.7368418859217898	3.3498796657972405
diabetes.deaths	1990	High-Income Countries	DEU	Germany	0.817077665790386	2.71208517733863	2.32387083557138	3.6210651390789503
diabetes.deaths	1990	Sub-Saharan Africa	DJI	Djibouti	0.337781788993477	22.7667716698799	15.145989197564399	32.9379877642329
diabetes.deaths	1990	Latin Amer/Caribbean	DMA	Dominica	0.563602590366912	12.8569948542222	8.47553441913538	18.50593362411
diabetes.deaths	1990	High-Income Countries	DNK	Denmark	0.801154655014013	1.80171451178754	1.49271134331744	2.75600465768987
diabetes.deaths	1990	Latin Amer/Caribbean	DOM	Dominican Republic	0.442654076123481	6.70053760267796	5.0309901150302	9.50637246360377
diabetes.deaths	1990	Mid. East/North Africa	ARE	United Arab Emirates	0.644412271353864	10.1297628462236	6.61826941478591	15.7850720155856
diabetes.deaths	1990	Mid. East/North Africa	DZA	Algeria	0.460486905849358	10.5590491351791	6.86795521221857	16.150711402835398
diabetes.deaths	1990	Latin Amer/Caribbean	ECU	Ecuador	0.518430614137285	30.524643338344198	24.3123725882123	37.9548520816872
diabetes.deaths	1990	Mid. East/North Africa	EGY	Egypt, Arab Rep.	0.417182741758852	6.05661416189674	4.56967643187187	8.34789552411993
diabetes.deaths	1990	Sub-Saharan Africa	ERI	Eritrea	0.216028238900354	13.0787757336106	8.61877779783007	19.9263509091896
diabetes.deaths	1990	High-Income Countries	ESP	Spain	0.63667316626401	2.52386444143008	2.06254835177484	3.51580060376157
diabetes.deaths	1990	Centr/Eastern Eur Centr Asia	EST	Estonia	0.674967632130919	1.78949773975338	1.41207248909013	3.03534656845894
diabetes.deaths	1990	Sub-Saharan Africa	ETH	Ethiopia (excludes Eritrea)	0.148033884957629	8.267235633058661	5.81870191653856	12.0304283072093
diabetes.deaths	1990	High-Income Countries	FIN	Finland	0.756221508893542	1.90813591436068	1.65010665902687	2.6864418468228903
diabetes.deaths	1990	Southeast and East Asia	FJI	Fiji	0.53464890774309	1.87623268234843	1.34130408215784	3.2224905828955404
diabetes.deaths	1990	High-Income Countries	FRA	France	0.730747465817975	1.87432765067664	1.64772057882635	2.68108439330994
diabetes.deaths	1990	Latin Amer/Caribbean	ARG	Argentina	0.587397284272094	6.13935477122083	4.89725942056919	8.93703353939054
diabetes.deaths	1990	Southeast and East Asia	FSM	Micronesia, Fed. Sts.	0.462511616715497	1.5537715105467	1.1278063628249801	2.62200839513234
diabetes.deaths	1990	Sub-Saharan Africa	GAB	Gabon	0.455421186671872	19.043623254533202	12.2465798581203	27.713631795575
diabetes.deaths	1990	High-Income Countries	GBR	United Kingdom	0.744334126300131	4.80297005717625	4.22502496093742	6.48767441016964
diabetes.deaths	1990	Centr/Eastern Eur Centr Asia	GEO	Georgia	0.656136044291497	0.122407720112561	0.08358647435338981	0.188437229224849
diabetes.deaths	1990	Sub-Saharan Africa	GHA	Ghana	0.373112004793066	10.772276363125401	7.1213817168905	16.0617407681355
diabetes.deaths	1990	Sub-Saharan Africa	GIN	Guinea	0.17829542065613	2.50387513036755	1.5179191331938502	4.20020530814879
diabetes.deaths	1990	Sub-Saharan Africa	GMB	Gambia, The	0.238714846451473	34.538569425696	24.585132798081798	45.6397711195502
diabetes.deaths	1990	Sub-Saharan Africa	GNB	Guinea-Bissau	0.207614838569111	0.0986654668608256	0.0602715231452111	0.18423162505667
diabetes.deaths	1990	Sub-Saharan Africa	GNQ	Equatorial Guinea	0.268783629292318	7.5451166833174	4.87028260860274	11.7555187507697
diabetes.deaths	1990	High-Income Countries	GRC	Greece	0.67418646507665	2.11198420229061	1.74795190137496	3.10881508771731
diabetes.deaths	1990	Centr/Eastern Eur Centr Asia	ARM	Armenia	0.54441453483767	0.864990137614996	0.5582488349389769	1.5037548249202999
diabetes.deaths	1990	Latin Amer/Caribbean	GRD	Grenada	0.436734419397497	17.4968478470881	13.442322189100201	23.0196202519166
diabetes.deaths	1990	Latin Amer/Caribbean	GTM	Guatemala	0.311792455277134	5.74157987775456	4.35988242500287	7.767999191033261
diabetes.deaths	1990	Latin Amer/Caribbean	GUY	Guyana	0.460430128793009	21.3141413635792	14.7106599960324	29.7760751126387
diabetes.deaths	1990	Latin Amer/Caribbean	HND	Honduras	0.332042889051331	10.836576825790601	8.256199346077931	14.416289028263
diabetes.deaths	1990	Centr/Eastern Eur Centr Asia	HRV	Croatia	0.668906358291928	2.51932111019577	1.89369360149957	4.01652635515832
diabetes.deaths	1990	Latin Amer/Caribbean	HTI	Haiti	0.310334630409749	6.06990198315865	4.08141857750159	9.587131713794781
diabetes.deaths	1990	Centr/Eastern Eur Centr Asia	HUN	Hungary	0.649419990664883	3.36798689575745	2.61550219323459	4.8736735460987894
diabetes.deaths	1990	Southeast and East Asia	IDN	Indonesia	0.457134954421362	0.6347922476179659	0.46824389662892296	1.1056028070658501
diabetes.deaths	1990	South Asia	IND	India	0.332593603012361	0.340648376822356	0.202131791602038	0.632678057181953
diabetes.deaths	1990	High-Income Countries	IRL	Ireland	0.719891818965305	3.9571150391452896	3.1615624184100097	5.76004881524309
diabetes.deaths	1990	Latin Amer/Caribbean	ATG	Antigua and Barbuda	0.612104590576197	12.5154800085509	8.26497988997648	18.5338896886022
diabetes.deaths	1990	Mid. East/North Africa	IRN	Iran, Islamic Rep.	0.453799943957447	4.8065162575089	3.9875770733027496	6.71126821703906
diabetes.deaths	1990	Mid. East/North Africa	IRQ	Iraq	0.412044172813982	10.7186846068548	7.105843732166369	16.696531784744202
diabetes.deaths	1990	High-Income Countries	ISL	Iceland	0.764212516960703	3.24632025563968	2.72133009671777	4.77520816439087
diabetes.deaths	1990	Mid. East/North Africa	ISR	Israel	0.709178347365152	10.6032970002106	8.76731925617392	14.2448894213011
diabetes.deaths	1990	High-Income Countries	ITA	Italy	0.706255223740403	1.67656358221864	1.468006362943	2.5578239332610697
diabetes.deaths	1990	Latin Amer/Caribbean	JAM	Jamaica	0.534781233684701	15.1097936875564	11.5365869945254	19.6074145013344
diabetes.deaths	1990	Mid. East/North Africa	JOR	Jordan	0.53914746775111	11.6546704835227	8.744179665194041	16.0665347312468
diabetes.deaths	1990	Southeast and East Asia	JPN	Japan	0.790253515528297	2.69612071133469	2.32365744367439	3.87794677935816
diabetes.deaths	1990	Centr/Eastern Eur Centr Asia	KAZ	Kazakhstan	0.589435803839118	1.14897756038313	0.782888725471488	2.01033456040985
diabetes.deaths	1990	Sub-Saharan Africa	KEN	Kenya	0.333850293102656	3.12441899417901	1.66020431592148	5.88073521194251
diabetes.deaths	1990	High-Income Countries	AUS	Australia	0.725982519157417	5.1108012356230494	3.9589527528389103	8.16491365677744
diabetes.deaths	1990	Centr/Eastern Eur Centr Asia	KGZ	Kyrgyz Republic	0.519407652158871	5.08467038860232	3.4329223880121598	8.187121365145671
diabetes.deaths	1990	Southeast and East Asia	KHM	Cambodia	0.289075059080125	0.130299885514013	0.0875092154784721	0.209688393560758
diabetes.deaths	1990	Southeast and East Asia	KIR	Kiribati	0.410389821247376	1.5298539281396901	0.98586849007186	2.90237829070576
diabetes.deaths	1990	Southeast and East Asia	KOR	Korea, Rep.	0.692329306595283	1.37982354250691	1.2250186738272	2.16007433881039
diabetes.deaths	1990	Mid. East/North Africa	KWT	Kuwait	0.66451790400099	7.4436514851244	4.91294880457652	11.9687183088072
diabetes.deaths	1990	Southeast and East Asia	LAO	Lao PDR	0.264283163752662	0.596835043003269	0.414920511789246	1.09565999177016
diabetes.deaths	1990	Mid. East/North Africa	LBN	Lebanon	0.536718968751988	11.5741555417865	9.40968407456462	15.0425021557436
diabetes.deaths	1990	Sub-Saharan Africa	LBR	Liberia	0.235296846955071	4.5885654463743295	2.71129060338583	7.94973681822013
diabetes.deaths	1990	Mid. East/North Africa	LBY	Libya	0.527998168231366	8.83140580248558	6.07276263975538	13.274592201391599
diabetes.deaths	1990	Latin Amer/Caribbean	LCA	St. Lucia	0.496296570103573	13.758449405534401	10.322417135834	18.615671666401102
cvd.dalys	1990	South Asia	AFG	Afghanistan	0.173832165473389	0.21827259007662403	0.09880028057787679	0.541863308955111
cvd.dalys	1990	High-Income Countries	AUT	Austria	0.749853692572025	2.81287379040328	2.34310040218138	3.9234133801461497
cvd.dalys	1990	South Asia	LKA	Sri Lanka	0.522622552851521	4.03707131620558	2.80532575884862	5.89415018525918
cvd.dalys	1990	Sub-Saharan Africa	LSO	Lesotho	0.339155125342909	5.31807076143277	3.3479501324532097	8.66168199555758
cvd.dalys	1990	Centr/Eastern Eur Centr Asia	LTU	Lithuania	0.668503937884641	1.21200128652584	0.940183798640302	1.99368073818446
cvd.dalys	1990	High-Income Countries	LUX	Luxembourg	0.781051609326011	2.89256018312436	2.14021132849423	4.23310047677644
cvd.dalys	1990	Centr/Eastern Eur Centr Asia	LVA	Latvia	0.680193638285329	1.280830870518	1.00837640551332	2.15831615066313
cvd.dalys	1990	Mid. East/North Africa	MAR	Morocco	0.358072869533996	6.93081715737619	4.65513651603398	10.2279056541853
cvd.dalys	1990	Centr/Eastern Eur Centr Asia	MDA	Moldova	0.604251762377742	1.7669651414921699	1.22597358494909	2.83934830172882
cvd.dalys	1990	Sub-Saharan Africa	MDG	Madagascar	0.279889464787504	8.54663244374259	5.42213326473978	13.355977961805
cvd.dalys	1990	South Asia	MDV	Maldives	0.331601544442323	12.4127935128416	7.55743134552255	18.8339802615251
cvd.dalys	1990	Latin Amer/Caribbean	MEX	Mexico	0.504996083384899	13.8605472582484	12.1569479841336	16.468349722277
cvd.dalys	1990	Centr/Eastern Eur Centr Asia	AZE	Azerbaijan	0.595986032704332	1.33374536328827	0.913204450260062	2.40590403577708
cvd.dalys	1990	Southeast and East Asia	MHL	Marshall Islands	0.430839288199048	1.88378331958905	1.2724044516511201	3.34984291071011
cvd.dalys	1990	Centr/Eastern Eur Centr Asia	MKD	Macedonia, FYR	0.60902609384517	1.0003509653896399	0.741121409275063	1.61507837972674
cvd.dalys	1990	Sub-Saharan Africa	MLI	Mali	0.126526427537221	2.35423262256351	1.43157318544419	4.5789659339982896
cvd.dalys	1990	High-Income Countries	MLT	Malta	0.656504584147482	4.31205610279028	3.22758903441916	6.53845196875739
cvd.dalys	1990	Southeast and East Asia	MMR	Myanmar	0.319219723709677	0.55257004531804	0.37270167683107097	1.1099369722958001
cvd.dalys	1990	Centr/Eastern Eur Centr Asia	MNE	Montenegro	0.674225719793669	1.59460815122605	0.656884385075844	3.78178617895025
cvd.dalys	1990	Centr/Eastern Eur Centr Asia	MNG	Mongolia	0.466550117857047	4.76279541276407	3.2243104076394897	6.90012727573112
cvd.dalys	1990	Sub-Saharan Africa	MOZ	Mozambique	0.173064715394479	1.66861876532248	0.911571007432063	3.1719919603179605
cvd.dalys	1990	Sub-Saharan Africa	MRT	Mauritania	0.33578094163222	4.74402904395655	2.94617517100408	7.990481137184299
cvd.dalys	1990	Sub-Saharan Africa	MUS	Mauritius	0.544586533153919	35.3665612407502	27.5191756532392	43.6860328983051
cvd.dalys	1990	Sub-Saharan Africa	BDI	Burundi	0.205867359800096	6.03533855015516	3.8416042294775097	10.2367276649481
cvd.dalys	1990	Sub-Saharan Africa	MWI	Malawi	0.204010244634822	3.85560761712189	2.5132927345045597	6.5137383615569195
cvd.dalys	1990	Southeast and East Asia	MYS	Malaysia	0.545799405460294	2.4811546707548398	1.86982297964441	3.79411861905379
cvd.dalys	1990	Sub-Saharan Africa	NAM	Namibia	0.45004023335046	20.0232558954731	13.2641970881004	29.100103441870502
cvd.dalys	1990	Sub-Saharan Africa	NER	Niger	0.0808684798233195	2.45819389181457	1.4207129143845298	4.48075919593927
cvd.dalys	1990	Sub-Saharan Africa	NGA	Nigeria	0.305868046855462	0.608510315955196	0.381914852028509	1.11270246189496
cvd.dalys	1990	Latin Amer/Caribbean	NIC	Nicaragua	0.346035234504054	5.67381784284818	4.10596927685129	7.98402517859315
cvd.dalys	1990	High-Income Countries	NLD	Netherlands	0.794612123302941	4.230073400391849	3.70763768767308	5.72291049953913
cvd.dalys	1990	High-Income Countries	NOR	Norway	0.795887277333644	2.15812987560487	1.8028802632475902	3.37092891533934
cvd.dalys	1990	South Asia	NPL	Nepal	0.199560654182432	0.464283597109733	0.22483319950682099	1.00107317603001
cvd.dalys	1990	High-Income Countries	NZL	New Zealand	0.752321654884833	1.3344222962228198	1.04980878240768	2.06814561368315
cvd.dalys	1990	High-Income Countries	BEL	Belgium	0.737390656400179	4.79077451172201	4.07178221188903	7.1068640279076
cvd.dalys	1990	Mid. East/North Africa	OMN	Oman	0.429270948783208	3.06078769676399	1.94958055730395	5.19879105805369
cvd.dalys	1990	South Asia	PAK	Pakistan	0.310467621430628	6.50886711373991	3.6531002428489203	11.1278504815499
cvd.dalys	1990	Latin Amer/Caribbean	PAN	Panama	0.546048123421677	13.7316257874789	10.6576922181175	18.1396180543703
cvd.dalys	1990	Latin Amer/Caribbean	PER	Peru	0.510419852074136	10.697882858118799	7.46684443810364	15.6021333094793
cvd.dalys	1990	Southeast and East Asia	PHL	Philippines	0.510011796397722	5.91423554963011	4.70369641428891	7.59152435533257
cvd.dalys	1990	Southeast and East Asia	PNG	Papua New Guinea	0.310668628637835	1.4230668171054202	0.9426182386257861	2.96320023031186
cvd.dalys	1990	Centr/Eastern Eur Centr Asia	POL	Poland	0.62722788770829	1.7448916909762	1.48317317243656	2.68867805394301
cvd.dalys	1990	High-Income Countries	PRT	Portugal	0.599777756742926	2.3332186845067002	2.02982185120254	3.11138932217892
cvd.dalys	1990	Latin Amer/Caribbean	PRY	Paraguay	0.469527785365773	7.36859191253479	5.27187214238674	10.2308665656998
cvd.dalys	1990	Sub-Saharan Africa	BEN	Benin	0.218907153827645	4.63030071610067	2.83747116587766	7.86777216698638
cvd.dalys	1990	Mid. East/North Africa	PSE	Palestine	0.401792210145272	4.81989574372782	3.23568851534497	7.21077434371101
cvd.dalys	1990	Mid. East/North Africa	QAT	Qatar	0.651208375960545	11.1346932417339	7.1049351701028	17.3356157596919
cvd.dalys	1990	Centr/Eastern Eur Centr Asia	ROU	Romania	0.619298862250078	3.9662039300387897	3.13501145819738	5.32500812211953
cvd.dalys	1990	Centr/Eastern Eur Centr Asia	RUS	Russian Federation	0.671600578021767	1.239367241351	0.9783783620294251	1.92487620793887
cvd.dalys	1990	Sub-Saharan Africa	RWA	Rwanda	0.275097189589071	1.8597694082970202	1.0811194341386399	3.7569388265168904
cvd.dalys	1990	Mid. East/North Africa	SAU	Saudi Arabia	0.538954515496368	7.16085108713717	5.00593215052677	10.7079261884508
cvd.dalys	1990	Sub-Saharan Africa	SDN	Sudan	0.292178643209656	11.2357848485945	6.9681314702927	17.0502462922696
cvd.dalys	1990	Sub-Saharan Africa	SEN	Senegal	0.238047613296703	13.303161448002099	8.94488022536079	19.790992715159998
cvd.dalys	1990	Southeast and East Asia	SGP	Singapore	0.686404444349548	3.3825225904684	2.6560910587501	5.48735137681813
cvd.dalys	1990	Southeast and East Asia	SLB	Solomon Islands	0.301217167448465	6.359344793547179	3.9715625099675704	10.6658088863418
cvd.dalys	1990	Sub-Saharan Africa	BFA	Burkina Faso	0.129695615380271	0.865191451998554	0.279163125604805	2.60676772014276
cvd.dalys	1990	Sub-Saharan Africa	SLE	Sierra Leone	0.211569335210502	3.2446806093573497	2.01354103634328	5.7290030534415495
cvd.dalys	1990	Latin Amer/Caribbean	SLV	El Salvador	0.373057974861269	8.48006730030262	5.88588079546825	12.513345971144199
cvd.dalys	1990	Centr/Eastern Eur Centr Asia	SRB	Serbia	0.630511019536119	1.60275997875589	0.7679843616026529	3.23778185296452
cvd.dalys	1990	Sub-Saharan Africa	STP	Sao Tome and Principe	0.3095428523248	3.2464934400927	1.98736900476083	5.2544625219518295
cvd.dalys	1990	Latin Amer/Caribbean	SUR	Suriname	0.50205430482691	10.2116663284742	6.7282732733871295	15.1467668960557
cvd.dalys	1990	Centr/Eastern Eur Centr Asia	SVK	Slovak Republic	0.653853505137647	2.99588585457632	2.38306332383844	4.36386427644571
cvd.dalys	1990	Centr/Eastern Eur Centr Asia	SVN	Slovenia	0.727463928368452	2.12929170359204	1.5821022480100901	3.24702628661111
cvd.dalys	1990	High-Income Countries	SWE	Sweden	0.78553579188163	2.21646932865728	1.9095646747755501	3.0462174599954
cvd.dalys	1990	South Asia	BGD	Bangladesh	0.228548934038183	0.289345985970196	0.18859324584992598	0.517008766831486
cvd.dalys	1990	Sub-Saharan Africa	SWZ	Swaziland	0.399420954712507	12.1093472150064	7.85027328866532	18.3283939754969
cvd.dalys	1990	Sub-Saharan Africa	SYC	Seychelles	0.575526495579186	12.5717175121592	9.82324442483871	16.3709922415605
cvd.dalys	1990	Mid. East/North Africa	SYR	Syrian Arab Republic	0.430492642865419	5.063361399968	3.57836422737751	7.31881611887818
cvd.dalys	1990	Sub-Saharan Africa	TCD	Chad	0.114638829376832	4.28118336490984	2.6809468006814203	7.30575604762541
cvd.dalys	1990	Sub-Saharan Africa	TGO	Togo	0.269692273286049	2.65106519057113	1.64324058390104	4.561424096523
cvd.dalys	1990	Southeast and East Asia	THA	Thailand	0.506644860754466	0.987898296773887	0.459960897296278	2.31687602762582
cvd.dalys	1990	Centr/Eastern Eur Centr Asia	TJK	Tajikistan	0.466155413419203	1.18907262916844	0.781313641797912	2.00176953391401
cvd.dalys	1990	Centr/Eastern Eur Centr Asia	TKM	Turkmenistan	0.563126887105135	20.4465542481887	15.6473151296278	27.271773260523403
cvd.dalys	1990	Southeast and East Asia	TLS	Timor-Leste	0.262468083434918	0.766576528507734	0.476931488313102	1.7278218712583
cvd.dalys	1990	Southeast and East Asia	TON	Tonga	0.491806839500397	2.13129156303198	1.32367844615931	4.08927649248097
cvd.dalys	1990	Centr/Eastern Eur Centr Asia	BGR	Bulgaria	0.633446498017686	1.53131625610505	1.1275447326661	2.44077189216497
cvd.dalys	1990	Latin Amer/Caribbean	TTO	Trinidad and Tobago	0.623970150133519	13.074651426535699	8.96537556255167	19.0645736604692
cvd.dalys	1990	Mid. East/North Africa	TUN	Tunisia	0.471138521303638	6.44984962191469	4.4661530140449	9.61082913586991
cvd.dalys	1990	Mid. East/North Africa	TUR	Turkey	0.461606983777208	5.18540438234107	3.79060715491005	7.393433981107241
cvd.dalys	1990	Southeast and East Asia	TWN	Taiwan	0.667633853818721	5.45590029470469	4.39192767238721	7.031611430948121
cvd.dalys	1990	Sub-Saharan Africa	TZA	Tanzania	0.259306073677984	0.7329245397920789	0.45314580817670796	1.43315479364555
cvd.dalys	1990	Sub-Saharan Africa	UGA	Uganda	0.18700109571602	0.258838187477956	0.156393365346337	0.453581750442481
cvd.dalys	1990	Centr/Eastern Eur Centr Asia	UKR	Ukraine	0.647461465528387	2.12350475334837	1.56088899901603	3.0327885089448703
cvd.dalys	1990	Latin Amer/Caribbean	URY	Uruguay	0.58192185512198	10.8009059866639	7.347788850522111	16.2159728874517
cvd.dalys	1990	High-Income Countries	USA	United States	0.763647690398232	6.407106418818261	5.71333400658273	8.78468893168173
cvd.dalys	1990	Centr/Eastern Eur Centr Asia	UZB	Uzbekistan	0.500241735138187	6.17538489530515	4.28641650970664	9.26190650379617
cvd.dalys	1990	Mid. East/North Africa	BHR	Bahrain	0.584578851787694	9.32501676113933	6.30611478237207	14.060364669698199
cvd.dalys	1990	Latin Amer/Caribbean	VCT	St. Vincent and the Grenadines	0.475930186469041	11.0386278250518	8.36181586963895	14.701283549981401
cvd.dalys	1990	Latin Amer/Caribbean	VEN	Venezuela	0.516891218383329	15.3257391507329	11.564958924397601	20.7898916239617
cvd.dalys	1990	Southeast and East Asia	VNM	Vietnam	0.407630047693296	1.02565435070476	0.744783902925801	1.6681372157980001
cvd.dalys	1990	Southeast and East Asia	VUT	Vanuatu	0.353100252005321	2.1212023037000103	1.3038517658612299	4.196670230661461
cvd.dalys	1990	Southeast and East Asia	WSM	Samoa	0.48749142771166	2.8654453351727	1.80172355913506	4.97957393328161
cvd.dalys	1990	Mid. East/North Africa	YEM	Yemen, Rep.	0.215664585570251	17.2809767619457	9.61088204270593	29.450625620592202
cvd.dalys	1990	Sub-Saharan Africa	ZAF	South Africa	0.541571435204427	18.690782067998903	14.9979638279922	23.481940061293
cvd.dalys	1990	Sub-Saharan Africa	ZMB	Zambia	0.304008549420206	19.935352129917298	13.907786261153298	26.8916513493893
cvd.dalys	1990	Sub-Saharan Africa	ZWE	Zimbabwe	0.398559340611047	5.02923641917457	3.17502321955919	7.78934067995379
cvd.dalys	1990	Latin Amer/Caribbean	BHS	Bahamas, The	0.693509268349695	31.605223334444798	22.0471934798788	42.5684843080792
cvd.dalys	1990	Sub-Saharan Africa	AGO	Angola	0.270736935221319	6.49032237628908	4.21768452235961	10.34060474438
cvd.dalys	1990	Centr/Eastern Eur Centr Asia	BIH	Bosnia and Herzegovina	0.541132539726015	0.521160888530348	0.349073208393432	0.915455238092976
cvd.dalys	1990	Centr/Eastern Eur Centr Asia	BLR	Belarus	0.622446576329452	2.4904794101279	1.69266630162162	3.95500922591611
cvd.dalys	1990	Latin Amer/Caribbean	BLZ	Belize	0.423726992172569	9.41022466934784	6.32584152932177	13.7434730968299
cvd.dalys	1990	Latin Amer/Caribbean	BOL	Bolivia	0.423917961315613	18.858907997208902	14.070867497436302	24.4262726806457
cvd.dalys	1990	Latin Amer/Caribbean	BRA	Brazil	0.500070509167008	11.4970413538512	9.69767418168459	14.243806552675101
cvd.dalys	1990	Latin Amer/Caribbean	BRB	Barbados	0.653582516816854	12.6303683453038	9.68043379712784	16.0037720538368
cvd.dalys	1990	Southeast and East Asia	BRN	Brunei	0.66608191698766	3.3579479448479104	2.17315494973182	5.16168560641154
cvd.dalys	1990	South Asia	BTN	Bhutan	0.215039850206523	1.54094849306162	0.777904476067641	3.5330205104995702
cvd.dalys	1990	Sub-Saharan Africa	BWA	Botswana	0.418077748220986	8.107595753530319	5.28620322806765	12.2640491353843
cvd.dalys	1990	Sub-Saharan Africa	CAF	Central African Republic	0.216825190875377	2.85602468864901	1.7630359830856102	4.745781029234831
cvd.dalys	1990	Centr/Eastern Eur Centr Asia	ALB	Albania	0.557773300317074	1.66804799711514	1.12258838147165	2.79278557071596
cvd.dalys	1990	High-Income Countries	CAN	Canada	0.781977864427607	4.342185581125991	3.7319356332447295	5.909481981465841
cvd.dalys	1990	High-Income Countries	CHE	Switzerland	0.862766843874175	2.94114890035304	2.34003056293886	4.1031565461370505
cvd.dalys	1990	Latin Amer/Caribbean	CHL	Chile	0.586495099638694	6.75855996634976	5.01877468883909	9.13892821283042
cvd.dalys	1990	Southeast and East Asia	CHN	China	0.458668935267616	0.341345107710533	0.265197625147721	0.5850678692725191
cvd.dalys	1990	Sub-Saharan Africa	CIV	Cote d'Ivoire	0.279320352514124	5.58989942078333	3.6614162883892596	8.90070844484627
cvd.dalys	1990	Sub-Saharan Africa	CMR	Cameroon	0.303055334404352	2.66297302724192	1.6663317667342799	4.3817026497072105
cvd.dalys	1990	Sub-Saharan Africa	COD	Congo, Dem. Rep.	0.289843210276958	2.27832759330735	0.7768958859789821	6.98800202600744
cvd.dalys	1990	Sub-Saharan Africa	COG	Congo, Rep.	0.420654655109748	3.54118024131994	2.27253471500762	5.8353951310699195
cvd.dalys	1990	Latin Amer/Caribbean	COL	Colombia	0.480720053627064	21.3027275411655	16.5198201983631	26.9425752114957
cvd.dalys	1990	Sub-Saharan Africa	COM	Comoros	0.270048115983623	7.44673124675365	4.96904147899628	11.6373936510845
cvd.dalys	1990	Sub-Saharan Africa	CPV	Cape Verde	0.27672336711542	2.82119849648151	1.8241038541658299	4.57319317400052
cvd.dalys	1990	Latin Amer/Caribbean	CRI	Costa Rica	0.534125181350537	12.799921103067	8.64019180172661	18.131036205611
cvd.dalys	1990	Latin Amer/Caribbean	CUB	Cuba	0.558019070765374	17.3661938819868	13.2409013096073	22.5473299592375
cvd.dalys	1990	High-Income Countries	CYP	Cyprus	0.648230871689669	2.82704080392145	1.44252779305857	5.82438979256006
cvd.dalys	1990	Centr/Eastern Eur Centr Asia	CZE	Czech Republic	0.681848021213857	1.8593788951043002	1.46803809117057	2.63990764894931
cvd.dalys	1990	High-Income Countries	DEU	Germany	0.817077665790386	2.88225286789363	2.45609370818385	4.1113000792750505
cvd.dalys	1990	Sub-Saharan Africa	DJI	Djibouti	0.337781788993477	17.7698422680826	11.7832935184672	26.486246806425502
cvd.dalys	1990	Latin Amer/Caribbean	DMA	Dominica	0.563602590366912	10.0812963047375	6.59998169795942	14.6564792970156
cvd.dalys	1990	High-Income Countries	DNK	Denmark	0.801154655014013	1.56033514921646	1.27225454813584	2.4471967178693097
cvd.dalys	1990	Latin Amer/Caribbean	DOM	Dominican Republic	0.442654076123481	6.42596832197056	4.83863129272862	9.200180584676101
cvd.dalys	1990	Mid. East/North Africa	ARE	United Arab Emirates	0.644412271353864	9.83162910256883	6.49075876407622	15.6024764705876
cvd.dalys	1990	Mid. East/North Africa	DZA	Algeria	0.460486905849358	10.0980102666104	6.7536209252929496	15.0553536193013
cvd.dalys	1990	Latin Amer/Caribbean	ECU	Ecuador	0.518430614137285	26.8144837969875	21.752220689109	32.509922478499995
cvd.dalys	1990	Mid. East/North Africa	EGY	Egypt, Arab Rep.	0.417182741758852	5.49173967088863	4.17628156618484	7.7837675164666305
cvd.dalys	1990	Sub-Saharan Africa	ERI	Eritrea	0.216028238900354	9.49688321859226	6.10289139255835	15.2077868222437
cvd.dalys	1990	High-Income Countries	ESP	Spain	0.63667316626401	2.5394126180796404	2.06924457811066	3.6971473474740897
cvd.dalys	1990	Centr/Eastern Eur Centr Asia	EST	Estonia	0.674967632130919	1.35106669158979	1.06513230679754	2.25618597399662
cvd.dalys	1990	Sub-Saharan Africa	ETH	Ethiopia (excludes Eritrea)	0.148033884957629	6.4411158307746295	4.63867845472795	9.73938683107122
cvd.dalys	1990	High-Income Countries	FIN	Finland	0.756221508893542	2.2429401683695698	1.8811784313049602	3.4611590182576
cvd.dalys	1990	Southeast and East Asia	FJI	Fiji	0.53464890774309	2.14530810940396	1.50656235997563	3.8370691874511103
cvd.dalys	1990	High-Income Countries	FRA	France	0.730747465817975	2.04140639085832	1.7644861531699503	2.83494707779442
cvd.dalys	1990	Latin Amer/Caribbean	ARG	Argentina	0.587397284272094	5.58983759393063	4.40272056585271	7.91564852817397
cvd.dalys	1990	Southeast and East Asia	FSM	Micronesia, Fed. Sts.	0.462511616715497	1.7267370339492698	1.20956435324657	3.0544633755470603
cvd.dalys	1990	Sub-Saharan Africa	GAB	Gabon	0.455421186671872	14.3188297750791	9.33015836861684	21.046968107799298
cvd.dalys	1990	High-Income Countries	GBR	United Kingdom	0.744334126300131	4.82235665388745	4.19268256638329	6.588875763857089
cvd.dalys	1990	Centr/Eastern Eur Centr Asia	GEO	Georgia	0.656136044291497	0.10414684229913	0.0711816194658246	0.16684234843477502
cvd.dalys	1990	Sub-Saharan Africa	GHA	Ghana	0.373112004793066	7.31128439902483	4.83741574997682	10.9408370684169
cvd.dalys	1990	Sub-Saharan Africa	GIN	Guinea	0.17829542065613	1.61605504169554	0.9860492886882211	2.8320422265340697
cvd.dalys	1990	Sub-Saharan Africa	GMB	Gambia, The	0.238714846451473	25.603093010689598	17.4969663517332	34.8460737998109
cvd.dalys	1990	Sub-Saharan Africa	GNB	Guinea-Bissau	0.207614838569111	0.06543803137585849	0.0403226735470674	0.117755819236805
cvd.dalys	1990	Sub-Saharan Africa	GNQ	Equatorial Guinea	0.268783629292318	5.14607589628675	3.30559286826979	8.43818682807712
cvd.dalys	1990	High-Income Countries	GRC	Greece	0.67418646507665	2.18977466077955	1.78763347034591	3.25570878463795
cvd.dalys	1990	Centr/Eastern Eur Centr Asia	ARM	Armenia	0.54441453483767	0.723859029486346	0.46311373389105903	1.37263176220436
cvd.dalys	1990	Latin Amer/Caribbean	GRD	Grenada	0.436734419397497	15.4332982110824	11.9582471246377	19.9556495157724
cvd.dalys	1990	Latin Amer/Caribbean	GTM	Guatemala	0.311792455277134	5.41280214596044	4.04980563012622	7.4581114110315
cvd.dalys	1990	Latin Amer/Caribbean	GUY	Guyana	0.460430128793009	17.3981579390973	11.9634947114148	24.6144255996577
cvd.dalys	1990	Latin Amer/Caribbean	HND	Honduras	0.332042889051331	8.662518705714389	6.54798576295428	11.575727335740101
cvd.dalys	1990	Centr/Eastern Eur Centr Asia	HRV	Croatia	0.668906358291928	1.98982196063136	1.49922084399036	3.12528441163089
cvd.dalys	1990	Latin Amer/Caribbean	HTI	Haiti	0.310334630409749	5.04447290892537	3.38769611330317	8.28817840802823
cvd.dalys	1990	Centr/Eastern Eur Centr Asia	HUN	Hungary	0.649419990664883	2.92620720313288	2.26024073967254	3.96351865059297
cvd.dalys	1990	Southeast and East Asia	IDN	Indonesia	0.457134954421362	0.642232109098517	0.465797608761966	1.3853257169922801
cvd.dalys	1990	South Asia	IND	India	0.332593603012361	0.28187781496317704	0.173529972423368	0.572710698097773
cvd.dalys	1990	High-Income Countries	IRL	Ireland	0.719891818965305	4.22126141233312	3.33540960965776	5.93421788635954
cvd.dalys	1990	Latin Amer/Caribbean	ATG	Antigua and Barbuda	0.612104590576197	10.6902783834272	7.21165192996525	15.7676908485045
cvd.dalys	1990	Mid. East/North Africa	IRN	Iran, Islamic Rep.	0.453799943957447	4.5510683515622	3.7942038572835903	6.41020336240346
cvd.dalys	1990	Mid. East/North Africa	IRQ	Iraq	0.412044172813982	9.08685024050294	6.11034971443259	14.015010540241299
cvd.dalys	1990	High-Income Countries	ISL	Iceland	0.764212516960703	3.58253896475215	2.97463359548507	5.20027299685854
cvd.dalys	1990	Mid. East/North Africa	ISR	Israel	0.709178347365152	9.070071718373649	7.5269032997580005	11.734964635612501
cvd.dalys	1990	High-Income Countries	ITA	Italy	0.706255223740403	1.60298194129713	1.38455340671796	2.2842588867969
cvd.dalys	1990	Latin Amer/Caribbean	JAM	Jamaica	0.534781233684701	10.3152736150086	8.008862305964131	13.2826645188284
cvd.dalys	1990	Mid. East/North Africa	JOR	Jordan	0.53914746775111	10.6945066675291	8.0649882351664	14.0907783217776
cvd.dalys	1990	Southeast and East Asia	JPN	Japan	0.790253515528297	2.09455424835398	1.7636172591353998	2.8488402874331
cvd.dalys	1990	Centr/Eastern Eur Centr Asia	KAZ	Kazakhstan	0.589435803839118	0.997769631701317	0.6698378282547559	1.77938934016977
cvd.dalys	1990	Sub-Saharan Africa	KEN	Kenya	0.333850293102656	2.1921418824505197	1.18588306622288	4.11870438092452
cvd.dalys	1990	High-Income Countries	AUS	Australia	0.725982519157417	5.13564419841789	4.010417733656349	7.703944041799151
cvd.dalys	1990	Centr/Eastern Eur Centr Asia	KGZ	Kyrgyz Republic	0.519407652158871	4.03692606215879	2.84614274280073	6.0371300316036605
cvd.dalys	1990	Southeast and East Asia	KHM	Cambodia	0.289075059080125	0.121947159546953	0.0812036940339919	0.194376685264171
cvd.dalys	1990	Southeast and East Asia	KIR	Kiribati	0.410389821247376	1.59891318943742	1.01961914733254	3.25873578438044
cvd.dalys	1990	Southeast and East Asia	KOR	Korea, Rep.	0.692329306595283	0.938043454220289	0.828978969553019	1.4913441513838501
cvd.dalys	1990	Mid. East/North Africa	KWT	Kuwait	0.66451790400099	8.09888237628877	5.2634783794989195	13.3181910969698
cvd.dalys	1990	Southeast and East Asia	LAO	Lao PDR	0.264283163752662	0.59619471817518	0.40909918593720496	1.3156603131373301
cvd.dalys	1990	Mid. East/North Africa	LBN	Lebanon	0.536718968751988	11.136644546080401	9.06686782191477	14.663496934618001
cvd.dalys	1990	Sub-Saharan Africa	LBR	Liberia	0.235296846955071	2.9861883124997	1.7758933489054898	5.09922384019219
cvd.dalys	1990	Mid. East/North Africa	LBY	Libya	0.527998168231366	8.89242705626568	6.21466063230956	12.901944621069001
cvd.dalys	1990	Latin Amer/Caribbean	LCA	St. Lucia	0.496296570103573	10.221248225181501	7.75342939439583	13.820240052771299
diabetes.dalys	1990	South Asia	AFG	Afghanistan	0.173832165473389	0.391941385635847	0.188506393141713	0.988305679912461
diabetes.dalys	1990	High-Income Countries	AUT	Austria	0.749853692572025	4.4332435189628105	3.7027673952500604	5.990699404738891
diabetes.dalys	1990	South Asia	LKA	Sri Lanka	0.522622552851521	7.54416441900772	5.29850463183843	10.9236424929156
diabetes.dalys	1990	Sub-Saharan Africa	LSO	Lesotho	0.339155125342909	10.489036533680201	6.66418171509195	16.1767287160075
diabetes.dalys	1990	Centr/Eastern Eur Centr Asia	LTU	Lithuania	0.668503937884641	2.1269787118899	1.64201508927296	3.6358232885782904
diabetes.dalys	1990	High-Income Countries	LUX	Luxembourg	0.781051609326011	5.41336049083038	4.06610280102632	7.79109601377405
diabetes.dalys	1990	Centr/Eastern Eur Centr Asia	LVA	Latvia	0.680193638285329	2.3358625885692397	1.84702670205423	3.93003935124007
diabetes.dalys	1990	Mid. East/North Africa	MAR	Morocco	0.358072869533996	9.79027982732711	6.63447397473477	14.3437348804038
diabetes.dalys	1990	Centr/Eastern Eur Centr Asia	MDA	Moldova	0.604251762377742	3.1816713295890398	2.1805007482910197	5.20669002652122
diabetes.dalys	1990	Sub-Saharan Africa	MDG	Madagascar	0.279889464787504	14.7005271333768	9.674970998107971	21.3010749784987
diabetes.dalys	1990	South Asia	MDV	Maldives	0.331601544442323	21.665012149655	13.5173433914411	30.748582077917902
diabetes.dalys	1990	Latin Amer/Caribbean	MEX	Mexico	0.504996083384899	22.0461896520076	19.5135389052416	25.827008141297902
diabetes.dalys	1990	Centr/Eastern Eur Centr Asia	AZE	Azerbaijan	0.595986032704332	1.89811103462446	1.2806130422036301	3.3352716693556097
diabetes.dalys	1990	Southeast and East Asia	MHL	Marshall Islands	0.430839288199048	2.57839706269334	1.7953588412485102	4.28178630936843
diabetes.dalys	1990	Centr/Eastern Eur Centr Asia	MKD	Macedonia, FYR	0.60902609384517	1.6248072470696902	1.20537972999061	2.94980753790974
diabetes.dalys	1990	Sub-Saharan Africa	MLI	Mali	0.126526427537221	4.50915413607369	2.7735484069932403	7.91632663352934
diabetes.dalys	1990	High-Income Countries	MLT	Malta	0.656504584147482	6.2839544114244	4.70430624363347	9.174272540182809
diabetes.dalys	1990	Southeast and East Asia	MMR	Myanmar	0.319219723709677	0.7724478396272381	0.523174627153513	1.4271431995671702
diabetes.dalys	1990	Centr/Eastern Eur Centr Asia	MNE	Montenegro	0.674225719793669	2.13837602568828	0.898969172286187	5.05203242359484
diabetes.dalys	1990	Centr/Eastern Eur Centr Asia	MNG	Mongolia	0.466550117857047	8.11050625043485	5.5358445988333305	11.6978125115869
diabetes.dalys	1990	Sub-Saharan Africa	MOZ	Mozambique	0.173064715394479	3.8990311169222602	2.12672165351893	7.5590593632624605
diabetes.dalys	1990	Sub-Saharan Africa	MRT	Mauritania	0.33578094163222	9.25595604192465	5.84058773943881	14.3416411957723
diabetes.dalys	1990	Sub-Saharan Africa	MUS	Mauritius	0.544586533153919	51.498772480601595	41.7650323451693	60.6153533184014
diabetes.dalys	1990	Sub-Saharan Africa	BDI	Burundi	0.205867359800096	10.1324391812619	6.53962434078533	15.619286683318501
diabetes.dalys	1990	Sub-Saharan Africa	MWI	Malawi	0.204010244634822	6.505074139274269	4.24366979035486	10.3414601043771
diabetes.dalys	1990	Southeast and East Asia	MYS	Malaysia	0.545799405460294	3.66757396993208	2.75477780078115	5.28208884014
diabetes.dalys	1990	Sub-Saharan Africa	NAM	Namibia	0.45004023335046	30.972661237357602	21.179972553352798	43.745383807820495
diabetes.dalys	1990	Sub-Saharan Africa	NER	Niger	0.0808684798233195	4.98807391828581	2.96812727687356	8.70091865374473
diabetes.dalys	1990	Sub-Saharan Africa	NGA	Nigeria	0.305868046855462	1.22124590802606	0.759157808227252	2.35763829404615
diabetes.dalys	1990	Latin Amer/Caribbean	NIC	Nicaragua	0.346035234504054	9.24984933775125	6.6976582603401695	12.9898302995113
diabetes.dalys	1990	High-Income Countries	NLD	Netherlands	0.794612123302941	6.1657994411937604	5.4578365791841295	8.36605888507042
diabetes.dalys	1990	High-Income Countries	NOR	Norway	0.795887277333644	4.28867058437041	3.5743954780749703	6.17883786817482
diabetes.dalys	1990	South Asia	NPL	Nepal	0.199560654182432	0.836976024197084	0.395605033305811	1.83382910684988
diabetes.dalys	1990	High-Income Countries	NZL	New Zealand	0.752321654884833	2.24185800245507	1.7671406747756702	3.74866591989454
diabetes.dalys	1990	High-Income Countries	BEL	Belgium	0.737390656400179	8.2868001114644	7.081608654101309	11.1155209291649
diabetes.dalys	1990	Mid. East/North Africa	OMN	Oman	0.429270948783208	4.12498976390138	2.65399890794158	7.096265588037711
diabetes.dalys	1990	South Asia	PAK	Pakistan	0.310467621430628	11.8376998989619	6.865178620312331	18.9768089803712
diabetes.dalys	1990	Latin Amer/Caribbean	PAN	Panama	0.546048123421677	23.709007906711	18.6278688006797	30.2507220751384
diabetes.dalys	1990	Latin Amer/Caribbean	PER	Peru	0.510419852074136	15.444086253540501	10.7844124704485	22.639376982145002
diabetes.dalys	1990	Southeast and East Asia	PHL	Philippines	0.510011796397722	7.28754329327687	5.8971577588318596	9.14155500450112
diabetes.dalys	1990	Southeast and East Asia	PNG	Papua New Guinea	0.310668628637835	2.00779081171235	1.35151280718246	3.97433514598322
diabetes.dalys	1990	Centr/Eastern Eur Centr Asia	POL	Poland	0.62722788770829	2.4506652255189403	2.09365010950168	3.6692801401186497
diabetes.dalys	1990	High-Income Countries	PRT	Portugal	0.599777756742926	4.78737084480275	4.16013572376101	6.63309668404314
diabetes.dalys	1990	Latin Amer/Caribbean	PRY	Paraguay	0.469527785365773	12.1569381539317	8.985357693313329	16.679694542466798
diabetes.dalys	1990	Sub-Saharan Africa	BEN	Benin	0.218907153827645	10.5751546608951	6.61168541612981	17.153939799940503
diabetes.dalys	1990	Mid. East/North Africa	PSE	Palestine	0.401792210145272	6.84687333952766	4.58400684885049	9.94322210215323
diabetes.dalys	1990	Mid. East/North Africa	QAT	Qatar	0.651208375960545	14.429319217469	9.49667081082551	22.43539172782
diabetes.dalys	1990	Centr/Eastern Eur Centr Asia	ROU	Romania	0.619298862250078	7.136142412497031	5.62193367262437	9.754892955084859
diabetes.dalys	1990	Centr/Eastern Eur Centr Asia	RUS	Russian Federation	0.671600578021767	2.17464416834707	1.6866301125606002	3.5149210798110704
diabetes.dalys	1990	Sub-Saharan Africa	RWA	Rwanda	0.275097189589071	3.1978526808945205	1.89043159851939	6.1270320001843706
diabetes.dalys	1990	Mid. East/North Africa	SAU	Saudi Arabia	0.538954515496368	10.2150244838375	7.18798182279488	15.290718207415399
diabetes.dalys	1990	Sub-Saharan Africa	SDN	Sudan	0.292178643209656	16.605290694036302	10.515931187367	24.7402321683178
diabetes.dalys	1990	Sub-Saharan Africa	SEN	Senegal	0.238047613296703	22.9655779348235	16.1314900775612	31.723597052938203
diabetes.dalys	1990	Southeast and East Asia	SGP	Singapore	0.686404444349548	5.47936543447275	4.27523655814444	8.45897456533142
diabetes.dalys	1990	Southeast and East Asia	SLB	Solomon Islands	0.301217167448465	9.02007055299722	5.7608369674438995	14.201592675348602
diabetes.dalys	1990	Sub-Saharan Africa	BFA	Burkina Faso	0.129695615380271	1.70025254863111	0.545616711895768	5.13403638482217
diabetes.dalys	1990	Sub-Saharan Africa	SLE	Sierra Leone	0.211569335210502	6.39524220834315	4.14326803883832	10.241526940904901
diabetes.dalys	1990	Latin Amer/Caribbean	SLV	El Salvador	0.373057974861269	12.6406367629848	8.69894710371045	18.440269423994
diabetes.dalys	1990	Centr/Eastern Eur Centr Asia	SRB	Serbia	0.630511019536119	2.7982300988829802	1.3572078388413	6.09428816295949
diabetes.dalys	1990	Sub-Saharan Africa	STP	Sao Tome and Principe	0.3095428523248	7.01372460452425	4.4359026896102005	10.611393145957699
diabetes.dalys	1990	Latin Amer/Caribbean	SUR	Suriname	0.50205430482691	15.3598976163566	10.3332335922164	22.6920849516266
diabetes.dalys	1990	Centr/Eastern Eur Centr Asia	SVK	Slovak Republic	0.653853505137647	4.57153201617491	3.6356377629470997	6.65659022122258
diabetes.dalys	1990	Centr/Eastern Eur Centr Asia	SVN	Slovenia	0.727463928368452	3.6470696013351898	2.6955926625662396	5.743456793509949
diabetes.dalys	1990	High-Income Countries	SWE	Sweden	0.78553579188163	4.46192491125239	3.81003954548818	6.20874893589936
diabetes.dalys	1990	South Asia	BGD	Bangladesh	0.228548934038183	0.543975231991189	0.341527229973427	1.01198600321966
diabetes.dalys	1990	Sub-Saharan Africa	SWZ	Swaziland	0.399420954712507	18.9910276428918	12.4741400860249	27.758814276085804
diabetes.dalys	1990	Sub-Saharan Africa	SYC	Seychelles	0.575526495579186	17.7561146432172	14.010775442294902	22.8165849776945
diabetes.dalys	1990	Mid. East/North Africa	SYR	Syrian Arab Republic	0.430492642865419	6.32380871819979	4.50832193985852	9.05039690127548
diabetes.dalys	1990	Sub-Saharan Africa	TCD	Chad	0.114638829376832	8.72330282415764	5.55676413057849	13.535435323984398
diabetes.dalys	1990	Sub-Saharan Africa	TGO	Togo	0.269692273286049	5.4230888665974195	3.41444295100293	8.84248792540881
diabetes.dalys	1990	Southeast and East Asia	THA	Thailand	0.506644860754466	1.47940246727425	0.674131088067113	3.4143248607716696
diabetes.dalys	1990	Centr/Eastern Eur Centr Asia	TJK	Tajikistan	0.466155413419203	2.00821656472241	1.30713618631996	3.65511652838152
diabetes.dalys	1990	Centr/Eastern Eur Centr Asia	TKM	Turkmenistan	0.563126887105135	30.4691194226946	23.6216886174207	40.1252129916995
diabetes.dalys	1990	Southeast and East Asia	TLS	Timor-Leste	0.262468083434918	1.03045132850783	0.6412455678848761	2.2572706481949902
diabetes.dalys	1990	Southeast and East Asia	TON	Tonga	0.491806839500397	2.98830563547697	1.8769359599327702	5.50365086278539
diabetes.dalys	1990	Centr/Eastern Eur Centr Asia	BGR	Bulgaria	0.633446498017686	2.39196401541356	1.7582362522334	4.06816625761218
diabetes.dalys	1990	Latin Amer/Caribbean	TTO	Trinidad and Tobago	0.623970150133519	19.3095298813451	13.4110659632798	27.9381710089346
diabetes.dalys	1990	Mid. East/North Africa	TUN	Tunisia	0.471138521303638	9.487701373194229	6.71627500942159	14.000342475383201
diabetes.dalys	1990	Mid. East/North Africa	TUR	Turkey	0.461606983777208	6.96136382258896	5.0687091374810604	9.80126766691478
diabetes.dalys	1990	Southeast and East Asia	TWN	Taiwan	0.667633853818721	9.43042831417975	7.59612420955027	12.094117767879201
diabetes.dalys	1990	Sub-Saharan Africa	TZA	Tanzania	0.259306073677984	1.26275471056667	0.7694900681010151	2.57471504786553
diabetes.dalys	1990	Sub-Saharan Africa	UGA	Uganda	0.18700109571602	0.44501082816277304	0.27256041240990303	0.8870660124656791
diabetes.dalys	1990	Centr/Eastern Eur Centr Asia	UKR	Ukraine	0.647461465528387	4.46041803233027	3.28496878122181	6.7251307792578405
diabetes.dalys	1990	Latin Amer/Caribbean	URY	Uruguay	0.58192185512198	17.1006670949194	11.7234500341815	25.2073838677885
diabetes.dalys	1990	High-Income Countries	USA	United States	0.763647690398232	10.457979109995499	9.33530947778607	13.9614047348525
diabetes.dalys	1990	Centr/Eastern Eur Centr Asia	UZB	Uzbekistan	0.500241735138187	10.1660388998025	6.91020392164816	15.3968587847387
diabetes.dalys	1990	Mid. East/North Africa	BHR	Bahrain	0.584578851787694	11.4602827735298	7.7678661169190395	16.890038456117
diabetes.dalys	1990	Latin Amer/Caribbean	VCT	St. Vincent and the Grenadines	0.475930186469041	17.0605826788987	13.0283449309198	22.601774932218298
diabetes.dalys	1990	Latin Amer/Caribbean	VEN	Venezuela	0.516891218383329	21.3654586489654	16.393018589946003	28.1131510434894
diabetes.dalys	1990	Southeast and East Asia	VNM	Vietnam	0.407630047693296	1.83703294193928	1.33019604030289	3.10119555810693
diabetes.dalys	1990	Southeast and East Asia	VUT	Vanuatu	0.353100252005321	2.67111084972635	1.60552898164062	4.66424032080247
diabetes.dalys	1990	Southeast and East Asia	WSM	Samoa	0.48749142771166	4.2353598141354	2.73991108574966	6.940673600209871
diabetes.dalys	1990	Mid. East/North Africa	YEM	Yemen, Rep.	0.215664585570251	23.442693675986202	13.5795493854823	38.0547924492693
diabetes.dalys	1990	Sub-Saharan Africa	ZAF	South Africa	0.541571435204427	26.287833306779902	21.1575392447062	33.2304724607134
diabetes.dalys	1990	Sub-Saharan Africa	ZMB	Zambia	0.304008549420206	34.6509985876576	25.7084956735342	44.302298961546796
diabetes.dalys	1990	Sub-Saharan Africa	ZWE	Zimbabwe	0.398559340611047	8.8726735026746	5.7103787013190095	13.6505285382302
diabetes.dalys	1990	Latin Amer/Caribbean	BHS	Bahamas, The	0.693509268349695	42.6900850046028	30.378016066617903	55.6819740664244
diabetes.dalys	1990	Sub-Saharan Africa	AGO	Angola	0.270736935221319	10.9571873991959	7.22064356089675	16.4284398189319
diabetes.dalys	1990	Centr/Eastern Eur Centr Asia	BIH	Bosnia and Herzegovina	0.541132539726015	0.8069540409947449	0.540045404759325	1.55354407023178
diabetes.dalys	1990	Centr/Eastern Eur Centr Asia	BLR	Belarus	0.622446576329452	4.32706507012073	2.89509269005284	6.6480237319645505
diabetes.dalys	1990	Latin Amer/Caribbean	BLZ	Belize	0.423726992172569	14.074151343235	9.49865974493161	20.0914091017568
diabetes.dalys	1990	Latin Amer/Caribbean	BOL	Bolivia	0.423917961315613	26.014842393225102	19.5706258835045	33.1618794346416
diabetes.dalys	1990	Latin Amer/Caribbean	BRA	Brazil	0.500070509167008	17.4017311428223	14.879425739181201	21.1006006993838
diabetes.dalys	1990	Latin Amer/Caribbean	BRB	Barbados	0.653582516816854	21.3531893743552	16.6851790458818	26.8983055904239
diabetes.dalys	1990	Southeast and East Asia	BRN	Brunei	0.66608191698766	3.79172818733196	2.52746257354304	5.61285263259093
diabetes.dalys	1990	South Asia	BTN	Bhutan	0.215039850206523	2.8350110942646998	1.44715157070276	5.82595739458191
diabetes.dalys	1990	Sub-Saharan Africa	BWA	Botswana	0.418077748220986	12.8088827167338	8.34886987016915	19.097716743700698
diabetes.dalys	1990	Sub-Saharan Africa	CAF	Central African Republic	0.216825190875377	5.10272272910628	3.3506337589051203	8.20695550023644
diabetes.dalys	1990	Centr/Eastern Eur Centr Asia	ALB	Albania	0.557773300317074	2.69619750544181	1.80938183327052	4.60297119558341
diabetes.dalys	1990	High-Income Countries	CAN	Canada	0.781977864427607	5.78860487910472	5.01621508727904	8.10538630422966
diabetes.dalys	1990	High-Income Countries	CHE	Switzerland	0.862766843874175	5.31796372910529	4.27874686890126	7.11972827633049
diabetes.dalys	1990	Latin Amer/Caribbean	CHL	Chile	0.586495099638694	11.8677356482253	8.86407218664268	16.268473650907602
diabetes.dalys	1990	Southeast and East Asia	CHN	China	0.458668935267616	0.668129769031189	0.517761109185501	1.2172089493665101
diabetes.dalys	1990	Sub-Saharan Africa	CIV	Cote d'Ivoire	0.279320352514124	10.0690208193862	6.7755186457246	15.081849853298298
diabetes.dalys	1990	Sub-Saharan Africa	CMR	Cameroon	0.303055334404352	5.0647214727505805	3.23791747673918	8.08393205354597
diabetes.dalys	1990	Sub-Saharan Africa	COD	Congo, Dem. Rep.	0.289843210276958	4.26416992233239	1.4991036655924699	11.935347663837199
diabetes.dalys	1990	Sub-Saharan Africa	COG	Congo, Rep.	0.420654655109748	5.90389753629587	3.8783889175195903	9.47022156590532
diabetes.dalys	1990	Latin Amer/Caribbean	COL	Colombia	0.480720053627064	32.630359116528	25.9068805401857	40.045341059329395
diabetes.dalys	1990	Sub-Saharan Africa	COM	Comoros	0.270048115983623	13.337567781089598	9.07115046812253	19.3685984209912
diabetes.dalys	1990	Sub-Saharan Africa	CPV	Cape Verde	0.27672336711542	5.4835570752283	3.5854558255926103	8.4117702699155
diabetes.dalys	1990	Latin Amer/Caribbean	CRI	Costa Rica	0.534125181350537	21.739383387938098	15.168444458750798	29.386669916775
diabetes.dalys	1990	Latin Amer/Caribbean	CUB	Cuba	0.558019070765374	27.052579890302603	20.5180824648286	34.604945744272904
diabetes.dalys	1990	High-Income Countries	CYP	Cyprus	0.648230871689669	3.80918732318493	1.9330509881386098	7.77296455363509
diabetes.dalys	1990	Centr/Eastern Eur Centr Asia	CZE	Czech Republic	0.681848021213857	3.0200853717591203	2.39253477157446	4.4411541607775895
diabetes.dalys	1990	High-Income Countries	DEU	Germany	0.817077665790386	4.47784229042191	3.81387342890775	5.98994445694327
diabetes.dalys	1990	Sub-Saharan Africa	DJI	Djibouti	0.337781788993477	27.5294036437718	19.1862641053985	37.8959231387259
diabetes.dalys	1990	Latin Amer/Caribbean	DMA	Dominica	0.563602590366912	17.166844118949502	11.5708723761545	24.3715133794705
diabetes.dalys	1990	High-Income Countries	DNK	Denmark	0.801154655014013	2.87595363511676	2.33185911441972	4.702186825330211
diabetes.dalys	1990	Latin Amer/Caribbean	DOM	Dominican Republic	0.442654076123481	9.41823579651491	7.09686939768993	12.9467034350909
diabetes.dalys	1990	Mid. East/North Africa	ARE	United Arab Emirates	0.644412271353864	13.1150241506613	8.68836759177577	19.820821299035803
diabetes.dalys	1990	Mid. East/North Africa	DZA	Algeria	0.460486905849358	14.1580144026202	9.49920850090576	20.8693303426844
diabetes.dalys	1990	Latin Amer/Caribbean	ECU	Ecuador	0.518430614137285	38.0249657417407	30.704937230123804	45.7384885614915
diabetes.dalys	1990	Mid. East/North Africa	EGY	Egypt, Arab Rep.	0.417182741758852	7.3532903148302005	5.62842580795425	9.80936987279914
diabetes.dalys	1990	Sub-Saharan Africa	ERI	Eritrea	0.216028238900354	15.4729783538018	10.214524827276101	22.3966551915519
diabetes.dalys	1990	High-Income Countries	ESP	Spain	0.63667316626401	4.35184432624799	3.58117407453416	6.10914817868376
diabetes.dalys	1990	Centr/Eastern Eur Centr Asia	EST	Estonia	0.674967632130919	2.5012264164026	1.97928581831528	4.37581622671949
diabetes.dalys	1990	Sub-Saharan Africa	ETH	Ethiopia (excludes Eritrea)	0.148033884957629	10.0933808949315	7.3804757830244805	14.2943636799963
diabetes.dalys	1990	High-Income Countries	FIN	Finland	0.756221508893542	4.09235234147398	3.4080528857319603	5.9745239618779
diabetes.dalys	1990	Southeast and East Asia	FJI	Fiji	0.53464890774309	2.47978464346669	1.7423012302654501	4.30069852974306
diabetes.dalys	1990	High-Income Countries	FRA	France	0.730747465817975	3.52092054614681	3.0288690241439298	4.90047219965826
diabetes.dalys	1990	Latin Amer/Caribbean	ARG	Argentina	0.587397284272094	7.925859198492851	6.27927275210273	11.074681312848899
diabetes.dalys	1990	Southeast and East Asia	FSM	Micronesia, Fed. Sts.	0.462511616715497	2.26428614507315	1.6203871389704498	3.83033515259578
diabetes.dalys	1990	Sub-Saharan Africa	GAB	Gabon	0.455421186671872	23.395025114819802	15.9166855420156	32.7111190397467
diabetes.dalys	1990	High-Income Countries	GBR	United Kingdom	0.744334126300131	8.72748330166999	7.6210599816677895	11.229107854715
diabetes.dalys	1990	Centr/Eastern Eur Centr Asia	GEO	Georgia	0.656136044291497	0.15833952249859098	0.107734321970661	0.261798357483555
diabetes.dalys	1990	Sub-Saharan Africa	GHA	Ghana	0.373112004793066	14.3360442368018	9.76071683448263	20.387541718346
diabetes.dalys	1990	Sub-Saharan Africa	GIN	Guinea	0.17829542065613	3.38019750435054	2.0551313462324203	5.49396932817144
diabetes.dalys	1990	Sub-Saharan Africa	GMB	Gambia, The	0.238714846451473	42.4185173789618	31.4059881147227	53.0667536841427
diabetes.dalys	1990	Sub-Saharan Africa	GNB	Guinea-Bissau	0.207614838569111	0.124042171007244	0.0756001601228459	0.243852020915435
diabetes.dalys	1990	Sub-Saharan Africa	GNQ	Equatorial Guinea	0.268783629292318	9.24964655009032	6.12638749284752	13.9353801645879
diabetes.dalys	1990	High-Income Countries	GRC	Greece	0.67418646507665	4.16382851917285	3.3348727844301798	5.99815300692181
diabetes.dalys	1990	Centr/Eastern Eur Centr Asia	ARM	Armenia	0.54441453483767	1.12407221112068	0.7094349620902201	1.9866168144925402
diabetes.dalys	1990	Latin Amer/Caribbean	GRD	Grenada	0.436734419397497	23.9165523384371	18.7870118209117	30.4636827650167
diabetes.dalys	1990	Latin Amer/Caribbean	GTM	Guatemala	0.311792455277134	7.913014711932729	6.017815673187981	10.5831842547601
diabetes.dalys	1990	Latin Amer/Caribbean	GUY	Guyana	0.460430128793009	27.044855552818902	19.1790627936501	37.088809402711995
diabetes.dalys	1990	Latin Amer/Caribbean	HND	Honduras	0.332042889051331	14.6418881275544	11.3035299343247	18.9102977529271
diabetes.dalys	1990	Centr/Eastern Eur Centr Asia	HRV	Croatia	0.668906358291928	3.45270536878238	2.61010791377481	5.42564740666281
diabetes.dalys	1990	Latin Amer/Caribbean	HTI	Haiti	0.310334630409749	7.6737906339374895	5.19601060730487	11.9072945095507
diabetes.dalys	1990	Centr/Eastern Eur Centr Asia	HUN	Hungary	0.649419990664883	4.48990224350088	3.50175019134663	6.496029748812859
diabetes.dalys	1990	Southeast and East Asia	IDN	Indonesia	0.457134954421362	0.8684497950983691	0.633304369202423	1.62090379117294
diabetes.dalys	1990	South Asia	IND	India	0.332593603012361	0.457843178126849	0.273218198453532	0.9214175438852621
diabetes.dalys	1990	High-Income Countries	IRL	Ireland	0.719891818965305	7.009038649975801	5.56985715396649	9.23432437647755
diabetes.dalys	1990	Latin Amer/Caribbean	ATG	Antigua and Barbuda	0.612104590576197	17.127681316726502	11.4888313974692	24.5768575168406
diabetes.dalys	1990	Mid. East/North Africa	IRN	Iran, Islamic Rep.	0.453799943957447	6.348016828499089	5.31270867372014	8.3608190754749
diabetes.dalys	1990	Mid. East/North Africa	IRQ	Iraq	0.412044172813982	14.1578574985277	9.50903839575354	21.4282790034349
diabetes.dalys	1990	High-Income Countries	ISL	Iceland	0.764212516960703	7.11942002707676	5.90290556898813	9.43299102177565
diabetes.dalys	1990	Mid. East/North Africa	ISR	Israel	0.709178347365152	13.826800861215698	11.657296482920101	17.622264302062
diabetes.dalys	1990	High-Income Countries	ITA	Italy	0.706255223740403	2.63627357651249	2.29765247907086	3.8136374528921198
diabetes.dalys	1990	Latin Amer/Caribbean	JAM	Jamaica	0.534781233684701	19.3382755247509	15.017577824315001	24.457089697429097
diabetes.dalys	1990	Mid. East/North Africa	JOR	Jordan	0.53914746775111	14.5435486035916	11.0696014960686	19.0011959130244
diabetes.dalys	1990	Southeast and East Asia	JPN	Japan	0.790253515528297	4.61361666592311	3.87028216141988	6.65779533169014
diabetes.dalys	1990	Centr/Eastern Eur Centr Asia	KAZ	Kazakhstan	0.589435803839118	1.69936115144939	1.13659510483834	2.90967272359154
diabetes.dalys	1990	Sub-Saharan Africa	KEN	Kenya	0.333850293102656	4.24048065746789	2.3142014032532296	7.57200795831226
diabetes.dalys	1990	High-Income Countries	AUS	Australia	0.725982519157417	7.819199707003591	6.16014110564086	11.5551951572896
diabetes.dalys	1990	Centr/Eastern Eur Centr Asia	KGZ	Kyrgyz Republic	0.519407652158871	7.08248172898695	4.90654919024439	10.3881636646003
diabetes.dalys	1990	Southeast and East Asia	KHM	Cambodia	0.289075059080125	0.171717328077126	0.114105018005825	0.28525019664949997
diabetes.dalys	1990	Southeast and East Asia	KIR	Kiribati	0.410389821247376	2.09684175284369	1.33736323710833	3.85970691366541
diabetes.dalys	1990	Southeast and East Asia	KOR	Korea, Rep.	0.692329306595283	1.9999294513006398	1.75890195477844	3.47851383489539
diabetes.dalys	1990	Mid. East/North Africa	KWT	Kuwait	0.66451790400099	10.820121721616	7.160543173025171	16.780770978221298
diabetes.dalys	1990	Southeast and East Asia	LAO	Lao PDR	0.264283163752662	0.773334085511695	0.537791923003716	1.55443790253463
diabetes.dalys	1990	Mid. East/North Africa	LBN	Lebanon	0.536718968751988	14.526501668124201	12.0104968251599	18.3366494094223
diabetes.dalys	1990	Sub-Saharan Africa	LBR	Liberia	0.235296846955071	6.20850972348039	3.79526954085304	10.235578511209301
diabetes.dalys	1990	Mid. East/North Africa	LBY	Libya	0.527998168231366	11.8287074661967	8.273151796497	16.9055461405338
diabetes.dalys	1990	Latin Amer/Caribbean	LCA	St. Lucia	0.496296570103573	18.3404284791486	14.1232053910508	24.0083077671833
cvd.incidence	2020	South Asia	AFG	Afghanistan	0.32983006796412	3.25906110369154	1.51467147834961	7.05904209901744
cvd.incidence	2020	High-Income Countries	AUT	Austria	0.852020385174284	2.6435951550053303	2.17725989698122	3.7376432861988897
cvd.incidence	2020	South Asia	LKA	Sri Lanka	0.697648535082413	8.26459939996512	5.62352263176804	11.9730063884601
cvd.incidence	2020	Sub-Saharan Africa	LSO	Lesotho	0.50674665490739	15.8827566293083	10.864662865233	22.9687309519425
cvd.incidence	2020	Centr/Eastern Eur Centr Asia	LTU	Lithuania	0.85275238761541	1.19985582834043	0.92850305709563	1.8146282184951301
cvd.incidence	2020	High-Income Countries	LUX	Luxembourg	0.882495316094676	3.92750495731012	2.87927986480066	6.02207000356836
cvd.incidence	2020	Centr/Eastern Eur Centr Asia	LVA	Latvia	0.827900448409988	1.0381174900149999	0.8255240178177831	1.54300738310521
cvd.incidence	2020	Mid. East/North Africa	MAR	Morocco	0.555246068582659	7.8141059347488495	5.2308298078413005	11.8720301225484
cvd.incidence	2020	Centr/Eastern Eur Centr Asia	MDA	Moldova	0.727710540349217	0.997947819647288	0.713470503101338	1.7318499620427599
cvd.incidence	2020	Sub-Saharan Africa	MDG	Madagascar	0.392778708989164	9.16574382704781	5.79122789418913	14.223338337881
cvd.incidence	2020	South Asia	MDV	Maldives	0.647608589281031	5.10292216053072	2.80890245754243	8.7250151390379
cvd.incidence	2020	Latin Amer/Caribbean	MEX	Mexico	0.660119061584711	13.4552516477121	11.5472728964974	16.711435235348297
cvd.incidence	2020	Centr/Eastern Eur Centr Asia	AZE	Azerbaijan	0.692605192199032	1.6590067157628299	1.15445847059595	2.81929849854849
cvd.incidence	2020	Southeast and East Asia	MHL	Marshall Islands	0.568837509186186	3.79524067185505	2.65517748032508	5.83258904333752
cvd.incidence	2020	Centr/Eastern Eur Centr Asia	MKD	Macedonia, FYR	0.747849899969173	5.958412351805039	4.42341037080501	8.158706156688101
cvd.incidence	2020	Sub-Saharan Africa	MLI	Mali	0.262629218759395	3.37042696258686	2.04999671717202	6.08681372516463
cvd.incidence	2020	High-Income Countries	MLT	Malta	0.798375166241004	6.50220485607835	4.833355143065	9.44176964664363
cvd.incidence	2020	Southeast and East Asia	MMR	Myanmar	0.529434702877063	3.11785996449937	2.1878642842624902	4.81400389656648
cvd.incidence	2020	Centr/Eastern Eur Centr Asia	MNE	Montenegro	0.792554392852858	2.2075139757275397	0.940158988555835	5.2035705073875
cvd.incidence	2020	Centr/Eastern Eur Centr Asia	MNG	Mongolia	0.61462963730677	4.86820310329231	3.35008477705884	7.23991952446126
cvd.incidence	2020	Sub-Saharan Africa	MOZ	Mozambique	0.320291181995807	3.9876650101247697	2.2360122105854	7.16764153709243
cvd.incidence	2020	Sub-Saharan Africa	MRT	Mauritania	0.49136560259205603	16.1261381965397	10.527747862553	24.5983330390513
cvd.incidence	2020	Sub-Saharan Africa	MUS	Mauritius	0.714629803881546	22.9337734194044	16.5529467599638	31.295927138539696
cvd.incidence	2020	Sub-Saharan Africa	BDI	Burundi	0.286496000475545	10.3798996911017	6.67780916599972	16.8265739375123
cvd.incidence	2020	Sub-Saharan Africa	MWI	Malawi	0.377879020413869	1.52141710506803	0.9750469830034769	2.77142081923083
cvd.incidence	2020	Southeast and East Asia	MYS	Malaysia	0.738743992650626	2.13757869882414	1.64899111420514	3.4866104479584403
cvd.incidence	2020	Sub-Saharan Africa	NAM	Namibia	0.614435889089058	24.279457775312498	16.6454464769763	34.6096630752624
cvd.incidence	2020	Sub-Saharan Africa	NER	Niger	0.164539264581005	0.0010605573581346	6.71577386885114e-4	0.0016885155898413399
cvd.incidence	2020	Sub-Saharan Africa	NGA	Nigeria	0.496204741160216	7.660223799110651	4.95819054307056	11.766577688987399
cvd.incidence	2020	Latin Amer/Caribbean	NIC	Nicaragua	0.520292670400273	14.8431579389843	10.9955945550018	19.4679570714485
cvd.incidence	2020	High-Income Countries	NLD	Netherlands	0.886558566295774	0.373807510842411	0.159596376108066	1.001508215341
cvd.incidence	2020	High-Income Countries	NOR	Norway	0.914529920283541	2.37470742240424	1.9736953337513599	3.97580535775623
cvd.incidence	2020	South Asia	NPL	Nepal	0.427417089099115	2.23378297713137	1.12869321020117	4.79461006860333
cvd.incidence	2020	High-Income Countries	NZL	New Zealand	0.847398736836909	2.10925015011111	1.6555806662811101	3.26541257116708
cvd.incidence	2020	High-Income Countries	BEL	Belgium	0.851346648590241	4.951686788624101	4.19202453220926	7.14122588092563
cvd.incidence	2020	Mid. East/North Africa	OMN	Oman	0.768854215658189	8.24345245152595	5.34882226786507	13.509979771768801
cvd.incidence	2020	South Asia	PAK	Pakistan	0.497364405611904	7.2574929677056	4.100265218662489	12.4836292331262
cvd.incidence	2020	Latin Amer/Caribbean	PAN	Panama	0.703788489528527	17.7807084755811	13.6375753826021	23.1645431542208
cvd.incidence	2020	Latin Amer/Caribbean	PER	Peru	0.658672243500517	9.89861795529406	6.876771139019899	14.9887146425324
cvd.incidence	2020	Southeast and East Asia	PHL	Philippines	0.644867233233664	3.37386984048961	2.74408425936254	4.4091329732198705
cvd.incidence	2020	Southeast and East Asia	PNG	Papua New Guinea	0.415186878578667	2.76211425953576e-6	1.2186795142476998e-6	6.65613673178633e-6
cvd.incidence	2020	Centr/Eastern Eur Centr Asia	POL	Poland	0.808795317506383	1.4522946971788	1.2318675439578601	2.12956229484867
cvd.incidence	2020	High-Income Countries	PRT	Portugal	0.741037384212082	2.27390131129801	1.98010086526984	3.15331625880328
cvd.incidence	2020	Latin Amer/Caribbean	PRY	Paraguay	0.631057688560962	10.686830044193101	7.479305876547141	15.0268253876716
cvd.incidence	2020	Sub-Saharan Africa	BEN	Benin	0.36696448721315	11.186535878545198	6.917874922055129	17.6188661794072
cvd.incidence	2020	Mid. East/North Africa	PSE	Palestine	0.623810015023286	7.44185001154452	4.87731196966872	11.223416514814701
cvd.incidence	2020	Mid. East/North Africa	QAT	Qatar	0.841467395353032	13.1756744902804	8.44607839652551	21.1932305984146
cvd.incidence	2020	Centr/Eastern Eur Centr Asia	ROU	Romania	0.764276444363666	3.62173065227153	2.82913114211089	4.77868006865038
cvd.incidence	2020	Centr/Eastern Eur Centr Asia	RUS	Russian Federation	0.806011474298182	2.5609966925735703	2.01564719772832	3.65143994170649
cvd.incidence	2020	Sub-Saharan Africa	RWA	Rwanda	0.429896595971404	46.4784379625371	38.755780548297096	53.3063160349086
cvd.incidence	2020	Mid. East/North Africa	SAU	Saudi Arabia	0.810541860714478	13.311543895347299	9.102980618649461	19.9793608287618
cvd.incidence	2020	Sub-Saharan Africa	SDN	Sudan	0.53345542199362606	11.7141678522341	7.16979657434738	18.225287290451
cvd.incidence	2020	Sub-Saharan Africa	SEN	Senegal	0.401197515620742	24.8537716004364	17.7348001885106	33.8892023477341
cvd.incidence	2020	Southeast and East Asia	SGP	Singapore	0.854296009592945	2.83836731713924	2.23753679255803	4.86432288336412
cvd.incidence	2020	Southeast and East Asia	SLB	Solomon Islands	0.426112428669488	3.77285219748345	2.37665420220053	6.3805656665679695
cvd.incidence	2020	Sub-Saharan Africa	BFA	Burkina Faso	0.279871317215145	4.8741511565790905	1.59379189661004	13.1006726754565
cvd.incidence	2020	Sub-Saharan Africa	SLE	Sierra Leone	0.352412021842938	13.5003946727519	8.875475831404101	19.8240391232276
cvd.incidence	2020	Latin Amer/Caribbean	SLV	El Salvador	0.558919894116032	11.0800070220568	7.642613082271881	16.3596297094326
cvd.incidence	2020	Centr/Eastern Eur Centr Asia	SRB	Serbia	0.789183332686432	0.9964267115997851	0.476153109767181	2.02701140009191
cvd.incidence	2020	Sub-Saharan Africa	STP	Sao Tome and Principe	0.497861408762174	7.72607093092256	4.8384951819882405	12.1661756957466
cvd.incidence	2020	Latin Amer/Caribbean	SUR	Suriname	0.630683705083472	16.3705450057826	11.0833293459273	23.6941435270124
cvd.incidence	2020	Centr/Eastern Eur Centr Asia	SVK	Slovak Republic	0.80830596588062	3.36585993835202	2.6707286734708497	4.593467262411989
cvd.incidence	2020	Centr/Eastern Eur Centr Asia	SVN	Slovenia	0.840373845574037	3.09153020458574	2.27031804687898	4.622571105509509
cvd.incidence	2020	High-Income Countries	SWE	Sweden	0.88506201036603	1.78944036429086	1.52009478197528	2.5608546004019397
cvd.incidence	2020	South Asia	BGD	Bangladesh	0.483079169271683	0.377541005876886	0.24140705675278298	0.726299723515363
cvd.incidence	2020	Sub-Saharan Africa	SWZ	Swaziland	0.581653071099534	16.5790330658734	11.130565256655501	24.0105546092196
cvd.incidence	2020	Sub-Saharan Africa	SYC	Seychelles	0.726663769455011	11.814142661958	9.00474555405558	15.787508480125501
cvd.incidence	2020	Mid. East/North Africa	SYR	Syrian Arab Republic	0.61772759307296	5.5792141156384	3.93644544124637	8.91410292598443
cvd.incidence	2020	Sub-Saharan Africa	TCD	Chad	0.236103082769538	8.287252315899531	5.30691494323088	12.9603485443582
cvd.incidence	2020	Sub-Saharan Africa	TGO	Togo	0.402356922397572	42.7688608088352	34.2896455737189	50.1353286483456
cvd.incidence	2020	Southeast and East Asia	THA	Thailand	0.679119989171207	4.30181172331857	2.05172195666009	8.60601329617625
cvd.incidence	2020	Centr/Eastern Eur Centr Asia	TJK	Tajikistan	0.537690530515565	4.43508061797351	3.06987303250235	6.89427658026698
cvd.incidence	2020	Centr/Eastern Eur Centr Asia	TKM	Turkmenistan	0.678298179976148	0.824759739052616	0.531516648980189	1.4380454424467601
cvd.incidence	2020	Southeast and East Asia	TLS	Timor-Leste	0.442349336035765	13.4977279150798	10.242343035809599	18.6267464990907
cvd.incidence	2020	Southeast and East Asia	TON	Tonga	0.622104455604093	5.4277217279791	3.44948204759052	8.89036100659194
cvd.incidence	2020	Centr/Eastern Eur Centr Asia	BGR	Bulgaria	0.765089710642011	1.3204249282818	0.9786569582679009	2.13918638997261
cvd.incidence	2020	Latin Amer/Caribbean	TTO	Trinidad and Tobago	0.766422080818681	16.7023506082922	11.500918777058299	23.6408698409372
cvd.incidence	2020	Mid. East/North Africa	TUN	Tunisia	0.677615147910612	11.190015601248	7.767195081524029	16.8941486797517
cvd.incidence	2020	Mid. East/North Africa	TUR	Turkey	0.70579974360086	0.5167172418410191	0.241970676118068	1.47663472052226
cvd.incidence	2020	Southeast and East Asia	TWN	Taiwan	0.871247947250766	4.70434850777766	3.75937279970567	6.2349330437599
cvd.incidence	2020	Sub-Saharan Africa	TZA	Tanzania	0.438747237740344	11.271436077783301	7.39123008401391	16.3164904513384
cvd.incidence	2020	Sub-Saharan Africa	UGA	Uganda	0.416846079190348	15.4839687717509	10.4675671339657	22.0261414766461
cvd.incidence	2020	Centr/Eastern Eur Centr Asia	UKR	Ukraine	0.759929872218543	1.43549973654823	1.05691750095265	2.0442281294927
cvd.incidence	2020	Latin Amer/Caribbean	URY	Uruguay	0.716169766093523	12.3949777824505	8.45788450912607	18.2697611001254
cvd.incidence	2020	High-Income Countries	USA	United States	0.860792773409847	5.43300266885378	4.82646082960725	7.41367198077859
cvd.incidence	2020	Centr/Eastern Eur Centr Asia	UZB	Uzbekistan	0.659124204371032	3.09066298690497	2.06388492015744	5.12880436285055
cvd.incidence	2020	Mid. East/North Africa	BHR	Bahrain	0.748103083095047	11.3597017562674	7.4520064248598095	17.4606389433554
cvd.incidence	2020	Latin Amer/Caribbean	VCT	St. Vincent and the Grenadines	0.632860904072373	35.0470768037595	29.144458456303102	41.386768505377404
cvd.incidence	2020	Latin Amer/Caribbean	VEN	Venezuela	0.60003478118243	8.06272389972041	5.781556676134421	12.022607516086401
cvd.incidence	2020	Southeast and East Asia	VNM	Vietnam	0.623090320139283	1.71150902885817	1.2839095975733401	2.82026421451015
cvd.incidence	2020	Southeast and East Asia	VUT	Vanuatu	0.470038390856612	2.30493958040728	1.42293444906292	3.8475978666286097
cvd.incidence	2020	Southeast and East Asia	WSM	Samoa	0.590075295612806	6.82572418380705	4.48970840903624	10.3879085091358
cvd.incidence	2020	Mid. East/North Africa	YEM	Yemen, Rep.	0.44689306923482	22.325318784776098	12.910255968109999	36.289525152688704
cvd.incidence	2020	Sub-Saharan Africa	ZAF	South Africa	0.677166096009468	14.6103279446362	11.438574147007401	19.2118223825399
cvd.incidence	2020	Sub-Saharan Africa	ZMB	Zambia	0.49748556148019	8.130623689305121	5.28676690117794	11.769528768528
cvd.incidence	2020	Sub-Saharan Africa	ZWE	Zimbabwe	0.471573170735407	15.3348369917961	10.5472076194375	21.946211045285
cvd.incidence	2020	Latin Amer/Caribbean	BHS	Bahamas, The	0.802948018163753	10.195339144977	6.37254272435778	15.688740565467398
cvd.incidence	2020	Sub-Saharan Africa	AGO	Angola	0.447283991858922	12.760425516075099	8.28972700018588	18.6876019583487
cvd.incidence	2020	Centr/Eastern Eur Centr Asia	BIH	Bosnia and Herzegovina	0.720202056378697	2.1494735135598	1.50851836904094	3.43303686122692
cvd.incidence	2020	Centr/Eastern Eur Centr Asia	BLR	Belarus	0.782381564892966	1.27011718432079	0.87434251708606	2.1301906832168
cvd.incidence	2020	Latin Amer/Caribbean	BLZ	Belize	0.607060046133776	14.852191015347	10.0966749819502	21.3740832830516
cvd.incidence	2020	Latin Amer/Caribbean	BOL	Bolivia	0.594854443460131	15.1788348989432	11.0927149269446	20.073046373411902
cvd.incidence	2020	Latin Amer/Caribbean	BRA	Brazil	0.649201568351328	6.32107742104409	5.26394084468703	8.79648659913301
cvd.incidence	2020	Latin Amer/Caribbean	BRB	Barbados	0.74436664552373	20.7068058422784	16.0244327789057	25.8470259630299
cvd.incidence	2020	Southeast and East Asia	BRN	Brunei	0.80742409075008	4.94605510397187	3.30695296889726	7.27039423180011
cvd.incidence	2020	South Asia	BTN	Bhutan	0.468714478980695	3.8529276284829503	1.89311532995617	7.89231656296964
cvd.incidence	2020	Sub-Saharan Africa	BWA	Botswana	0.639275298342726	22.973327778118797	15.918109892337002	30.867528792577097
cvd.incidence	2020	Sub-Saharan Africa	CAF	Central African Republic	0.305426298180724	3.70841642011119	2.37092652295925	6.57136874011805
cvd.incidence	2020	Centr/Eastern Eur Centr Asia	ALB	Albania	0.703790245372837	26.499713375429902	19.7446893499624	33.9141083828219
cvd.incidence	2020	High-Income Countries	CAN	Canada	0.871992631299453	3.3970847476379302	2.83342091443745	4.83038632055137
cvd.incidence	2020	High-Income Countries	CHE	Switzerland	0.932027644512362	3.07662975265254	2.4525412202958603	4.39009828617659
cvd.incidence	2020	Latin Amer/Caribbean	CHL	Chile	0.769213676196926	10.827884892405	8.09090371006215	14.740392512329601
cvd.incidence	2020	Southeast and East Asia	CHN	China	0.713364584593745	0.213961954777037	0.16776462704736	0.33144193986403603
cvd.incidence	2020	Sub-Saharan Africa	CIV	Cote d'Ivoire	0.419040103341885	10.7959944929352	7.20415771333003	15.682014002452
cvd.incidence	2020	Sub-Saharan Africa	CMR	Cameroon	0.472285846440991	11.973444116448901	8.002630313622431	17.4564902185936
cvd.incidence	2020	Sub-Saharan Africa	COD	Congo, Dem. Rep.	0.376712271159843	3.15104112260444	1.09332457148113	9.40482870444091
cvd.incidence	2020	Sub-Saharan Africa	COG	Congo, Rep.	0.578451546357964	13.955801956751298	9.45598792288538	20.408125655692398
cvd.incidence	2020	Latin Amer/Caribbean	COL	Colombia	0.650855354021142	23.013021502371	17.9529528955629	29.1603374076019
cvd.incidence	2020	Sub-Saharan Africa	COM	Comoros	0.472003132433584	10.9339640706722	7.432378625747759	16.3176026959679
cvd.incidence	2020	Sub-Saharan Africa	CPV	Cape Verde	0.528461594777472	4.70228159603446	2.94667093532983	7.877252446770081
cvd.incidence	2020	Latin Amer/Caribbean	CRI	Costa Rica	0.696194605172093	9.41854451669883	6.15182574710443	13.700936431640601
cvd.incidence	2020	Latin Amer/Caribbean	CUB	Cuba	0.665210747223401	12.7630843215363	9.53895775488532	17.2823339705259
cvd.incidence	2020	High-Income Countries	CYP	Cyprus	0.833059522677264	3.3307673152507196	1.6833673921874097	6.80330302528362
cvd.incidence	2020	Centr/Eastern Eur Centr Asia	CZE	Czech Republic	0.82662663116323	1.40373722860224	1.12252744922311	1.98948800500388
cvd.incidence	2020	High-Income Countries	DEU	Germany	0.901438614019463	2.93747479124822	2.47927587764746	4.1497358891233
cvd.incidence	2020	Sub-Saharan Africa	DJI	Djibouti	0.481879945321652	29.9706611450447	20.51032581817	40.2708560378001
cvd.incidence	2020	Latin Amer/Caribbean	DMA	Dominica	0.744419943891979	9.005327548072831	5.85381921728038	13.1942230093242
cvd.incidence	2020	High-Income Countries	DNK	Denmark	0.894368296843327	1.9876806826984301	1.59979679632579	3.1373942070912597
cvd.incidence	2020	Latin Amer/Caribbean	DOM	Dominican Republic	0.615635625027175	10.874681155741401	8.05498270102939	15.011874519770299
cvd.incidence	2020	Mid. East/North Africa	ARE	United Arab Emirates	0.846151975991622	4.630602127861319	2.77942100970235	9.386566277437879
cvd.incidence	2020	Mid. East/North Africa	DZA	Algeria	0.65365146606094	9.62808149366855	6.22296319273679	14.564950994698101
cvd.incidence	2020	Latin Amer/Caribbean	ECU	Ecuador	0.65671445724893	17.827176557221698	13.288954186295198	23.2839482976665
cvd.incidence	2020	Mid. East/North Africa	EGY	Egypt, Arab Rep.	0.597363341129599	4.66515225617341	3.5041597650723304	7.33327626492462
cvd.incidence	2020	Sub-Saharan Africa	ERI	Eritrea	0.400459411382762	14.5134182592114	9.63375877532138	20.917199938422602
cvd.incidence	2020	High-Income Countries	ESP	Spain	0.766506025058573	3.5059424887415003	2.8493560077553397	5.20911283600678
cvd.incidence	2020	Centr/Eastern Eur Centr Asia	EST	Estonia	0.841817139147138	1.68505467469891	1.34600633631363	2.6451975901860303
cvd.incidence	2020	Sub-Saharan Africa	ETH	Ethiopia (excludes Eritrea)	0.353216349837522	11.035773429540601	8.24929863957546	15.2359674653543
cvd.incidence	2020	High-Income Countries	FIN	Finland	0.857655552665083	1.60747202146509	1.34705937985317	2.31375739650749
cvd.incidence	2020	Southeast and East Asia	FJI	Fiji	0.671431490601499	3.9206404419590397	2.80803781354741	5.93747605035981
cvd.incidence	2020	High-Income Countries	FRA	France	0.836049443246129	2.55377647339684	2.21208331270103	3.68689984352241
cvd.incidence	2020	Latin Amer/Caribbean	ARG	Argentina	0.721294302628992	8.29262911279611	6.5639430124294105	11.4658124820106
cvd.incidence	2020	Southeast and East Asia	FSM	Micronesia, Fed. Sts.	0.584527228769055	3.6210886550272603	2.5582484251118	5.6837078153576295
cvd.incidence	2020	Sub-Saharan Africa	GAB	Gabon	0.627609647280361	10.2888716132622	6.5896653507132195	15.7762661953226
cvd.incidence	2020	High-Income Countries	GBR	United Kingdom	0.856920290432659	4.50051318206389	3.8736950868673703	6.31890282469578
cvd.incidence	2020	Centr/Eastern Eur Centr Asia	GEO	Georgia	0.729125888954526	2.0217584255377	1.37434424268857	3.22353233350363
cvd.incidence	2020	Sub-Saharan Africa	GHA	Ghana	0.558462173287852	12.4252404882031	8.503280079998001	17.9023064731619
cvd.incidence	2020	Sub-Saharan Africa	GIN	Guinea	0.329877997039031	3.87379596419919	2.3751410094703598	6.5052003812689305
cvd.incidence	2020	Sub-Saharan Africa	GMB	Gambia, The	0.40452419422916	9.67547846399493	6.12279975879509	14.810516565305601
cvd.incidence	2020	Sub-Saharan Africa	GNB	Guinea-Bissau	0.347798997943486	12.706733830831398	8.39480408695974	18.311211378425398
cvd.incidence	2020	Sub-Saharan Africa	GNQ	Equatorial Guinea	0.652124902941809	11.1196839430073	7.10854470382372	16.6510969543469
cvd.incidence	2020	High-Income Countries	GRC	Greece	0.789632219998033	1.8998921920365501	1.55027680718814	2.8817904207387097
cvd.incidence	2020	Centr/Eastern Eur Centr Asia	ARM	Armenia	0.69826889937921	1.8760142503790302	1.23361117956381	3.4148682769002905
cvd.incidence	2020	Latin Amer/Caribbean	GRD	Grenada	0.665086346623039	12.6539557783761	9.3734895693771	16.9245423310227
cvd.incidence	2020	Latin Amer/Caribbean	GTM	Guatemala	0.534571414248156	11.2503187674799	8.73863654208561	14.5752948671734
cvd.incidence	2020	Latin Amer/Caribbean	GUY	Guyana	0.642284644781673	12.730831059807098	8.6341888588653	18.578001383346397
cvd.incidence	2020	Latin Amer/Caribbean	HND	Honduras	0.508669245938408	14.1369427367886	10.9225131115814	18.384254794481798
cvd.incidence	2020	Centr/Eastern Eur Centr Asia	HRV	Croatia	0.795462271729482	2.09588208324094	1.57288579501245	3.01494145877436
cvd.incidence	2020	Latin Amer/Caribbean	HTI	Haiti	0.446390613582292	6.77443785999126	4.5137804692858	10.4632467673476
cvd.incidence	2020	Centr/Eastern Eur Centr Asia	HUN	Hungary	0.787620389699141	2.22580497869928	1.70420473491414	3.09030737656447
cvd.incidence	2020	Southeast and East Asia	IDN	Indonesia	0.651926647922518	0.9116924762330111	0.670184254078977	1.49069249030289
cvd.incidence	2020	South Asia	IND	India	0.568138149330912	0.298027595882244	0.179121052085215	0.5511867231450119
cvd.incidence	2020	High-Income Countries	IRL	Ireland	0.871958822388357	3.92777492454126	3.05082867498521	5.62142244841982
cvd.incidence	2020	Latin Amer/Caribbean	ATG	Antigua and Barbuda	0.746345330021488	15.5782111216889	10.5558791081907	23.045038309491
cvd.incidence	2020	Mid. East/North Africa	IRN	Iran, Islamic Rep.	0.691918763371909	4.68345716756623	3.9253818398479803	6.64374518136539
cvd.incidence	2020	Mid. East/North Africa	IRQ	Iraq	0.653300379638783	8.39343103320547	5.52256527886403	13.390342039405
cvd.incidence	2020	High-Income Countries	ISL	Iceland	0.874323153425611	4.233560177067821	3.4586092933862096	6.45343180517554
cvd.incidence	2020	Mid. East/North Africa	ISR	Israel	0.806351589333701	6.5693511549703905	5.468624787764529	8.9020790093456
cvd.incidence	2020	High-Income Countries	ITA	Italy	0.803635679966778	1.8562117347447198	1.59804164642125	2.73617333693364
cvd.incidence	2020	Latin Amer/Caribbean	JAM	Jamaica	0.680567176976565	12.3361953786029	9.48516913350904	15.821360807720101
cvd.incidence	2020	Mid. East/North Africa	JOR	Jordan	0.720068239915947	13.588971176224602	10.135786791687899	18.6622842901324
cvd.incidence	2020	Southeast and East Asia	JPN	Japan	0.869106879336459	1.47493957490669	1.2493733358962	1.9760978296910099
cvd.incidence	2020	Centr/Eastern Eur Centr Asia	KAZ	Kazakhstan	0.722788768207953	1.76572386489847	1.19073579627954	2.8529624593487997
cvd.incidence	2020	Sub-Saharan Africa	KEN	Kenya	0.516136571818187	1.74773991227292	0.9378157330570659	3.4852993320766004
cvd.incidence	2020	High-Income Countries	AUS	Australia	0.842051314482691	3.6671295216294397	2.82783152159646	5.76863347157596
cvd.incidence	2020	Centr/Eastern Eur Centr Asia	KGZ	Kyrgyz Republic	0.600499553804348	5.20264282094917	3.7141574678048004	7.81176895844673
cvd.incidence	2020	Southeast and East Asia	KHM	Cambodia	0.468876053670987	4.63212278511025	3.4365698322397304	7.160449754644151
cvd.incidence	2020	Southeast and East Asia	KIR	Kiribati	0.523454113096381	2.29407718538158	1.46661059941647	3.9020645509515997
cvd.incidence	2020	Southeast and East Asia	KOR	Korea, Rep.	0.883717569055359	0.8086557903446531	0.719718349305619	1.11715711476433
cvd.incidence	2020	Mid. East/North Africa	KWT	Kuwait	0.843459812023503	20.7462621051103	14.2509355361694	30.0795548458256
cvd.incidence	2020	Southeast and East Asia	LAO	Lao PDR	0.484192959345392	1.35520553249205	1.01549348748578	2.11483160600941
cvd.incidence	2020	Mid. East/North Africa	LBN	Lebanon	0.742009720142934	10.0931326911155	8.24915374244413	13.445703374882001
cvd.incidence	2020	Sub-Saharan Africa	LBR	Liberia	0.348133889761756	13.647894923086001	9.100787946750751	20.2864608157494
cvd.incidence	2020	Mid. East/North Africa	LBY	Libya	0.720270392863655	9.98003171364458	6.8362758439366305	14.8197549975778
cvd.incidence	2020	Latin Amer/Caribbean	LCA	St. Lucia	0.669720489592338	13.782846441792602	10.2310735134278	18.555412327705202
diabetes.incidence	2020	South Asia	AFG	Afghanistan	0.32983006796412	8.80366163244395	4.40891950145917	17.033380250270298
diabetes.incidence	2020	High-Income Countries	AUT	Austria	0.852020385174284	8.673269108385991	7.088387311352171	11.3163437838236
diabetes.incidence	2020	South Asia	LKA	Sri Lanka	0.697648535082413	18.8299434006225	14.1387451276102	24.4693217453861
diabetes.incidence	2020	Sub-Saharan Africa	LSO	Lesotho	0.50674665490739	29.7921022594596	21.521609945058	39.7340655482519
diabetes.incidence	2020	Centr/Eastern Eur Centr Asia	LTU	Lithuania	0.85275238761541	4.75408449258523	3.66158789905598	6.91998055651952
diabetes.incidence	2020	High-Income Countries	LUX	Luxembourg	0.882495316094676	12.477621693034301	9.35161742899465	17.370013584847797
diabetes.incidence	2020	Centr/Eastern Eur Centr Asia	LVA	Latvia	0.827900448409988	3.97406038658424	3.0617549939743802	5.90280489830379
diabetes.incidence	2020	Mid. East/North Africa	MAR	Morocco	0.555246068582659	16.9387116749272	11.5810405667915	23.996723883914502
diabetes.incidence	2020	Centr/Eastern Eur Centr Asia	MDA	Moldova	0.727710540349217	3.39757588525392	2.34498322774746	5.63741416892241
diabetes.incidence	2020	Sub-Saharan Africa	MDG	Madagascar	0.392778708989164	19.5970477123708	13.7524168894564	27.682711540002604
diabetes.incidence	2020	South Asia	MDV	Maldives	0.647608589281031	12.203574086235799	6.86821013991633	19.2503842252834
diabetes.incidence	2020	Latin Amer/Caribbean	MEX	Mexico	0.660119061584711	30.0383209031722	26.379167008582698	34.9933974381864
diabetes.incidence	2020	Centr/Eastern Eur Centr Asia	AZE	Azerbaijan	0.692605192199032	4.9433605986312195	3.30081144872198	7.897863007611621
diabetes.incidence	2020	Southeast and East Asia	MHL	Marshall Islands	0.568837509186186	13.6776621389085	9.481976741831991	19.676495667597298
diabetes.incidence	2020	Centr/Eastern Eur Centr Asia	MKD	Macedonia, FYR	0.747849899969173	15.1072555381744	11.4596299278494	19.972665740798902
diabetes.incidence	2020	Sub-Saharan Africa	MLI	Mali	0.262629218759395	7.84993461573744	4.65744684564317	13.472986026167
diabetes.incidence	2020	High-Income Countries	MLT	Malta	0.798375166241004	20.6648419259326	15.826563389112499	27.106194510462
diabetes.incidence	2020	Southeast and East Asia	MMR	Myanmar	0.529434702877063	8.29455533818763	5.91566282242809	12.409966325346
diabetes.incidence	2020	Centr/Eastern Eur Centr Asia	MNE	Montenegro	0.792554392852858	5.37111566850649	2.23020644441534	12.5413867857018
diabetes.incidence	2020	Centr/Eastern Eur Centr Asia	MNG	Mongolia	0.61462963730677	13.9300912667707	9.4696405372749	19.766661010696403
diabetes.incidence	2020	Sub-Saharan Africa	MOZ	Mozambique	0.320291181995807	8.80267266596082	4.94131180098597	14.232425518474102
diabetes.incidence	2020	Sub-Saharan Africa	MRT	Mauritania	0.49136560259205603	32.9489313257734	22.9906416747442	44.8941321446352
diabetes.incidence	2020	Sub-Saharan Africa	MUS	Mauritius	0.714629803881546	47.6588688197276	38.7823210083965	57.17195578286321
diabetes.incidence	2020	Sub-Saharan Africa	BDI	Burundi	0.286496000475545	20.9650429492273	14.469868650940098	30.087418709401696
diabetes.incidence	2020	Sub-Saharan Africa	MWI	Malawi	0.377879020413869	3.05049482075591	1.96170787442603	5.3878668841655
diabetes.incidence	2020	Southeast and East Asia	MYS	Malaysia	0.738743992650626	5.74023982630968	4.21717377262693	8.248120032262731
diabetes.incidence	2020	Sub-Saharan Africa	NAM	Namibia	0.614435889089058	44.6516186411113	33.187218348185	58.047000546428094
diabetes.incidence	2020	Sub-Saharan Africa	NER	Niger	0.164539264581005	0.00225173411938506	0.00146135425550975	0.00344408383152778
diabetes.incidence	2020	Sub-Saharan Africa	NGA	Nigeria	0.496204741160216	15.5199229681068	10.670963178549	22.0767668393238
diabetes.incidence	2020	Latin Amer/Caribbean	NIC	Nicaragua	0.520292670400273	31.7580275231644	24.9759545381467	40.0992255948847
diabetes.incidence	2020	High-Income Countries	NLD	Netherlands	0.886558566295774	1.12812516308027	0.479147212616271	3.31561319534599
diabetes.incidence	2020	High-Income Countries	NOR	Norway	0.914529920283541	8.443804999252851	6.802937388247001	11.7120694269165
diabetes.incidence	2020	South Asia	NPL	Nepal	0.427417089099115	6.07794030398513	3.11676667758153	11.369034478403501
diabetes.incidence	2020	High-Income Countries	NZL	New Zealand	0.847398736836909	6.09120963815162	4.66477511491378	9.11491416356324
diabetes.incidence	2020	High-Income Countries	BEL	Belgium	0.851346648590241	16.6182155498478	13.950974659590901	20.800649016880097
diabetes.incidence	2020	Mid. East/North Africa	OMN	Oman	0.768854215658189	15.4042338266481	10.1532788836306	23.933410916023902
diabetes.incidence	2020	South Asia	PAK	Pakistan	0.497364405611904	16.7895576283757	10.377640155127601	26.1245850833467
diabetes.incidence	2020	Latin Amer/Caribbean	PAN	Panama	0.703788489528527	37.6734125260793	30.354031304944602	46.402508900728904
diabetes.incidence	2020	Latin Amer/Caribbean	PER	Peru	0.658672243500517	18.6937397814184	13.01672046584	27.1588448342365
diabetes.incidence	2020	Southeast and East Asia	PHL	Philippines	0.644867233233664	8.03015735032255	6.51615489596125	10.1276940460794
diabetes.incidence	2020	Southeast and East Asia	PNG	Papua New Guinea	0.415186878578667	8.57275505583566e-6	3.7609535455396197e-6	2.07450645484108e-5
diabetes.incidence	2020	Centr/Eastern Eur Centr Asia	POL	Poland	0.808795317506383	3.9029136351360503	3.32563611387272	5.93974730002602
diabetes.incidence	2020	High-Income Countries	PRT	Portugal	0.741037384212082	8.89937019137921	7.6206557945220705	11.846335781447701
diabetes.incidence	2020	Latin Amer/Caribbean	PRY	Paraguay	0.631057688560962	23.0324789534875	16.8745140833776	31.1053285270141
diabetes.incidence	2020	Sub-Saharan Africa	BEN	Benin	0.36696448721315	25.075268252141402	16.9585179358021	36.119318735872405
diabetes.incidence	2020	Mid. East/North Africa	PSE	Palestine	0.623810015023286	14.5267315731063	9.97553418559258	20.5713799743072
diabetes.incidence	2020	Mid. East/North Africa	QAT	Qatar	0.841467395353032	21.1573780415452	13.8545148200317	32.3825650351087
diabetes.incidence	2020	Centr/Eastern Eur Centr Asia	ROU	Romania	0.764276444363666	11.266691963504499	8.74289791386926	14.8480296142739
diabetes.incidence	2020	Centr/Eastern Eur Centr Asia	RUS	Russian Federation	0.806011474298182	7.08192366872683	5.52444336298616	10.2427812478886
diabetes.incidence	2020	Sub-Saharan Africa	RWA	Rwanda	0.429896595971404	66.537869149006	59.9361073988869	71.7760838919253
diabetes.incidence	2020	Mid. East/North Africa	SAU	Saudi Arabia	0.810541860714478	23.4052680466678	16.3105063619917	33.6122928785976
diabetes.incidence	2020	Sub-Saharan Africa	SDN	Sudan	0.53345542199362606	26.5392685143644	17.102083843777198	38.296302994167
diabetes.incidence	2020	Sub-Saharan Africa	SEN	Senegal	0.401197515620742	45.2601637105955	34.7593804561392	55.589740288484
diabetes.incidence	2020	Southeast and East Asia	SGP	Singapore	0.854296009592945	8.83964422146529	6.824538998027729	13.4670325657055
diabetes.incidence	2020	Southeast and East Asia	SLB	Solomon Islands	0.426112428669488	12.5546151645057	7.935985980224319	19.1790970955344
diabetes.incidence	2020	Sub-Saharan Africa	BFA	Burkina Faso	0.279871317215145	11.4224608860856	3.91796403067544	27.902241237701702
diabetes.incidence	2020	Sub-Saharan Africa	SLE	Sierra Leone	0.352412021842938	29.379961042455	20.9427190040785	39.069105375180904
diabetes.incidence	2020	Latin Amer/Caribbean	SLV	El Salvador	0.558919894116032	28.252141498856997	20.3341969608643	38.6267192287974
diabetes.incidence	2020	Centr/Eastern Eur Centr Asia	SRB	Serbia	0.789183332686432	2.9449445683422297	1.36769388999742	6.25432840115272
diabetes.incidence	2020	Sub-Saharan Africa	STP	Sao Tome and Principe	0.497861408762174	17.219854166128002	11.5143640835865	24.617285360356
diabetes.incidence	2020	Latin Amer/Caribbean	SUR	Suriname	0.630683705083472	35.4894004507455	24.9782174283126	47.943467541845905
diabetes.incidence	2020	Centr/Eastern Eur Centr Asia	SVK	Slovak Republic	0.80830596588062	10.1493260883343	7.914677053141251	13.3220391371151
diabetes.incidence	2020	Centr/Eastern Eur Centr Asia	SVN	Slovenia	0.840373845574037	8.09074105926678	5.99827496106824	11.2756701026287
diabetes.incidence	2020	High-Income Countries	SWE	Sweden	0.88506201036603	7.292914876676571	6.087760024530771	10.291073393754301
diabetes.incidence	2020	South Asia	BGD	Bangladesh	0.483079169271683	1.03602932959313	0.630778031520445	2.2147175556484
diabetes.incidence	2020	Sub-Saharan Africa	SWZ	Swaziland	0.581653071099534	30.333199949714302	21.360125223765	41.1515934185815
diabetes.incidence	2020	Sub-Saharan Africa	SYC	Seychelles	0.726663769455011	25.363053973937298	20.123730934329203	31.740357369051097
diabetes.incidence	2020	Mid. East/North Africa	SYR	Syrian Arab Republic	0.61772759307296	10.8729917568796	7.710502401979951	15.334027270900899
diabetes.incidence	2020	Sub-Saharan Africa	TCD	Chad	0.236103082769538	18.880829053656502	12.991374569908201	26.222635434418102
diabetes.incidence	2020	Sub-Saharan Africa	TGO	Togo	0.402356922397572	66.4127724214804	58.931201255340206	71.9445168957097
diabetes.incidence	2020	Southeast and East Asia	THA	Thailand	0.679119989171207	10.4945041409725	5.0552371405644	19.956213289032
diabetes.incidence	2020	Centr/Eastern Eur Centr Asia	TJK	Tajikistan	0.537690530515565	13.370350977117901	9.008803514297629	19.3781526392825
diabetes.incidence	2020	Centr/Eastern Eur Centr Asia	TKM	Turkmenistan	0.678298179976148	2.57863497861587	1.56165352580741	4.77793462783162
diabetes.incidence	2020	Southeast and East Asia	TLS	Timor-Leste	0.442349336035765	30.9840432514432	24.6470816626058	38.8558558462554
diabetes.incidence	2020	Southeast and East Asia	TON	Tonga	0.622104455604093	20.3060840487682	13.603388606587	30.0135102642411
diabetes.incidence	2020	Centr/Eastern Eur Centr Asia	BGR	Bulgaria	0.765089710642011	4.16228843491617	3.01150160344727	7.02802188813483
diabetes.incidence	2020	Latin Amer/Caribbean	TTO	Trinidad and Tobago	0.766422080818681	34.3768916263729	24.8366439101279	46.041260223049
diabetes.incidence	2020	Mid. East/North Africa	TUN	Tunisia	0.677615147910612	21.800464686430402	15.844930089833301	30.069551451134203
diabetes.incidence	2020	Mid. East/North Africa	TUR	Turkey	0.70579974360086	1.04454739191074	0.463119505314602	3.01146355775205
diabetes.incidence	2020	Southeast and East Asia	TWN	Taiwan	0.871247947250766	12.732790231032002	10.052352291315799	16.3773092013498
diabetes.incidence	2020	Sub-Saharan Africa	TZA	Tanzania	0.438747237740344	21.3704564948983	14.8543904077064	28.9527161426075
diabetes.incidence	2020	Sub-Saharan Africa	UGA	Uganda	0.416846079190348	30.490955325143297	22.203576206985602	39.1672308447294
diabetes.incidence	2020	Centr/Eastern Eur Centr Asia	UKR	Ukraine	0.759929872218543	4.8707115482733006	3.48894070468279	7.3356298733863206
diabetes.incidence	2020	Latin Amer/Caribbean	URY	Uruguay	0.716169766093523	31.337275519964603	22.37716962952	43.122721083274804
diabetes.incidence	2020	High-Income Countries	USA	United States	0.860792773409847	15.6863986631469	13.698990519347202	20.7857212793812
diabetes.incidence	2020	Centr/Eastern Eur Centr Asia	UZB	Uzbekistan	0.659124204371032	10.029570240184201	6.54533406006485	15.6696580627283
diabetes.incidence	2020	Mid. East/North Africa	BHR	Bahrain	0.748103083095047	18.5702216162163	12.4900600782735	27.3130289472865
diabetes.incidence	2020	Latin Amer/Caribbean	VCT	St. Vincent and the Grenadines	0.632860904072373	61.4857314830975	53.366028096823406	68.8821257126525
diabetes.incidence	2020	Latin Amer/Caribbean	VEN	Venezuela	0.60003478118243	17.7166600168622	12.9434415462555	24.4651283713308
diabetes.incidence	2020	Southeast and East Asia	VNM	Vietnam	0.623090320139283	4.03709280467865	2.99562287790744	6.16923081919664
diabetes.incidence	2020	Southeast and East Asia	VUT	Vanuatu	0.470038390856612	8.54630190804925	5.03667347767381	13.4037231387271
diabetes.incidence	2020	Southeast and East Asia	WSM	Samoa	0.590075295612806	25.5324775294478	17.7747945424058	36.0867093708721
diabetes.incidence	2020	Mid. East/North Africa	YEM	Yemen, Rep.	0.44689306923482	41.744363941807	26.017612940329	60.441114337765796
diabetes.incidence	2020	Sub-Saharan Africa	ZAF	South Africa	0.677166096009468	27.6301281869698	22.0934120444686	34.6127780599838
diabetes.incidence	2020	Sub-Saharan Africa	ZMB	Zambia	0.49748556148019	17.7279236800857	12.135534520186	24.0755130647435
diabetes.incidence	2020	Sub-Saharan Africa	ZWE	Zimbabwe	0.471573170735407	28.8016705903352	20.668727632412303	38.531313427083006
diabetes.incidence	2020	Latin Amer/Caribbean	BHS	Bahamas, The	0.802948018163753	21.6548266732132	14.137565700032301	31.4235794751104
diabetes.incidence	2020	Sub-Saharan Africa	AGO	Angola	0.447283991858922	26.582611941307	18.6067115133988	36.093121246147
diabetes.incidence	2020	Centr/Eastern Eur Centr Asia	BIH	Bosnia and Herzegovina	0.720202056378697	5.48065235571494	3.79124289325531	8.937910549917511
diabetes.incidence	2020	Centr/Eastern Eur Centr Asia	BLR	Belarus	0.782381564892966	4.11420853107239	2.75034666558468	6.6679851153667204
diabetes.incidence	2020	Latin Amer/Caribbean	BLZ	Belize	0.607060046133776	30.3637969721621	21.7040582881095	41.429056140833
diabetes.incidence	2020	Latin Amer/Caribbean	BOL	Bolivia	0.594854443460131	29.059012389565904	22.0144887302502	36.925934025313204
diabetes.incidence	2020	Latin Amer/Caribbean	BRA	Brazil	0.649201568351328	14.2456362898648	11.7931397038921	18.5722176142324
diabetes.incidence	2020	Latin Amer/Caribbean	BRB	Barbados	0.74436664552373	41.2974542429558	33.651114819049596	49.799157245632806
diabetes.incidence	2020	Southeast and East Asia	BRN	Brunei	0.80742409075008	14.834572415494	9.96161867708725	20.9462477272256
diabetes.incidence	2020	South Asia	BTN	Bhutan	0.468714478980695	10.2865415149459	5.28959830948475	18.1208542104943
diabetes.incidence	2020	Sub-Saharan Africa	BWA	Botswana	0.639275298342726	40.9364193354179	29.899396857892103	52.3841545949485
diabetes.incidence	2020	Sub-Saharan Africa	CAF	Central African Republic	0.305426298180724	8.94995931273663	5.9233922563095005	14.077908571658302
diabetes.incidence	2020	Centr/Eastern Eur Centr Asia	ALB	Albania	0.703790245372837	51.9279533249963	42.593970127258004	60.552068173628804
diabetes.incidence	2020	High-Income Countries	CAN	Canada	0.871992631299453	8.85595590850841	7.31521803507221	12.40584841717
diabetes.incidence	2020	High-Income Countries	CHE	Switzerland	0.932027644512362	10.4548144814039	8.45739016078914	13.7165558829609
diabetes.incidence	2020	Latin Amer/Caribbean	CHL	Chile	0.769213676196926	25.0049677913347	19.149476899866798	32.6977369875499
diabetes.incidence	2020	Southeast and East Asia	CHN	China	0.713364584593745	0.818510265172784	0.6257117518386279	1.72818167474834
diabetes.incidence	2020	Sub-Saharan Africa	CIV	Cote d'Ivoire	0.419040103341885	21.897412309193	15.2126159746438	30.1569438540927
diabetes.incidence	2020	Sub-Saharan Africa	CMR	Cameroon	0.472285846440991	24.928075978046902	17.306545818290502	33.0586353470692
diabetes.incidence	2020	Sub-Saharan Africa	COD	Congo, Dem. Rep.	0.376712271159843	7.8456906715809005	2.6836326533086803	21.1461956855951
diabetes.incidence	2020	Sub-Saharan Africa	COG	Congo, Rep.	0.578451546357964	28.105654516921202	19.9432205072533	37.4183052354418
diabetes.incidence	2020	Latin Amer/Caribbean	COL	Colombia	0.650855354021142	48.1072588168628	39.3344738963596	57.3258044386139
diabetes.incidence	2020	Sub-Saharan Africa	COM	Comoros	0.472003132433584	22.4219338512406	16.231101613234	30.0088500949438
diabetes.incidence	2020	Sub-Saharan Africa	CPV	Cape Verde	0.528461594777472	11.0695422699553	7.19535032430816	17.416970599050998
diabetes.incidence	2020	Latin Amer/Caribbean	CRI	Costa Rica	0.696194605172093	21.665064787505102	14.6154542193764	29.7003813505127
diabetes.incidence	2020	Latin Amer/Caribbean	CUB	Cuba	0.665210747223401	27.608346042706	20.949568530757002	35.4581678929681
diabetes.incidence	2020	High-Income Countries	CYP	Cyprus	0.833059522677264	9.71284577340135	4.98419685930178	18.3859952477768
diabetes.incidence	2020	Centr/Eastern Eur Centr Asia	CZE	Czech Republic	0.82662663116323	3.79611076946135	3.01368076239745	5.85635257375371
diabetes.incidence	2020	High-Income Countries	DEU	Germany	0.901438614019463	9.92529922656733	8.33519743656179	12.740572500876498
diabetes.incidence	2020	Sub-Saharan Africa	DJI	Djibouti	0.481879945321652	48.475461210419205	36.139007591245196	58.9832859403943
diabetes.incidence	2020	Latin Amer/Caribbean	DMA	Dominica	0.744419943891979	19.866522426990098	13.390289632383901	27.9251906358716
diabetes.incidence	2020	High-Income Countries	DNK	Denmark	0.894368296843327	6.725947884617731	5.31024232538786	9.769264114593499
diabetes.incidence	2020	Latin Amer/Caribbean	DOM	Dominican Republic	0.615635625027175	25.0111802381751	19.0905375048006	32.978045915055496
diabetes.incidence	2020	Mid. East/North Africa	ARE	United Arab Emirates	0.846151975991622	7.2534873555979305	4.36791822065323	14.0097984245841
diabetes.incidence	2020	Mid. East/North Africa	DZA	Algeria	0.65365146606094	19.623631515208	13.2771483037078	28.4536963577314
diabetes.incidence	2020	Latin Amer/Caribbean	ECU	Ecuador	0.65671445724893	34.6793070979671	27.1172651083717	43.3122427248873
diabetes.incidence	2020	Mid. East/North Africa	EGY	Egypt, Arab Rep.	0.597363341129599	9.48218698190957	7.23875923742421	12.9428301021394
diabetes.incidence	2020	Sub-Saharan Africa	ERI	Eritrea	0.400459411382762	30.156895826063902	21.8026797785979	39.1865041825679
diabetes.incidence	2020	High-Income Countries	ESP	Spain	0.766506025058573	10.086095403252699	8.193220948239741	13.8540390993675
diabetes.incidence	2020	Centr/Eastern Eur Centr Asia	EST	Estonia	0.841817139147138	5.37333578103907	4.22803573330822	7.9383668051969005
diabetes.incidence	2020	Sub-Saharan Africa	ETH	Ethiopia (excludes Eritrea)	0.353216349837522	23.771459896605	18.728167348069498	29.8204733646765
diabetes.incidence	2020	High-Income Countries	FIN	Finland	0.857655552665083	6.5433768001408	5.38158853983228	9.29745117897597
diabetes.incidence	2020	Southeast and East Asia	FJI	Fiji	0.671431490601499	10.9037843147064	7.70875715256513	15.198840397460401
diabetes.incidence	2020	High-Income Countries	FRA	France	0.836049443246129	9.135959212633631	7.691246733229271	12.070605190639
diabetes.incidence	2020	Latin Amer/Caribbean	ARG	Argentina	0.721294302628992	18.807421888754	15.046383273369601	24.1573347466023
diabetes.incidence	2020	Southeast and East Asia	FSM	Micronesia, Fed. Sts.	0.584527228769055	12.1214771497191	8.37614334912439	17.0662916794979
diabetes.incidence	2020	Sub-Saharan Africa	GAB	Gabon	0.627609647280361	21.2016641323836	14.296613868065	29.6378268339641
diabetes.incidence	2020	High-Income Countries	GBR	United Kingdom	0.856920290432659	16.2197580981167	13.8928308326944	20.2727501922677
diabetes.incidence	2020	Centr/Eastern Eur Centr Asia	GEO	Georgia	0.729125888954526	6.690202228985299	4.504351006863249	10.3526609414663
diabetes.incidence	2020	Sub-Saharan Africa	GHA	Ghana	0.558462173287852	26.4754327809515	19.2584729442786	35.3970399651444
diabetes.incidence	2020	Sub-Saharan Africa	GIN	Guinea	0.329877997039031	9.55195889767773	6.22617055734291	13.9364390397418
diabetes.incidence	2020	Sub-Saharan Africa	GMB	Gambia, The	0.40452419422916	21.828754981960298	14.8120447652604	31.064234623069897
diabetes.incidence	2020	Sub-Saharan Africa	GNB	Guinea-Bissau	0.347798997943486	27.118126216391904	19.1512543680062	35.7450598092774
diabetes.incidence	2020	Sub-Saharan Africa	GNQ	Equatorial Guinea	0.652124902941809	23.2293490278741	15.784553423961201	32.6094868716797
diabetes.incidence	2020	High-Income Countries	GRC	Greece	0.789632219998033	8.717111609655689	6.937811006179739	11.6218335896685
diabetes.incidence	2020	Centr/Eastern Eur Centr Asia	ARM	Armenia	0.69826889937921	5.4744125022773105	3.43297871047233	8.942829456896149
diabetes.incidence	2020	Latin Amer/Caribbean	GRD	Grenada	0.665086346623039	25.7625981737755	19.9103386682511	32.7740534941802
diabetes.incidence	2020	Latin Amer/Caribbean	GTM	Guatemala	0.534571414248156	26.781885978178	21.3966202728064	33.1704744665916
diabetes.incidence	2020	Latin Amer/Caribbean	GUY	Guyana	0.642284644781673	28.6740757094265	20.3544175313585	40.1040911645208
diabetes.incidence	2020	Latin Amer/Caribbean	HND	Honduras	0.508669245938408	32.481493918916	26.275753036892603	39.7476720186528
diabetes.incidence	2020	Centr/Eastern Eur Centr Asia	HRV	Croatia	0.795462271729482	6.333677926131551	4.71636470843899	9.28359563889052
diabetes.incidence	2020	Latin Amer/Caribbean	HTI	Haiti	0.446390613582292	14.6391890610947	9.94766623153293	21.244359395818798
diabetes.incidence	2020	Centr/Eastern Eur Centr Asia	HUN	Hungary	0.787620389699141	6.504826681902939	5.06702872584381	9.42996615771938
diabetes.incidence	2020	Southeast and East Asia	IDN	Indonesia	0.651926647922518	2.41471487017821	1.6981305436622198	4.00559143784508
diabetes.incidence	2020	South Asia	IND	India	0.568138149330912	0.741872400304933	0.43618431533613505	1.8246368858903301
diabetes.incidence	2020	High-Income Countries	IRL	Ireland	0.871958822388357	12.2770349126179	9.55500865137401	15.651240694569099
diabetes.incidence	2020	Latin Amer/Caribbean	ATG	Antigua and Barbuda	0.746345330021488	30.923604619723697	21.6388230808721	42.4540818548953
diabetes.incidence	2020	Mid. East/North Africa	IRN	Iran, Islamic Rep.	0.691918763371909	9.21181870469391	7.64754694420494	12.0248671501456
diabetes.incidence	2020	Mid. East/North Africa	IRQ	Iraq	0.653300379638783	18.0266372046414	12.0431769090213	26.803321182409302
diabetes.incidence	2020	High-Income Countries	ISL	Iceland	0.874323153425611	14.1677173421041	11.3103039613237	18.1737632320838
diabetes.incidence	2020	Mid. East/North Africa	ISR	Israel	0.806351589333701	16.1041440305561	13.5086698498226	20.789268021076097
diabetes.incidence	2020	High-Income Countries	ITA	Italy	0.803635679966778	5.25585744888612	4.44144716856766	7.68698967252019
diabetes.incidence	2020	Latin Amer/Caribbean	JAM	Jamaica	0.680567176976565	26.431033783450502	20.69833598103	32.984985605266395
diabetes.incidence	2020	Mid. East/North Africa	JOR	Jordan	0.720068239915947	25.689826288755103	19.8279354026801	33.4768768823373
diabetes.incidence	2020	Southeast and East Asia	JPN	Japan	0.869106879336459	5.93715082028937	4.89465025276282	8.77794576605654
diabetes.incidence	2020	Centr/Eastern Eur Centr Asia	KAZ	Kazakhstan	0.722788768207953	5.36791604377878	3.5038569498484597	8.566161543963199
diabetes.incidence	2020	Sub-Saharan Africa	KEN	Kenya	0.516136571818187	3.4620523159504	1.9129607356643	6.1581972878838
diabetes.incidence	2020	High-Income Countries	AUS	Australia	0.842051314482691	9.941351928780131	7.825127783587579	14.617345664630498
diabetes.incidence	2020	Centr/Eastern Eur Centr Asia	KGZ	Kyrgyz Republic	0.600499553804348	16.0746027039004	11.5188558335757	21.9910080397636
diabetes.incidence	2020	Southeast and East Asia	KHM	Cambodia	0.468876053670987	11.7674173095605	8.72861145130353	16.1718123682913
diabetes.incidence	2020	Southeast and East Asia	KIR	Kiribati	0.523454113096381	7.88845570416221	4.97219219887764	12.506572722465101
diabetes.incidence	2020	Southeast and East Asia	KOR	Korea, Rep.	0.883717569055359	2.95480000247046	2.57052285673403	5.00629452662484
diabetes.incidence	2020	Mid. East/North Africa	KWT	Kuwait	0.843459812023503	36.6654020117538	26.1118756853849	49.1905198105345
diabetes.incidence	2020	Southeast and East Asia	LAO	Lao PDR	0.484192959345392	3.78284150625079	2.76247087918754	5.87029160854044
diabetes.incidence	2020	Mid. East/North Africa	LBN	Lebanon	0.742009720142934	22.6997701092031	18.790690299037298	28.367460246958398
diabetes.incidence	2020	Sub-Saharan Africa	LBR	Liberia	0.348133889761756	29.5294623641191	20.934778330266802	39.2570165243592
diabetes.incidence	2020	Mid. East/North Africa	LBY	Libya	0.720270392863655	19.364545433365	13.371069020714199	28.1297396337578
diabetes.incidence	2020	Latin Amer/Caribbean	LCA	St. Lucia	0.669720489592338	29.6354217600724	23.0973438102067	38.0911817437864
cvd.deaths	2020	South Asia	AFG	Afghanistan	0.32983006796412	2.47652816905072	1.14817597383983	5.43351698399815
cvd.deaths	2020	High-Income Countries	AUT	Austria	0.852020385174284	1.4704328103536102	1.22856856330615	2.0177435115106097
cvd.deaths	2020	South Asia	LKA	Sri Lanka	0.697648535082413	6.48922305049563	4.28279618283538	9.761580559054451
cvd.deaths	2020	Sub-Saharan Africa	LSO	Lesotho	0.50674665490739	11.221127913044599	7.307331967466831	17.4251925048274
cvd.deaths	2020	Centr/Eastern Eur Centr Asia	LTU	Lithuania	0.85275238761541	0.8962335128503531	0.6843381775994289	1.3504873334494598
cvd.deaths	2020	High-Income Countries	LUX	Luxembourg	0.882495316094676	1.89987398243077	1.40475360471489	2.64728150516109
cvd.deaths	2020	Centr/Eastern Eur Centr Asia	LVA	Latvia	0.827900448409988	0.715191688632311	0.558437385677311	1.02454638265734
cvd.deaths	2020	Mid. East/North Africa	MAR	Morocco	0.555246068582659	5.8012280395052604	3.9127944186772496	8.93144403653765
cvd.deaths	2020	Centr/Eastern Eur Centr Asia	MDA	Moldova	0.727710540349217	0.7955336446224809	0.553385222883278	1.3569062315203602
cvd.deaths	2020	Sub-Saharan Africa	MDG	Madagascar	0.392778708989164	7.52927904040918	4.855029251599889	11.7940733879928
cvd.deaths	2020	South Asia	MDV	Maldives	0.647608589281031	3.6577089775896203	1.9671730651067703	6.355173882350949
cvd.deaths	2020	Latin Amer/Caribbean	MEX	Mexico	0.660119061584711	9.22660397808375	7.96589473191929	11.4330845352351
cvd.deaths	2020	Centr/Eastern Eur Centr Asia	AZE	Azerbaijan	0.692605192199032	1.28705830690155	0.887599344295165	2.18199235534856
cvd.deaths	2020	Southeast and East Asia	MHL	Marshall Islands	0.568837509186186	4.2195059410167	2.91435692657938	6.783391112511861
cvd.deaths	2020	Centr/Eastern Eur Centr Asia	MKD	Macedonia, FYR	0.747849899969173	3.5745702405676303	2.6247745154088	5.01284508826806
cvd.deaths	2020	Sub-Saharan Africa	MLI	Mali	0.262629218759395	2.1474775814002403	1.3089110627651601	3.9354124528480203
cvd.deaths	2020	High-Income Countries	MLT	Malta	0.798375166241004	4.1831130267466206	3.12237230039668	5.9340658090082
cvd.deaths	2020	Southeast and East Asia	MMR	Myanmar	0.529434702877063	2.44977346727431	1.7373595948491902	3.79596877485949
cvd.deaths	2020	Centr/Eastern Eur Centr Asia	MNE	Montenegro	0.792554392852858	1.37071445490848	0.586602335207046	3.27764413571426
cvd.deaths	2020	Centr/Eastern Eur Centr Asia	MNG	Mongolia	0.61462963730677	3.64904663084821	2.4745764009212303	5.47259926854319
cvd.deaths	2020	Sub-Saharan Africa	MOZ	Mozambique	0.320291181995807	2.39941459963628	1.33628008410584	4.34232741083468
cvd.deaths	2020	Sub-Saharan Africa	MRT	Mauritania	0.49136560259205603	10.130491599241601	6.18859774614761	16.155298123111
cvd.deaths	2020	Sub-Saharan Africa	MUS	Mauritius	0.714629803881546	20.5743101730545	14.7797529998516	28.182258968607098
cvd.deaths	2020	Sub-Saharan Africa	BDI	Burundi	0.286496000475545	7.971956897896421	5.00336375681069	13.500307005585
cvd.deaths	2020	Sub-Saharan Africa	MWI	Malawi	0.377879020413869	1.10328332860828	0.7027489651758501	1.9595122008997898
cvd.deaths	2020	Southeast and East Asia	MYS	Malaysia	0.738743992650626	1.84016758002168	1.40305918084035	2.98275690320874
cvd.deaths	2020	Sub-Saharan Africa	NAM	Namibia	0.614435889089058	17.2044119156536	11.0588834163658	25.794073368390404
cvd.deaths	2020	Sub-Saharan Africa	NER	Niger	0.164539264581005	6.761758611029121e-4	4.00962184704812e-4	0.00114840794511545
cvd.deaths	2020	Sub-Saharan Africa	NGA	Nigeria	0.496204741160216	4.81521325897847	2.9547899892344702	7.691262859372159
cvd.deaths	2020	Latin Amer/Caribbean	NIC	Nicaragua	0.520292670400273	10.1318863637886	7.494826881520179	13.6474564796068
cvd.deaths	2020	High-Income Countries	NLD	Netherlands	0.886558566295774	0.17690534124788498	0.0765084507208233	0.44663249225915896
cvd.deaths	2020	High-Income Countries	NOR	Norway	0.914529920283541	1.28488448457286	1.0864369838788401	1.84666857062692
cvd.deaths	2020	South Asia	NPL	Nepal	0.427417089099115	1.7276525134835699	0.8609437284431211	3.75878766142927
cvd.deaths	2020	High-Income Countries	NZL	New Zealand	0.847398736836909	1.13882471360209	0.9028094914968161	1.62241940048189
cvd.deaths	2020	High-Income Countries	BEL	Belgium	0.851346648590241	2.5583344334415803	2.19823810398265	3.5721336063711395
cvd.deaths	2020	Mid. East/North Africa	OMN	Oman	0.768854215658189	5.73856067989982	3.72163421330777	9.379652583742661
cvd.deaths	2020	South Asia	PAK	Pakistan	0.497364405611904	5.9123464776751105	3.32462487928174	10.0487183100296
cvd.deaths	2020	Latin Amer/Caribbean	PAN	Panama	0.703788489528527	11.1370817819609	8.44003586038032	14.7779327143738
cvd.deaths	2020	Latin Amer/Caribbean	PER	Peru	0.658672243500517	5.8026638141519395	3.95847392936785	8.86262371272756
cvd.deaths	2020	Southeast and East Asia	PHL	Philippines	0.644867233233664	3.11604551613451	2.52307571170495	4.115553590025249
cvd.deaths	2020	Southeast and East Asia	PNG	Papua New Guinea	0.415186878578667	2.57748866694385e-6	1.1502936889118399e-6	6.2071931419827e-6
cvd.deaths	2020	Centr/Eastern Eur Centr Asia	POL	Poland	0.808795317506383	0.8474430953197051	0.688737271357707	1.17740182609806
cvd.deaths	2020	High-Income Countries	PRT	Portugal	0.741037384212082	1.39108791432755	1.20893566805294	1.84441054331958
cvd.deaths	2020	Latin Amer/Caribbean	PRY	Paraguay	0.631057688560962	7.145398170889999	4.967821685041	10.2937946816169
cvd.deaths	2020	Sub-Saharan Africa	BEN	Benin	0.36696448721315	6.55309895389314	3.9018433320151797	10.8286955969955
cvd.deaths	2020	Mid. East/North Africa	PSE	Palestine	0.623810015023286	5.20626326554922	3.42448291824473	7.77382163436246
cvd.deaths	2020	Mid. East/North Africa	QAT	Qatar	0.841467395353032	10.1793082018505	6.51030875056145	16.190975334016798
cvd.deaths	2020	Centr/Eastern Eur Centr Asia	ROU	Romania	0.764276444363666	2.43208143932163	1.87896580813942	3.3036663722350297
cvd.deaths	2020	Centr/Eastern Eur Centr Asia	RUS	Russian Federation	0.806011474298182	1.73080629353867	1.3493640824572901	2.5042595207404603
cvd.deaths	2020	Sub-Saharan Africa	RWA	Rwanda	0.429896595971404	36.1802557595951	28.3553757834187	43.589421199587804
cvd.deaths	2020	Mid. East/North Africa	SAU	Saudi Arabia	0.810541860714478	11.6458708218298	8.13303820385835	17.4860201243432
cvd.deaths	2020	Sub-Saharan Africa	SDN	Sudan	0.53345542199362606	8.79680878466841	5.37904631452814	13.8753657622816
cvd.deaths	2020	Sub-Saharan Africa	SEN	Senegal	0.401197515620742	16.6903261197542	10.937830578803	24.2521062708375
cvd.deaths	2020	Southeast and East Asia	SGP	Singapore	0.854296009592945	2.20501322703307	1.72901979111928	3.5264340646133094
cvd.deaths	2020	Southeast and East Asia	SLB	Solomon Islands	0.426112428669488	3.8556335573848597	2.4357727580316997	6.64168264469574
cvd.deaths	2020	Sub-Saharan Africa	BFA	Burkina Faso	0.279871317215145	3.08293635266055	1.0177408420115501	8.89543001536016
cvd.deaths	2020	Sub-Saharan Africa	SLE	Sierra Leone	0.352412021842938	9.25486980775244	5.94485140287385	14.6201079706104
cvd.deaths	2020	Latin Amer/Caribbean	SLV	El Salvador	0.558919894116032	7.73061380590097	5.34996123013973	11.5793342566675
cvd.deaths	2020	Centr/Eastern Eur Centr Asia	SRB	Serbia	0.789183332686432	0.614860415756585	0.296839540355025	1.29113672274854
cvd.deaths	2020	Sub-Saharan Africa	STP	Sao Tome and Principe	0.497861408762174	4.92934241197654	3.03817079318607	8.07902627717824
cvd.deaths	2020	Latin Amer/Caribbean	SUR	Suriname	0.630683705083472	11.8130102543352	7.890213054321631	17.0467192595144
cvd.deaths	2020	Centr/Eastern Eur Centr Asia	SVK	Slovak Republic	0.80830596588062	2.32271207785067	1.7924776446262998	3.3679555535167904
cvd.deaths	2020	Centr/Eastern Eur Centr Asia	SVN	Slovenia	0.840373845574037	1.51469956868363	1.09861472659652	2.235169897835
cvd.deaths	2020	High-Income Countries	SWE	Sweden	0.88506201036603	1.06284096161539	0.909062237720077	1.37403089836724
cvd.deaths	2020	South Asia	BGD	Bangladesh	0.483079169271683	0.257532149551648	0.160516549378948	0.458509271343366
cvd.deaths	2020	Sub-Saharan Africa	SWZ	Swaziland	0.581653071099534	12.7128475226299	8.29146815194184	18.8981864839053
cvd.deaths	2020	Sub-Saharan Africa	SYC	Seychelles	0.726663769455011	10.2576859398491	7.8181445863384695	13.958263705237501
cvd.deaths	2020	Mid. East/North Africa	SYR	Syrian Arab Republic	0.61772759307296	4.57883330681333	3.22655098700717	7.07088577721051
cvd.deaths	2020	Sub-Saharan Africa	TCD	Chad	0.236103082769538	5.3601365167298205	3.37930128492815	8.90318663010804
cvd.deaths	2020	Sub-Saharan Africa	TGO	Togo	0.402356922397572	33.090507071951606	25.4929354013697	40.0633663667803
cvd.deaths	2020	Southeast and East Asia	THA	Thailand	0.679119989171207	3.2181071175501703	1.54516896449042	6.5515676804677305
cvd.deaths	2020	Centr/Eastern Eur Centr Asia	TJK	Tajikistan	0.537690530515565	3.3013069537946103	2.2579763251914997	5.14864302059952
cvd.deaths	2020	Centr/Eastern Eur Centr Asia	TKM	Turkmenistan	0.678298179976148	0.603056527084356	0.39403991358963397	1.03726234688572
cvd.deaths	2020	Southeast and East Asia	TLS	Timor-Leste	0.442349336035765	11.478381365846	8.59318107146956	15.7958519751498
cvd.deaths	2020	Southeast and East Asia	TON	Tonga	0.622104455604093	4.76378879943385	3.04145008464213	7.70879968371241
cvd.deaths	2020	Centr/Eastern Eur Centr Asia	BGR	Bulgaria	0.765089710642011	0.963900731268136	0.694137800902467	1.4492127696160901
cvd.deaths	2020	Latin Amer/Caribbean	TTO	Trinidad and Tobago	0.766422080818681	11.5865114597002	7.9577289639274005	16.6160228724538
cvd.deaths	2020	Mid. East/North Africa	TUN	Tunisia	0.677615147910612	7.77744944931289	5.37559421896316	11.8122714459137
cvd.deaths	2020	Mid. East/North Africa	TUR	Turkey	0.70579974360086	0.33871175786832103	0.156815989668325	0.898082263140431
cvd.deaths	2020	Southeast and East Asia	TWN	Taiwan	0.871247947250766	2.98262823745557	2.3763572301701696	3.9751306764677397
cvd.deaths	2020	Sub-Saharan Africa	TZA	Tanzania	0.438747237740344	8.34404677106034	5.29514861866392	12.845892995786802
cvd.deaths	2020	Sub-Saharan Africa	UGA	Uganda	0.416846079190348	11.6653646923038	7.54027331224226	17.2262122060208
cvd.deaths	2020	Centr/Eastern Eur Centr Asia	UKR	Ukraine	0.759929872218543	1.04545538909274	0.758365116304145	1.4781820032816
cvd.deaths	2020	Latin Amer/Caribbean	URY	Uruguay	0.716169766093523	8.08426188844444	5.48807063592951	12.1631197230655
cvd.deaths	2020	High-Income Countries	USA	United States	0.860792773409847	3.80726563920427	3.3896377843876504	5.33580641231279
cvd.deaths	2020	Centr/Eastern Eur Centr Asia	UZB	Uzbekistan	0.659124204371032	2.77674578278278	1.83134638347497	4.6919891175119
cvd.deaths	2020	Mid. East/North Africa	BHR	Bahrain	0.748103083095047	8.664536327554789	5.761866607054699	12.701577998879902
cvd.deaths	2020	Latin Amer/Caribbean	VCT	St. Vincent and the Grenadines	0.632860904072373	22.995726205879798	18.5514188728362	28.4423128413455
cvd.deaths	2020	Latin Amer/Caribbean	VEN	Venezuela	0.60003478118243	5.93666970812514	4.2478098932804995	9.02322760464616
cvd.deaths	2020	Southeast and East Asia	VNM	Vietnam	0.623090320139283	0.998522761126103	0.750203397122694	1.53449675104586
cvd.deaths	2020	Southeast and East Asia	VUT	Vanuatu	0.470038390856612	2.49341092412917	1.52564523071845	4.34471256952814
cvd.deaths	2020	Southeast and East Asia	WSM	Samoa	0.590075295612806	6.349914665308449	4.11397367500085	9.84185891853686
cvd.deaths	2020	Mid. East/North Africa	YEM	Yemen, Rep.	0.44689306923482	17.5017955733327	9.95434695210185	28.5889182917683
cvd.deaths	2020	Sub-Saharan Africa	ZAF	South Africa	0.677166096009468	9.56149728111058	7.12239421470641	13.011537136611102
cvd.deaths	2020	Sub-Saharan Africa	ZMB	Zambia	0.49748556148019	5.83674081959986	3.6149126247468097	8.82396145978155
cvd.deaths	2020	Sub-Saharan Africa	ZWE	Zimbabwe	0.471573170735407	11.0477261685462	7.27499936062056	16.510309519018403
cvd.deaths	2020	Latin Amer/Caribbean	BHS	Bahamas, The	0.802948018163753	7.1089578584118405	4.44527135455866	10.9271920038586
cvd.deaths	2020	Sub-Saharan Africa	AGO	Angola	0.447283991858922	9.47755482467084	6.04474887538625	14.463814369891601
cvd.deaths	2020	Centr/Eastern Eur Centr Asia	BIH	Bosnia and Herzegovina	0.720202056378697	1.32851985591061	0.91549536531314	2.09439877922492
cvd.deaths	2020	Centr/Eastern Eur Centr Asia	BLR	Belarus	0.782381564892966	0.961620228367371	0.652764875852234	1.5736617448109902
cvd.deaths	2020	Latin Amer/Caribbean	BLZ	Belize	0.607060046133776	9.27811184970451	6.28629432896773	13.6239725214183
cvd.deaths	2020	Latin Amer/Caribbean	BOL	Bolivia	0.594854443460131	9.71164253672425	7.05222548128053	13.355293709358099
cvd.deaths	2020	Latin Amer/Caribbean	BRA	Brazil	0.649201568351328	4.64607088862794	3.88205219262526	6.26582245780225
cvd.deaths	2020	Latin Amer/Caribbean	BRB	Barbados	0.74436664552373	11.823379512581	8.96279888127714	15.217065402978399
cvd.deaths	2020	Southeast and East Asia	BRN	Brunei	0.80742409075008	5.08493761242555	3.3939876454160003	7.55670775938896
cvd.deaths	2020	South Asia	BTN	Bhutan	0.468714478980695	2.75527017654463	1.3347837788813601	5.74241696571807
cvd.deaths	2020	Sub-Saharan Africa	BWA	Botswana	0.639275298342726	16.2410619362463	10.4416485601837	23.3004472489488
cvd.deaths	2020	Sub-Saharan Africa	CAF	Central African Republic	0.305426298180724	2.94894707958158	1.92264841341877	5.24610890324841
cvd.deaths	2020	Centr/Eastern Eur Centr Asia	ALB	Albania	0.703790245372837	18.0695021474422	13.0648266559965	24.4277126036076
cvd.deaths	2020	High-Income Countries	CAN	Canada	0.871992631299453	1.90541996264936	1.61401857820365	2.66111854130495
cvd.deaths	2020	High-Income Countries	CHE	Switzerland	0.932027644512362	1.4410613021069	1.17298196099297	1.91943072806946
cvd.deaths	2020	Latin Amer/Caribbean	CHL	Chile	0.769213676196926	7.25736589993959	5.46119435686513	9.7808205749889
cvd.deaths	2020	Southeast and East Asia	CHN	China	0.713364584593745	0.13213889207579502	0.104234450509379	0.181716179705377
cvd.deaths	2020	Sub-Saharan Africa	CIV	Cote d'Ivoire	0.419040103341885	7.3940357152606495	4.76151999351487	11.2050196147398
cvd.deaths	2020	Sub-Saharan Africa	CMR	Cameroon	0.472285846440991	8.009201733711171	5.21376691092671	12.7215554813677
cvd.deaths	2020	Sub-Saharan Africa	COD	Congo, Dem. Rep.	0.376712271159843	2.27586403493082	0.761495939646781	6.66531494008999
cvd.deaths	2020	Sub-Saharan Africa	COG	Congo, Rep.	0.578451546357964	10.8725050685225	7.01104695522454	16.5491101592261
cvd.deaths	2020	Latin Amer/Caribbean	COL	Colombia	0.650855354021142	15.536581613609199	11.638498531536701	20.4323330886077
cvd.deaths	2020	Sub-Saharan Africa	COM	Comoros	0.472003132433584	7.8268943836868194	5.2063550488894705	11.9728230586389
cvd.deaths	2020	Sub-Saharan Africa	CPV	Cape Verde	0.528461594777472	2.74748389114474	1.7013381241781498	4.63318606188189
cvd.deaths	2020	Latin Amer/Caribbean	CRI	Costa Rica	0.696194605172093	5.935128496252791	3.89426027066868	8.96604972815669
cvd.deaths	2020	Latin Amer/Caribbean	CUB	Cuba	0.665210747223401	8.39137383771641	6.13673396892423	11.586198524110399
cvd.deaths	2020	High-Income Countries	CYP	Cyprus	0.833059522677264	2.15214566991831	1.08969289858581	4.546535214874059
cvd.deaths	2020	Centr/Eastern Eur Centr Asia	CZE	Czech Republic	0.82662663116323	0.8454766902484651	0.6531970426381489	1.19287413679329
cvd.deaths	2020	High-Income Countries	DEU	Germany	0.901438614019463	1.7715583421502898	1.52451996038985	2.40165925109634
cvd.deaths	2020	Sub-Saharan Africa	DJI	Djibouti	0.481879945321652	24.4199917899646	16.1645615883252	33.6945228183179
cvd.deaths	2020	Latin Amer/Caribbean	DMA	Dominica	0.744419943891979	5.29120907507897	3.40660799479843	7.75275174915452
cvd.deaths	2020	High-Income Countries	DNK	Denmark	0.894368296843327	1.13939018908178	0.935178863923242	1.53683266721396
cvd.deaths	2020	Latin Amer/Caribbean	DOM	Dominican Republic	0.615635625027175	8.36045683075942	6.07511480867333	11.5094472005301
cvd.deaths	2020	Mid. East/North Africa	ARE	United Arab Emirates	0.846151975991622	3.6709246670819	2.27533256872593	6.976674864764861
cvd.deaths	2020	Mid. East/North Africa	DZA	Algeria	0.65365146606094	6.3117365566286905	4.06338260190018	9.52620595707805
cvd.deaths	2020	Latin Amer/Caribbean	ECU	Ecuador	0.65671445724893	11.3641996068234	8.53446215084573	15.4435016212676
cvd.deaths	2020	Mid. East/North Africa	EGY	Egypt, Arab Rep.	0.597363341129599	3.7533743742512997	2.84446871549954	5.44755603455069
cvd.deaths	2020	Sub-Saharan Africa	ERI	Eritrea	0.400459411382762	11.9768404618979	7.737464623949659	17.4756007395546
cvd.deaths	2020	High-Income Countries	ESP	Spain	0.766506025058573	1.7471686091753698	1.43486205928246	2.39103169066668
cvd.deaths	2020	Centr/Eastern Eur Centr Asia	EST	Estonia	0.841817139147138	0.985918469770908	0.7626006685629241	1.39551036057364
cvd.deaths	2020	Sub-Saharan Africa	ETH	Ethiopia (excludes Eritrea)	0.353216349837522	7.8521842438736	5.5823405152200705	11.0271634504547
cvd.deaths	2020	High-Income Countries	FIN	Finland	0.857655552665083	0.9860061867079989	0.8398545067413469	1.36036252019563
cvd.deaths	2020	Southeast and East Asia	FJI	Fiji	0.671431490601499	3.8831873074854797	2.80796915993752	6.04952947988693
cvd.deaths	2020	High-Income Countries	FRA	France	0.836049443246129	1.3159180358873601	1.1456351479317899	1.7516621991833798
cvd.deaths	2020	Latin Amer/Caribbean	ARG	Argentina	0.721294302628992	5.3688000790543	4.26886527529713	7.45859186435475
cvd.deaths	2020	Southeast and East Asia	FSM	Micronesia, Fed. Sts.	0.584527228769055	3.8992875120801602	2.73507540240037	6.22666338782144
cvd.deaths	2020	Sub-Saharan Africa	GAB	Gabon	0.627609647280361	7.523510056819751	4.6459353353806705	12.020009761209
cvd.deaths	2020	High-Income Countries	GBR	United Kingdom	0.856920290432659	2.67427882373882	2.3157350074617202	3.56739721645905
cvd.deaths	2020	Centr/Eastern Eur Centr Asia	GEO	Georgia	0.729125888954526	1.27926764093385	0.8543300634393131	1.97025992559698
cvd.deaths	2020	Sub-Saharan Africa	GHA	Ghana	0.558462173287852	8.00451537174663	5.23564723926288	12.1475986046137
cvd.deaths	2020	Sub-Saharan Africa	GIN	Guinea	0.329877997039031	2.48003897343549	1.49002999258486	4.23079703804983
cvd.deaths	2020	Sub-Saharan Africa	GMB	Gambia, The	0.40452419422916	6.368539676438401	3.9397108483917602	10.2562253488809
cvd.deaths	2020	Sub-Saharan Africa	GNB	Guinea-Bissau	0.347798997943486	9.49160090481592	6.039162624027901	14.201446374910901
cvd.deaths	2020	Sub-Saharan Africa	GNQ	Equatorial Guinea	0.652124902941809	7.859945331099779	4.96387292878916	12.4363786320862
cvd.deaths	2020	High-Income Countries	GRC	Greece	0.789632219998033	1.37208628280561	1.12972006481913	1.93902729682532
cvd.deaths	2020	Centr/Eastern Eur Centr Asia	ARM	Armenia	0.69826889937921	1.28644533034513	0.831695302712871	2.31180238891306
cvd.deaths	2020	Latin Amer/Caribbean	GRD	Grenada	0.665086346623039	8.54035380897533	6.1775163780646	11.9427456397908
cvd.deaths	2020	Latin Amer/Caribbean	GTM	Guatemala	0.534571414248156	7.572913568319251	5.83661378089667	9.77056458459722
cvd.deaths	2020	Latin Amer/Caribbean	GUY	Guyana	0.642284644781673	9.12022862374525	6.10541117001888	13.7643424461173
cvd.deaths	2020	Latin Amer/Caribbean	HND	Honduras	0.508669245938408	9.25687552454872	6.9349426848974	12.332443095630099
cvd.deaths	2020	Centr/Eastern Eur Centr Asia	HRV	Croatia	0.795462271729482	1.35927494408143	1.00559291279789	1.9529464088806299
cvd.deaths	2020	Latin Amer/Caribbean	HTI	Haiti	0.446390613582292	4.66552470786135	3.15825275517623	7.57812978549488
cvd.deaths	2020	Centr/Eastern Eur Centr Asia	HUN	Hungary	0.787620389699141	1.54096134556517	1.17663276547521	2.0906304734082197
cvd.deaths	2020	Southeast and East Asia	IDN	Indonesia	0.651926647922518	0.775208325523308	0.5669827574457991	1.3012378328317
cvd.deaths	2020	South Asia	IND	India	0.568138149330912	0.245905515533762	0.147247320064586	0.443089649842215
cvd.deaths	2020	High-Income Countries	IRL	Ireland	0.871958822388357	2.25755564085717	1.7963203618392	3.1395186117628398
cvd.deaths	2020	Latin Amer/Caribbean	ATG	Antigua and Barbuda	0.746345330021488	8.823999523905659	5.834680985357	13.1552960561723
cvd.deaths	2020	Mid. East/North Africa	IRN	Iran, Islamic Rep.	0.691918763371909	3.1634414709766396	2.63588072526414	4.38028272835206
cvd.deaths	2020	Mid. East/North Africa	IRQ	Iraq	0.653300379638783	5.80271339952237	3.89305137024343	9.36251977681186
cvd.deaths	2020	High-Income Countries	ISL	Iceland	0.874323153425611	2.32719558580474	1.9004977234048	3.39323327726574
cvd.deaths	2020	Mid. East/North Africa	ISR	Israel	0.806351589333701	4.28459090217945	3.49417440349079	5.5870956550832895
cvd.deaths	2020	High-Income Countries	ITA	Italy	0.803635679966778	0.79666870570177	0.688573443360652	1.0036556694216
cvd.deaths	2020	Latin Amer/Caribbean	JAM	Jamaica	0.680567176976565	6.24045562592197	4.71855533589412	8.206745411486011
cvd.deaths	2020	Mid. East/North Africa	JOR	Jordan	0.720068239915947	9.71320543917646	7.254533099169411	13.3577906429028
cvd.deaths	2020	Southeast and East Asia	JPN	Japan	0.869106879336459	0.9646940178468009	0.807526302541179	1.20791805900802
cvd.deaths	2020	Centr/Eastern Eur Centr Asia	KAZ	Kazakhstan	0.722788768207953	1.08898444233434	0.730466656951286	1.7358795748528
cvd.deaths	2020	Sub-Saharan Africa	KEN	Kenya	0.516136571818187	1.18833657800441	0.628322680521826	2.30072261614525
cvd.deaths	2020	High-Income Countries	AUS	Australia	0.842051314482691	1.8984904207922	1.47019471481424	2.70956315479806
cvd.deaths	2020	Centr/Eastern Eur Centr Asia	KGZ	Kyrgyz Republic	0.600499553804348	3.69308069493517	2.60187684014776	5.74850968411771
cvd.deaths	2020	Southeast and East Asia	KHM	Cambodia	0.468876053670987	3.5944057041744295	2.65420246192433	5.56962336519143
cvd.deaths	2020	Southeast and East Asia	KIR	Kiribati	0.523454113096381	2.4819125233206702	1.55983557422072	4.44990506306826
cvd.deaths	2020	Southeast and East Asia	KOR	Korea, Rep.	0.883717569055359	0.458280557105473	0.403487145715969	0.60083913118768
cvd.deaths	2020	Mid. East/North Africa	KWT	Kuwait	0.843459812023503	16.5329535952722	11.1863571886071	24.7866691750769
cvd.deaths	2020	Southeast and East Asia	LAO	Lao PDR	0.484192959345392	1.24181083959626	0.9231542655559829	1.92845664951917
cvd.deaths	2020	Mid. East/North Africa	LBN	Lebanon	0.742009720142934	6.52613233744221	5.18590140596722	8.51551576472446
cvd.deaths	2020	Sub-Saharan Africa	LBR	Liberia	0.348133889761756	9.0128136296968009	5.8243647178887	14.105336543279702
cvd.deaths	2020	Mid. East/North Africa	LBY	Libya	0.720270392863655	7.77054256917173	5.44744649662091	11.532040265264799
cvd.deaths	2020	Latin Amer/Caribbean	LCA	St. Lucia	0.669720489592338	7.12290620080019	5.1875329893200695	9.87623845150074
diabetes.deaths	2020	South Asia	AFG	Afghanistan	0.32983006796412	4.41804421028359	2.09762933220299	9.637190273319419
diabetes.deaths	2020	High-Income Countries	AUT	Austria	0.852020385174284	2.18015913226533	1.82882739211387	3.09949909249933
diabetes.deaths	2020	South Asia	LKA	Sri Lanka	0.697648535082413	11.5439279087236	7.67957500655601	16.9648896192126
diabetes.deaths	2020	Sub-Saharan Africa	LSO	Lesotho	0.50674665490739	19.761923068875902	12.826681463988601	29.315160551153703
diabetes.deaths	2020	Centr/Eastern Eur Centr Asia	LTU	Lithuania	0.85275238761541	1.8018525418766098	1.38545771796045	2.88215754063111
diabetes.deaths	2020	High-Income Countries	LUX	Luxembourg	0.882495316094676	2.85622130743448	2.13762387091372	4.07504809709427
diabetes.deaths	2020	Centr/Eastern Eur Centr Asia	LVA	Latvia	0.827900448409988	1.45044591815774	1.1496003097823	2.18068844366918
diabetes.deaths	2020	Mid. East/North Africa	MAR	Morocco	0.555246068582659	8.64555108617924	5.89125935707475	13.6533140810397
diabetes.deaths	2020	Centr/Eastern Eur Centr Asia	MDA	Moldova	0.727710540349217	1.38966427743121	0.9770008145303729	2.5153116954195602
diabetes.deaths	2020	Sub-Saharan Africa	MDG	Madagascar	0.392778708989164	12.629236494354501	8.35947068133656	18.8177751827655
diabetes.deaths	2020	South Asia	MDV	Maldives	0.647608589281031	6.35776520950462	3.4977127068467797	10.953028313171801
diabetes.deaths	2020	Latin Amer/Caribbean	MEX	Mexico	0.660119061584711	14.9268099130025	12.881604075248301	18.2780321783862
diabetes.deaths	2020	Centr/Eastern Eur Centr Asia	AZE	Azerbaijan	0.692605192199032	2.15756705837835	1.4734582386550101	3.9493238743580896
diabetes.deaths	2020	Southeast and East Asia	MHL	Marshall Islands	0.568837509186186	4.98980844313051	3.53879020622231	8.52369604494256
diabetes.deaths	2020	Centr/Eastern Eur Centr Asia	MKD	Macedonia, FYR	0.747849899969173	6.57044702625804	4.81150722484599	9.46705092505508
diabetes.deaths	2020	Sub-Saharan Africa	MLI	Mali	0.262629218759395	3.95531127260099	2.39885770743403	7.19187503166782
diabetes.deaths	2020	High-Income Countries	MLT	Malta	0.798375166241004	5.92787709470526	4.49082787054252	8.56198085864764
diabetes.deaths	2020	Southeast and East Asia	MMR	Myanmar	0.529434702877063	4.0752970916191	2.92562968049792	6.488357105756861
diabetes.deaths	2020	Centr/Eastern Eur Centr Asia	MNE	Montenegro	0.792554392852858	2.14306715843171	0.9137333907064119	5.169024067342369
diabetes.deaths	2020	Centr/Eastern Eur Centr Asia	MNG	Mongolia	0.61462963730677	6.07151038407281	4.12505935637782	9.37765111640762
diabetes.deaths	2020	Sub-Saharan Africa	MOZ	Mozambique	0.320291181995807	5.57415691432827	3.14068218779399	9.853803742447601
diabetes.deaths	2020	Sub-Saharan Africa	MRT	Mauritania	0.49136560259205603	17.6095272294776	11.0904262305683	26.842947706515602
diabetes.deaths	2020	Sub-Saharan Africa	MUS	Mauritius	0.714629803881546	33.0832747255692	24.6900814552715	43.7378501651313
diabetes.deaths	2020	Sub-Saharan Africa	BDI	Burundi	0.286496000475545	12.7143802421434	8.18458380693731	19.8307231715496
diabetes.deaths	2020	Sub-Saharan Africa	MWI	Malawi	0.377879020413869	1.95983034832972	1.22435071641513	3.44604359929186
diabetes.deaths	2020	Southeast and East Asia	MYS	Malaysia	0.738743992650626	2.70291330503881	2.0700177015376	4.25426432120089
diabetes.deaths	2020	Sub-Saharan Africa	NAM	Namibia	0.614435889089058	27.8032710830067	18.1981295709434	40.7400909571518
diabetes.deaths	2020	Sub-Saharan Africa	NER	Niger	0.164539264581005	0.0012327854816363	7.77003633111451e-4	0.00201556343910891
diabetes.deaths	2020	Sub-Saharan Africa	NGA	Nigeria	0.496204741160216	8.36586463526508	5.23869990761336	12.970057625353801
diabetes.deaths	2020	Latin Amer/Caribbean	NIC	Nicaragua	0.520292670400273	17.1518961838188	12.7695000575004	22.8306919204643
diabetes.deaths	2020	High-Income Countries	NLD	Netherlands	0.886558566295774	0.279836042585307	0.12353395378644401	0.744186010167284
diabetes.deaths	2020	High-Income Countries	NOR	Norway	0.914529920283541	2.014694955156	1.721777452811	2.9778598614717398
diabetes.deaths	2020	South Asia	NPL	Nepal	0.427417089099115	2.50817378884419	1.21130407149598	5.36858834113508
diabetes.deaths	2020	High-Income Countries	NZL	New Zealand	0.847398736836909	2.11479795199809	1.68149279961166	3.29361510288416
diabetes.deaths	2020	High-Income Countries	BEL	Belgium	0.851346648590241	3.893220905373	3.38138487018848	5.48313837172429
diabetes.deaths	2020	Mid. East/North Africa	OMN	Oman	0.768854215658189	7.921943272730229	5.07668889455845	12.8938294784267
diabetes.deaths	2020	South Asia	PAK	Pakistan	0.497364405611904	8.24243678317162	4.56947420048706	13.9615888798468
diabetes.deaths	2020	Latin Amer/Caribbean	PAN	Panama	0.703788489528527	18.9109418656621	14.488941134810199	24.9559542870146
diabetes.deaths	2020	Latin Amer/Caribbean	PER	Peru	0.658672243500517	9.84956509867582	6.6673118362299695	15.0568508590568
diabetes.deaths	2020	Southeast and East Asia	PHL	Philippines	0.644867233233664	4.31137526895072	3.52114292204707	5.8156751209415
diabetes.deaths	2020	Southeast and East Asia	PNG	Papua New Guinea	0.415186878578667	3.4141554416944297e-6	1.54633064325393e-6	8.118609495233459e-6
diabetes.deaths	2020	Centr/Eastern Eur Centr Asia	POL	Poland	0.808795317506383	1.46847323720073	1.20201927744575	2.18873657118343
diabetes.deaths	2020	High-Income Countries	PRT	Portugal	0.741037384212082	2.07576832636286	1.82290307822051	2.88092524830857
diabetes.deaths	2020	Latin Amer/Caribbean	PRY	Paraguay	0.631057688560962	11.5064388170371	8.01297591253968	16.240186082424902
diabetes.deaths	2020	Sub-Saharan Africa	BEN	Benin	0.36696448721315	12.788865613899599	8.02269614017378	20.3423904051491
diabetes.deaths	2020	Mid. East/North Africa	PSE	Palestine	0.623810015023286	7.446122602320041	5.01245420464306	11.002426801835
diabetes.deaths	2020	Mid. East/North Africa	QAT	Qatar	0.841467395353032	12.3577288800575	8.13447205292861	19.4990212902302
diabetes.deaths	2020	Centr/Eastern Eur Centr Asia	ROU	Romania	0.764276444363666	4.68169448279551	3.6189834773752696	6.60747856880856
diabetes.deaths	2020	Centr/Eastern Eur Centr Asia	RUS	Russian Federation	0.806011474298182	2.65353292586631	2.06019387820526	3.9113388949455605
diabetes.deaths	2020	Sub-Saharan Africa	RWA	Rwanda	0.429896595971404	53.8159547150137	45.5470112189448	60.6446981096383
diabetes.deaths	2020	Mid. East/North Africa	SAU	Saudi Arabia	0.810541860714478	15.139672918108099	10.617718759399999	22.2100961961278
diabetes.deaths	2020	Sub-Saharan Africa	SDN	Sudan	0.53345542199362606	13.6783502561271	8.39402868052778	21.188821921900498
diabetes.deaths	2020	Sub-Saharan Africa	SEN	Senegal	0.401197515620742	27.5171245387592	19.1563686374834	37.8800325490899
diabetes.deaths	2020	Southeast and East Asia	SGP	Singapore	0.854296009592945	2.69240433518006	2.15156628210275	4.36349672941601
diabetes.deaths	2020	Southeast and East Asia	SLB	Solomon Islands	0.426112428669488	5.71316263324323	3.5649736810412698	9.3377151355063
diabetes.deaths	2020	Sub-Saharan Africa	BFA	Burkina Faso	0.279871317215145	6.318244325561009	2.11809076907434	16.6657442340674
diabetes.deaths	2020	Sub-Saharan Africa	SLE	Sierra Leone	0.352412021842938	16.3967013191896	10.8327578026507	24.237598791447603
diabetes.deaths	2020	Latin Amer/Caribbean	SLV	El Salvador	0.558919894116032	13.4558748924562	9.249331393689241	19.631977935143
diabetes.deaths	2020	Centr/Eastern Eur Centr Asia	SRB	Serbia	0.789183332686432	1.1631767461143199	0.557320626193623	2.59480013750593
diabetes.deaths	2020	Sub-Saharan Africa	STP	Sao Tome and Principe	0.497861408762174	8.805550592088391	5.48624107070742	14.225378866893
diabetes.deaths	2020	Latin Amer/Caribbean	SUR	Suriname	0.630683705083472	19.0961008220697	12.957622878278999	28.0043368941059
diabetes.deaths	2020	Centr/Eastern Eur Centr Asia	SVK	Slovak Republic	0.80830596588062	4.128159285528301	3.18228307060249	5.914982043054421
diabetes.deaths	2020	Centr/Eastern Eur Centr Asia	SVN	Slovenia	0.840373845574037	2.86088688047502	2.07269713479186	4.35208858027393
diabetes.deaths	2020	High-Income Countries	SWE	Sweden	0.88506201036603	1.6510260659783	1.42620493838157	2.20445217104912
diabetes.deaths	2020	South Asia	BGD	Bangladesh	0.483079169271683	0.358385033408926	0.223323219802608	0.679349639655536
diabetes.deaths	2020	Sub-Saharan Africa	SWZ	Swaziland	0.581653071099534	20.0676158945916	13.0084944621821	29.452556119979402
diabetes.deaths	2020	Sub-Saharan Africa	SYC	Seychelles	0.726663769455011	15.5497220731969	11.8060543674943	20.8609296770247
diabetes.deaths	2020	Mid. East/North Africa	SYR	Syrian Arab Republic	0.61772759307296	6.05029747210816	4.30621494214736	9.338244436466619
diabetes.deaths	2020	Sub-Saharan Africa	TCD	Chad	0.236103082769538	10.3564350860673	6.71747111174484	15.764248795271099
diabetes.deaths	2020	Sub-Saharan Africa	TGO	Togo	0.402356922397572	51.222865850850795	42.0402691615864	58.334452872184904
diabetes.deaths	2020	Southeast and East Asia	THA	Thailand	0.679119989171207	5.51031883516671	2.65993636401158	11.1743117431887
diabetes.deaths	2020	Centr/Eastern Eur Centr Asia	TJK	Tajikistan	0.537690530515565	6.22934766277373	4.12480629855378	10.146046191090601
diabetes.deaths	2020	Centr/Eastern Eur Centr Asia	TKM	Turkmenistan	0.678298179976148	1.1633644753469299	0.733374104829177	2.17856855464002
diabetes.deaths	2020	Southeast and East Asia	TLS	Timor-Leste	0.442349336035765	17.1586486532101	12.5572940538375	23.3816347526106
diabetes.deaths	2020	Southeast and East Asia	TON	Tonga	0.622104455604093	6.71418747485454	4.2523981763929495	10.6068393363063
diabetes.deaths	2020	Centr/Eastern Eur Centr Asia	BGR	Bulgaria	0.765089710642011	1.72900092266484	1.25756703725873	2.7159815204435898
diabetes.deaths	2020	Latin Amer/Caribbean	TTO	Trinidad and Tobago	0.766422080818681	18.0058344993762	12.227808317275999	25.9725996144993
diabetes.deaths	2020	Mid. East/North Africa	TUN	Tunisia	0.677615147910612	11.885494580751	8.29512801362775	17.5480923340601
diabetes.deaths	2020	Mid. East/North Africa	TUR	Turkey	0.70579974360086	0.500082274311969	0.235883480409667	1.36812752059423
diabetes.deaths	2020	Southeast and East Asia	TWN	Taiwan	0.871247947250766	4.2499883530961995	3.39962267856988	5.8820528999600805
diabetes.deaths	2020	Sub-Saharan Africa	TZA	Tanzania	0.438747237740344	13.353623259782099	8.61167297658134	19.5794913499042
diabetes.deaths	2020	Sub-Saharan Africa	UGA	Uganda	0.416846079190348	18.9899694439057	12.696308741078099	26.7792534472183
diabetes.deaths	2020	Centr/Eastern Eur Centr Asia	UKR	Ukraine	0.759929872218543	2.17682729993029	1.60307790762412	3.1574814054072196
diabetes.deaths	2020	Latin Amer/Caribbean	URY	Uruguay	0.716169766093523	13.973378566558	9.35086453510686	20.6526648701472
diabetes.deaths	2020	High-Income Countries	USA	United States	0.860792773409847	6.71866283910225	6.04392536581353	9.86641598389493
diabetes.deaths	2020	Centr/Eastern Eur Centr Asia	UZB	Uzbekistan	0.659124204371032	4.7216633377587804	3.05038685104118	8.29052994511809
diabetes.deaths	2020	Mid. East/North Africa	BHR	Bahrain	0.748103083095047	10.8467096094765	7.567653496518879	16.1913085072329
diabetes.deaths	2020	Latin Amer/Caribbean	VCT	St. Vincent and the Grenadines	0.632860904072373	38.4139669850812	31.9388389557333	45.8099612601004
diabetes.deaths	2020	Latin Amer/Caribbean	VEN	Venezuela	0.60003478118243	8.73280449426242	6.21764591840443	13.0506067570932
diabetes.deaths	2020	Southeast and East Asia	VNM	Vietnam	0.623090320139283	1.8596776461375901	1.39282705505944	3.3017202089467497
diabetes.deaths	2020	Southeast and East Asia	VUT	Vanuatu	0.470038390856612	3.01494786588758	1.8375148775438301	4.93649145303937
diabetes.deaths	2020	Southeast and East Asia	WSM	Samoa	0.590075295612806	8.69888522149762	5.69326507354223	13.2739378795801
diabetes.deaths	2020	Mid. East/North Africa	YEM	Yemen, Rep.	0.44689306923482	23.8349654760102	13.6706662442624	38.8413914087775
diabetes.deaths	2020	Sub-Saharan Africa	ZAF	South Africa	0.677166096009468	16.4458990591283	12.315647051318	22.3283777918379
diabetes.deaths	2020	Sub-Saharan Africa	ZMB	Zambia	0.49748556148019	10.5514234050035	6.75232473991699	15.3276589121947
diabetes.deaths	2020	Sub-Saharan Africa	ZWE	Zimbabwe	0.471573170735407	18.1640139003648	12.1329105966906	26.6437442877211
diabetes.deaths	2020	Latin Amer/Caribbean	BHS	Bahamas, The	0.802948018163753	11.1388818164481	7.00473527254127	17.012070708480103
diabetes.deaths	2020	Sub-Saharan Africa	AGO	Angola	0.447283991858922	15.9237099720515	10.4451333562505	23.1518324593729
diabetes.deaths	2020	Centr/Eastern Eur Centr Asia	BIH	Bosnia and Herzegovina	0.720202056378697	2.28078182143074	1.55804935102665	3.76179783990703
diabetes.deaths	2020	Centr/Eastern Eur Centr Asia	BLR	Belarus	0.782381564892966	1.6488034076684501	1.12984119792422	2.86918047127424
diabetes.deaths	2020	Latin Amer/Caribbean	BLZ	Belize	0.607060046133776	15.7260944527775	10.704934537578401	22.3660353655952
diabetes.deaths	2020	Latin Amer/Caribbean	BOL	Bolivia	0.594854443460131	15.6912679215396	11.3674947600813	21.4177001110719
diabetes.deaths	2020	Latin Amer/Caribbean	BRA	Brazil	0.649201568351328	6.5785174540129	5.55854709603769	9.14949257787212
diabetes.deaths	2020	Latin Amer/Caribbean	BRB	Barbados	0.74436664552373	20.4102481701388	15.807303728181802	26.042718247038298
diabetes.deaths	2020	Southeast and East Asia	BRN	Brunei	0.80742409075008	6.24356443858687	4.13734834146711	9.60449219651284
diabetes.deaths	2020	South Asia	BTN	Bhutan	0.468714478980695	4.0450753839373	1.8826918899857998	8.495007820453921
diabetes.deaths	2020	Sub-Saharan Africa	BWA	Botswana	0.639275298342726	25.7939931367118	16.637225276079	36.6071109947033
diabetes.deaths	2020	Sub-Saharan Africa	CAF	Central African Republic	0.305426298180724	5.21160619168033	3.3969907728245903	8.88720364836315
diabetes.deaths	2020	Centr/Eastern Eur Centr Asia	ALB	Albania	0.703790245372837	27.7704353922361	20.279625544883302	36.6763897332576
diabetes.deaths	2020	High-Income Countries	CAN	Canada	0.871992631299453	3.1236972190176	2.65919858153084	4.645055329839471
diabetes.deaths	2020	High-Income Countries	CHE	Switzerland	0.932027644512362	2.28404223995516	1.8542844233821298	3.07536139561577
diabetes.deaths	2020	Latin Amer/Caribbean	CHL	Chile	0.769213676196926	10.712473696768301	8.11162798548079	14.4024713996021
diabetes.deaths	2020	Southeast and East Asia	CHN	China	0.713364584593745	0.235648747712108	0.187320682842736	0.340765858738023
diabetes.deaths	2020	Sub-Saharan Africa	CIV	Cote d'Ivoire	0.419040103341885	12.6780740218669	8.37764156790746	18.4479990933942
diabetes.deaths	2020	Sub-Saharan Africa	CMR	Cameroon	0.472285846440991	14.599355127409499	9.54444813996666	21.2507006690469
diabetes.deaths	2020	Sub-Saharan Africa	COD	Congo, Dem. Rep.	0.376712271159843	4.23498001585114	1.51308834942961	11.8149875579668
diabetes.deaths	2020	Sub-Saharan Africa	COG	Congo, Rep.	0.578451546357964	17.9124637899192	12.0025986743312	26.2392103473552
diabetes.deaths	2020	Latin Amer/Caribbean	COL	Colombia	0.650855354021142	24.6537734273291	19.0253380450316	31.590784961835798
diabetes.deaths	2020	Sub-Saharan Africa	COM	Comoros	0.472003132433584	13.186625777893399	8.86243004098934	19.4614438977133
diabetes.deaths	2020	Sub-Saharan Africa	CPV	Cape Verde	0.528461594777472	4.8335921388690295	3.02570719090813	8.21757881019159
diabetes.deaths	2020	Latin Amer/Caribbean	CRI	Costa Rica	0.696194605172093	8.93949188807213	5.7305142727361	13.327776635304001
diabetes.deaths	2020	Latin Amer/Caribbean	CUB	Cuba	0.665210747223401	13.4949902088789	9.808147238803471	18.4604931194845
diabetes.deaths	2020	High-Income Countries	CYP	Cyprus	0.833059522677264	2.7451094819042	1.3782586730264401	5.65563292304036
diabetes.deaths	2020	Centr/Eastern Eur Centr Asia	CZE	Czech Republic	0.82662663116323	1.29445306347217	1.0013292220802401	1.8875513974847098
diabetes.deaths	2020	High-Income Countries	DEU	Germany	0.901438614019463	2.63623072319403	2.26699875453155	3.68796651498255
diabetes.deaths	2020	Sub-Saharan Africa	DJI	Djibouti	0.481879945321652	35.874487447985096	24.558469391058697	46.775815741264495
diabetes.deaths	2020	Latin Amer/Caribbean	DMA	Dominica	0.744419943891979	9.18108256073522	5.95519738725256	13.568639135518001
diabetes.deaths	2020	High-Income Countries	DNK	Denmark	0.894368296843327	1.7732927957497198	1.4665245925785	2.481632096405
diabetes.deaths	2020	Latin Amer/Caribbean	DOM	Dominican Republic	0.615635625027175	12.9940528562788	9.63435282180134	17.659714697765
diabetes.deaths	2020	Mid. East/North Africa	ARE	United Arab Emirates	0.846151975991622	4.74048270058413	2.9080302106204803	8.99977695706523
diabetes.deaths	2020	Mid. East/North Africa	DZA	Algeria	0.65365146606094	9.75748753788336	6.31253461257235	14.709361009392799
diabetes.deaths	2020	Latin Amer/Caribbean	ECU	Ecuador	0.65671445724893	17.999680405853997	13.574261664772798	24.1066705916845
diabetes.deaths	2020	Mid. East/North Africa	EGY	Egypt, Arab Rep.	0.597363341129599	5.15708683074271	3.88083069349125	7.38369439731413
diabetes.deaths	2020	Sub-Saharan Africa	ERI	Eritrea	0.400459411382762	19.352431984528902	12.573404108231202	27.3071056454941
diabetes.deaths	2020	High-Income Countries	ESP	Spain	0.766506025058573	2.19041911075974	1.80904204653504	2.90153846731066
diabetes.deaths	2020	Centr/Eastern Eur Centr Asia	EST	Estonia	0.841817139147138	1.87357740982501	1.49327757178004	3.02230908693228
diabetes.deaths	2020	Sub-Saharan Africa	ETH	Ethiopia (excludes Eritrea)	0.353216349837522	12.985857103272599	9.285398679346759	17.6062680807196
diabetes.deaths	2020	High-Income Countries	FIN	Finland	0.857655552665083	1.6698896059221	1.4272238063579	2.4277513374567397
diabetes.deaths	2020	Southeast and East Asia	FJI	Fiji	0.671431490601499	4.8335432936418	3.4193815042260005	7.3654828327837905
diabetes.deaths	2020	High-Income Countries	FRA	France	0.836049443246129	2.03196145193676	1.7921159677371599	2.84174957377798
diabetes.deaths	2020	Latin Amer/Caribbean	ARG	Argentina	0.721294302628992	8.69921866502797	6.95738715678378	12.3115818069279
diabetes.deaths	2020	Southeast and East Asia	FSM	Micronesia, Fed. Sts.	0.584527228769055	4.85748801076372	3.45290704643786	7.539757991482269
diabetes.deaths	2020	Sub-Saharan Africa	GAB	Gabon	0.627609647280361	12.768305540653499	7.94173545895755	19.6849088626198
diabetes.deaths	2020	High-Income Countries	GBR	United Kingdom	0.856920290432659	3.67599623898798	3.22243505104814	4.77607130674356
diabetes.deaths	2020	Centr/Eastern Eur Centr Asia	GEO	Georgia	0.729125888954526	2.4732089210835	1.6563131766938899	3.9778363024762204
diabetes.deaths	2020	Sub-Saharan Africa	GHA	Ghana	0.558462173287852	15.2193509453196	10.3309285486843	22.4193591750182
diabetes.deaths	2020	Sub-Saharan Africa	GIN	Guinea	0.329877997039031	4.9371686107371495	3.08559476695795	7.70869798840116
diabetes.deaths	2020	Sub-Saharan Africa	GMB	Gambia, The	0.40452419422916	11.6590234748557	7.44212931073507	18.1171097189265
diabetes.deaths	2020	Sub-Saharan Africa	GNB	Guinea-Bissau	0.347798997943486	16.8048823333667	11.194580454665	23.9472453819375
diabetes.deaths	2020	Sub-Saharan Africa	GNQ	Equatorial Guinea	0.652124902941809	13.1455684697872	8.532374780582309	19.837336544461
diabetes.deaths	2020	High-Income Countries	GRC	Greece	0.789632219998033	2.22079716433091	1.8271908043057201	3.1754870670011397
diabetes.deaths	2020	Centr/Eastern Eur Centr Asia	ARM	Armenia	0.69826889937921	2.22682553007888	1.4478885069115999	4.05405563421741
diabetes.deaths	2020	Latin Amer/Caribbean	GRD	Grenada	0.665086346623039	13.372285661294	9.916203434242309	18.187240395391598
diabetes.deaths	2020	Latin Amer/Caribbean	GTM	Guatemala	0.534571414248156	13.8302865627054	10.7317222282608	17.8224201418996
diabetes.deaths	2020	Latin Amer/Caribbean	GUY	Guyana	0.642284644781673	14.953313998553	10.1361199757647	21.6592992198469
diabetes.deaths	2020	Latin Amer/Caribbean	HND	Honduras	0.508669245938408	15.5706663604337	12.044522092330299	20.2537377518841
diabetes.deaths	2020	Centr/Eastern Eur Centr Asia	HRV	Croatia	0.795462271729482	2.2455418921927	1.67458337313687	3.23206147082351
diabetes.deaths	2020	Latin Amer/Caribbean	HTI	Haiti	0.446390613582292	7.0746377316049	4.86182940582233	11.4015333789684
diabetes.deaths	2020	Centr/Eastern Eur Centr Asia	HUN	Hungary	0.787620389699141	2.54199520003643	1.93015248123653	3.60976111776199
diabetes.deaths	2020	Southeast and East Asia	IDN	Indonesia	0.651926647922518	1.15301623705702	0.849556300229894	1.88789624049495
diabetes.deaths	2020	South Asia	IND	India	0.568138149330912	0.318275749511487	0.186420367418962	0.574491870164592
diabetes.deaths	2020	High-Income Countries	IRL	Ireland	0.871958822388357	2.91409911889372	2.32073015781631	4.13445003810887
diabetes.deaths	2020	Latin Amer/Caribbean	ATG	Antigua and Barbuda	0.746345330021488	15.193201855051	10.1802949168418	22.0580271236824
diabetes.deaths	2020	Mid. East/North Africa	IRN	Iran, Islamic Rep.	0.691918763371909	4.58460800218961	3.8185222843928504	6.39702046792759
diabetes.deaths	2020	Mid. East/North Africa	IRQ	Iraq	0.653300379638783	8.8943684511586	5.9622139009013	14.140288154458998
diabetes.deaths	2020	High-Income Countries	ISL	Iceland	0.874323153425611	3.31494116654056	2.7256953310527	4.7425705231335
diabetes.deaths	2020	Mid. East/North Africa	ISR	Israel	0.806351589333701	6.53708464288892	5.35393403898112	8.68572800140035
diabetes.deaths	2020	High-Income Countries	ITA	Italy	0.803635679966778	1.3078522905356	1.14480655130561	1.7253955849677
diabetes.deaths	2020	Latin Amer/Caribbean	JAM	Jamaica	0.680567176976565	11.7623798766753	8.91822323926904	15.454111688161401
diabetes.deaths	2020	Mid. East/North Africa	JOR	Jordan	0.720068239915947	13.902963409522101	10.501046887155201	18.8895480516785
diabetes.deaths	2020	Southeast and East Asia	JPN	Japan	0.869106879336459	1.65310768857371	1.4229640293727	2.26634185756934
diabetes.deaths	2020	Centr/Eastern Eur Centr Asia	KAZ	Kazakhstan	0.722788768207953	2.03006703870166	1.37270683187481	3.3072740722630902
diabetes.deaths	2020	Sub-Saharan Africa	KEN	Kenya	0.516136571818187	2.10325243856928	1.1060154406233	4.21886312600917
diabetes.deaths	2020	High-Income Countries	AUS	Australia	0.842051314482691	3.04059905068282	2.3759342112095303	4.62555633789513
diabetes.deaths	2020	Centr/Eastern Eur Centr Asia	KGZ	Kyrgyz Republic	0.600499553804348	6.91543146254954	4.91964329301894	10.9238812140131
diabetes.deaths	2020	Southeast and East Asia	KHM	Cambodia	0.468876053670987	5.8968626616163196	4.35327535406323	9.02350284856302
diabetes.deaths	2020	Southeast and East Asia	KIR	Kiribati	0.523454113096381	3.03345157652259	1.94104249288888	5.22872277585393
diabetes.deaths	2020	Southeast and East Asia	KOR	Korea, Rep.	0.883717569055359	0.858932628199999	0.760471991057254	1.20239646636089
diabetes.deaths	2020	Mid. East/North Africa	KWT	Kuwait	0.843459812023503	18.5031356969852	12.720635437744802	27.0098605629318
diabetes.deaths	2020	Southeast and East Asia	LAO	Lao PDR	0.484192959345392	1.76719946567072	1.33285457122553	2.9868166575977897
diabetes.deaths	2020	Mid. East/North Africa	LBN	Lebanon	0.742009720142934	9.657539262253149	7.70984371159832	12.916362685128298
diabetes.deaths	2020	Sub-Saharan Africa	LBR	Liberia	0.348133889761756	17.1601058299359	11.353115911009901	25.283567995588303
diabetes.deaths	2020	Mid. East/North Africa	LBY	Libya	0.720270392863655	10.789595642652799	7.52714595264362	16.1596141265721
diabetes.deaths	2020	Latin Amer/Caribbean	LCA	St. Lucia	0.669720489592338	14.2635117822286	10.7061580981719	18.9363986363942
cvd.dalys	2020	South Asia	AFG	Afghanistan	0.32983006796412	3.32366347231031	1.55895133895201	7.25169138729505
cvd.dalys	2020	High-Income Countries	AUT	Austria	0.852020385174284	2.16006949372423	1.7970114596497202	3.1662477785006997
cvd.dalys	2020	South Asia	LKA	Sri Lanka	0.697648535082413	8.685237556531861	6.11044589269773	12.3557722301363
cvd.dalys	2020	Sub-Saharan Africa	LSO	Lesotho	0.50674665490739	14.2597201928605	9.469867566371459	21.0783735895119
cvd.dalys	2020	Centr/Eastern Eur Centr Asia	LTU	Lithuania	0.85275238761541	1.24799005638276	0.9584818756397291	1.99891606925541
cvd.dalys	2020	High-Income Countries	LUX	Luxembourg	0.882495316094676	2.9925115558537296	2.2040544244790303	4.43700768507339
cvd.dalys	2020	Centr/Eastern Eur Centr Asia	LVA	Latvia	0.827900448409988	0.9837705505188419	0.775227532524404	1.4601212960391499
cvd.dalys	2020	Mid. East/North Africa	MAR	Morocco	0.555246068582659	7.30336306111163	4.91676032303039	10.9536107047308
cvd.dalys	2020	Centr/Eastern Eur Centr Asia	MDA	Moldova	0.727710540349217	1.05148495690194	0.74776601998654	1.8155134788565002
cvd.dalys	2020	Sub-Saharan Africa	MDG	Madagascar	0.392778708989164	9.787776132913569	6.41608879523628	15.065492675986999
cvd.dalys	2020	South Asia	MDV	Maldives	0.647608589281031	5.68032132205491	3.15797115434358	9.3709331654983
cvd.dalys	2020	Latin Amer/Caribbean	MEX	Mexico	0.660119061584711	13.4499523291223	11.72231064643	16.5057206738318
cvd.dalys	2020	Centr/Eastern Eur Centr Asia	AZE	Azerbaijan	0.692605192199032	1.7678326266323998	1.22105753485815	3.01155527685717
cvd.dalys	2020	Southeast and East Asia	MHL	Marshall Islands	0.568837509186186	5.42316242373739	3.7086551789995195	8.61006738197343
cvd.dalys	2020	Centr/Eastern Eur Centr Asia	MKD	Macedonia, FYR	0.747849899969173	4.7511980840496	3.53490925777244	6.54375042388485
cvd.dalys	2020	Sub-Saharan Africa	MLI	Mali	0.262629218759395	2.89438340315114	1.77068774172346	5.33466640456742
cvd.dalys	2020	High-Income Countries	MLT	Malta	0.798375166241004	6.25659797040079	4.71864471077994	8.930585692833521
cvd.dalys	2020	Southeast and East Asia	MMR	Myanmar	0.529434702877063	3.68080105596812	2.59671694141727	5.5558660979928804
cvd.dalys	2020	Centr/Eastern Eur Centr Asia	MNE	Montenegro	0.792554392852858	1.87532891974647	0.797986127248095	4.512798743917109
cvd.dalys	2020	Centr/Eastern Eur Centr Asia	MNG	Mongolia	0.61462963730677	5.09566538518376	3.4703247327824602	7.65912044679145
cvd.dalys	2020	Sub-Saharan Africa	MOZ	Mozambique	0.320291181995807	3.18438902257641	1.75904831956603	5.70355758536751
cvd.dalys	2020	Sub-Saharan Africa	MRT	Mauritania	0.49136560259205603	13.350714074504799	8.57337803111834	20.2847232739896
cvd.dalys	2020	Sub-Saharan Africa	MUS	Mauritius	0.714629803881546	27.588243856549898	20.9727157734796	35.4778233884974
cvd.dalys	2020	Sub-Saharan Africa	BDI	Burundi	0.286496000475545	10.5223191264846	6.85122012533632	16.727119729208102
cvd.dalys	2020	Sub-Saharan Africa	MWI	Malawi	0.377879020413869	1.4979624933417302	0.95067022345737	2.7641474921083398
cvd.dalys	2020	Southeast and East Asia	MYS	Malaysia	0.738743992650626	2.5666999206942798	1.9505884559634101	4.30587763329703
cvd.dalys	2020	Sub-Saharan Africa	NAM	Namibia	0.614435889089058	22.2099099512529	15.0201247394197	32.1218383673788
cvd.dalys	2020	Sub-Saharan Africa	NER	Niger	0.164539264581005	8.617888357820289e-4	5.340606215539779e-4	0.00139558427654562
cvd.dalys	2020	Sub-Saharan Africa	NGA	Nigeria	0.496204741160216	6.57535344928908	4.171974166836749	10.1345807117651
cvd.dalys	2020	Latin Amer/Caribbean	NIC	Nicaragua	0.520292670400273	14.270157099361999	10.6664340924439	18.8691061594517
cvd.dalys	2020	High-Income Countries	NLD	Netherlands	0.886558566295774	0.266296594524068	0.114928591419628	0.7018753325740711
cvd.dalys	2020	High-Income Countries	NOR	Norway	0.914529920283541	1.95092157204975	1.64479070036409	3.0642120339524697
cvd.dalys	2020	South Asia	NPL	Nepal	0.427417089099115	2.29213493335988	1.11732697954566	4.7866344495061695
cvd.dalys	2020	High-Income Countries	NZL	New Zealand	0.847398736836909	1.7881006647815199	1.39879058804261	2.7035704534266
cvd.dalys	2020	High-Income Countries	BEL	Belgium	0.851346648590241	3.89470074609638	3.34260924050547	5.64242872795507
cvd.dalys	2020	Mid. East/North Africa	OMN	Oman	0.768854215658189	7.492605984377711	4.88331760843405	12.2220621419625
cvd.dalys	2020	South Asia	PAK	Pakistan	0.497364405611904	7.7726369761422704	4.50051649211912	13.2849168304563
cvd.dalys	2020	Latin Amer/Caribbean	PAN	Panama	0.703788489528527	15.799620645499902	12.2430397992024	20.6829458740245
cvd.dalys	2020	Latin Amer/Caribbean	PER	Peru	0.658672243500517	8.857289421257269	6.17756216693995	13.249034780352801
cvd.dalys	2020	Southeast and East Asia	PHL	Philippines	0.644867233233664	4.647522514220849	3.72590625660463	6.14581648253072
cvd.dalys	2020	Southeast and East Asia	PNG	Papua New Guinea	0.415186878578667	3.4584955399541403e-6	1.5664514876889699e-6	8.28598276186865e-6
cvd.dalys	2020	Centr/Eastern Eur Centr Asia	POL	Poland	0.808795317506383	1.19702020426065	0.996902365967544	1.7253307401384699
cvd.dalys	2020	High-Income Countries	PRT	Portugal	0.741037384212082	2.2531142850449	1.9526308084825799	3.14616910435976
cvd.dalys	2020	Latin Amer/Caribbean	PRY	Paraguay	0.631057688560962	9.87920125096	6.98470469816478	14.1655635370417
cvd.dalys	2020	Sub-Saharan Africa	BEN	Benin	0.36696448721315	8.89500937909398	5.610971766828101	14.3013296610625
cvd.dalys	2020	Mid. East/North Africa	PSE	Palestine	0.623810015023286	6.87114326640297	4.56339651153052	10.0519865266712
cvd.dalys	2020	Mid. East/North Africa	QAT	Qatar	0.841467395353032	12.7106793736675	8.103410456628241	20.1528604634053
cvd.dalys	2020	Centr/Eastern Eur Centr Asia	ROU	Romania	0.764276444363666	3.39246180383779	2.65734111025842	4.5643952820542
cvd.dalys	2020	Centr/Eastern Eur Centr Asia	RUS	Russian Federation	0.806011474298182	2.40817880533133	1.87819405684699	3.5097909894334403
cvd.dalys	2020	Sub-Saharan Africa	RWA	Rwanda	0.429896595971404	43.09497657323	35.711909196751	50.042029235734
cvd.dalys	2020	Mid. East/North Africa	SAU	Saudi Arabia	0.810541860714478	13.878895298226402	9.49868746522	20.550488883262798
cvd.dalys	2020	Sub-Saharan Africa	SDN	Sudan	0.53345542199362606	12.0414068003117	7.417167739638959	18.3165898614801
cvd.dalys	2020	Sub-Saharan Africa	SEN	Senegal	0.401197515620742	21.3032670110425	14.960435707988001	29.3277602751611
cvd.dalys	2020	Southeast and East Asia	SGP	Singapore	0.854296009592945	3.14032115087211	2.45502158205523	5.40231404665144
cvd.dalys	2020	Southeast and East Asia	SLB	Solomon Islands	0.426112428669488	5.28362757279349	3.30579925766529	8.89856663174376
cvd.dalys	2020	Sub-Saharan Africa	BFA	Burkina Faso	0.279871317215145	4.10662155369838	1.34261833009823	11.0001984676066
cvd.dalys	2020	Sub-Saharan Africa	SLE	Sierra Leone	0.352412021842938	12.2429695436416	8.13169214423726	17.9692691868216
cvd.dalys	2020	Latin Amer/Caribbean	SLV	El Salvador	0.558919894116032	11.4206266515143	7.993320445144279	16.7265693594246
cvd.dalys	2020	Centr/Eastern Eur Centr Asia	SRB	Serbia	0.789183332686432	0.8335425738504321	0.401505501861375	1.72386521061969
cvd.dalys	2020	Sub-Saharan Africa	STP	Sao Tome and Principe	0.497861408762174	6.749010016589881	4.23155131874333	10.6846760736196
cvd.dalys	2020	Latin Amer/Caribbean	SUR	Suriname	0.630683705083472	15.9141934804661	10.8394588738321	22.8151222548203
cvd.dalys	2020	Centr/Eastern Eur Centr Asia	SVK	Slovak Republic	0.80830596588062	3.1505381321264596	2.46557334300226	4.41077472324439
cvd.dalys	2020	Centr/Eastern Eur Centr Asia	SVN	Slovenia	0.840373845574037	2.16153029866583	1.56384251106455	3.17426818490104
cvd.dalys	2020	High-Income Countries	SWE	Sweden	0.88506201036603	1.55788233533554	1.33736672602497	2.18092799720539
cvd.dalys	2020	South Asia	BGD	Bangladesh	0.483079169271683	0.353626935265472	0.223822162002767	0.656848618729054
cvd.dalys	2020	Sub-Saharan Africa	SWZ	Swaziland	0.581653071099534	16.3414078663063	10.782203735436099	23.676402714513202
cvd.dalys	2020	Sub-Saharan Africa	SYC	Seychelles	0.726663769455011	14.397963851113	11.2186510251968	18.692791690943
cvd.dalys	2020	Mid. East/North Africa	SYR	Syrian Arab Republic	0.61772759307296	5.73315491148049	4.08785908051763	8.97954645446375
cvd.dalys	2020	Sub-Saharan Africa	TCD	Chad	0.236103082769538	7.13710219464324	4.57722141507757	11.110978476953
cvd.dalys	2020	Sub-Saharan Africa	TGO	Togo	0.402356922397572	38.9441270619957	31.5293360613703	46.3015192324394
cvd.dalys	2020	Southeast and East Asia	THA	Thailand	0.679119989171207	4.93777013470843	2.41702666153532	9.77369529864376
cvd.dalys	2020	Centr/Eastern Eur Centr Asia	TJK	Tajikistan	0.537690530515565	4.62663271239033	3.1774430714335002	7.061311209334099
cvd.dalys	2020	Centr/Eastern Eur Centr Asia	TKM	Turkmenistan	0.678298179976148	0.8302287735053201	0.535124475323561	1.4344724146218
cvd.dalys	2020	Southeast and East Asia	TLS	Timor-Leste	0.442349336035765	16.0537374359092	12.2016603879839	21.739281485584698
cvd.dalys	2020	Southeast and East Asia	TON	Tonga	0.622104455604093	7.10724417088516	4.53945135179721	11.6667873438211
cvd.dalys	2020	Centr/Eastern Eur Centr Asia	BGR	Bulgaria	0.765089710642011	1.34910141512815	0.996843145657701	2.15996710892127
cvd.dalys	2020	Latin Amer/Caribbean	TTO	Trinidad and Tobago	0.766422080818681	15.743575820720801	10.8818485746053	22.3526140817108
cvd.dalys	2020	Mid. East/North Africa	TUN	Tunisia	0.677615147910612	10.0740535727015	7.04305745022302	15.1093106176201
cvd.dalys	2020	Mid. East/North Africa	TUR	Turkey	0.70579974360086	0.44215729974436696	0.20516360529328498	1.26051390701036
cvd.dalys	2020	Southeast and East Asia	TWN	Taiwan	0.871247947250766	4.45695683266286	3.52886729858761	5.94603845491365
cvd.dalys	2020	Sub-Saharan Africa	TZA	Tanzania	0.438747237740344	11.2830513544128	7.4074433426118	16.4226515838338
cvd.dalys	2020	Sub-Saharan Africa	UGA	Uganda	0.416846079190348	15.570095862397901	10.4497005324846	22.2990544376037
cvd.dalys	2020	Centr/Eastern Eur Centr Asia	UKR	Ukraine	0.759929872218543	1.41209993715675	1.02967549566293	2.03054272480991
cvd.dalys	2020	Latin Amer/Caribbean	URY	Uruguay	0.716169766093523	11.4870317050589	7.94019837099497	16.9809084034753
cvd.dalys	2020	High-Income Countries	USA	United States	0.860792773409847	5.77498220265497	5.12250111338593	8.35966806051819
cvd.dalys	2020	Centr/Eastern Eur Centr Asia	UZB	Uzbekistan	0.659124204371032	3.8847017205014303	2.55802430868906	6.16404706223116
cvd.dalys	2020	Mid. East/North Africa	BHR	Bahrain	0.748103083095047	11.066132753841	7.34479268779489	16.1733291868531
cvd.dalys	2020	Latin Amer/Caribbean	VCT	St. Vincent and the Grenadines	0.632860904072373	30.2894152904217	24.9873160289254	36.238544259510505
cvd.dalys	2020	Latin Amer/Caribbean	VEN	Venezuela	0.60003478118243	8.18871570489159	5.90880914395325	12.3196921019466
cvd.dalys	2020	Southeast and East Asia	VNM	Vietnam	0.623090320139283	1.5147986138439	1.13328750059138	2.4300505071382696
cvd.dalys	2020	Southeast and East Asia	VUT	Vanuatu	0.470038390856612	3.39072018711411	2.06151159694139	6.0807921670614595
cvd.dalys	2020	Southeast and East Asia	WSM	Samoa	0.590075295612806	9.13444963600667	5.94574077774007	13.930364199633399
cvd.dalys	2020	Mid. East/North Africa	YEM	Yemen, Rep.	0.44689306923482	21.5736405776278	12.693344334533899	34.8892520751865
cvd.dalys	2020	Sub-Saharan Africa	ZAF	South Africa	0.677166096009468	13.1375189877203	10.2450738537251	17.2552384024606
cvd.dalys	2020	Sub-Saharan Africa	ZMB	Zambia	0.49748556148019	7.81531369689271	5.04843768181386	11.4543862147781
cvd.dalys	2020	Sub-Saharan Africa	ZWE	Zimbabwe	0.471573170735407	14.064119352357299	9.69559150639807	20.3254660275135
cvd.dalys	2020	Latin Amer/Caribbean	BHS	Bahamas, The	0.802948018163753	9.8010723552774	6.01754184749476	14.892923519225501
cvd.dalys	2020	Sub-Saharan Africa	AGO	Angola	0.447283991858922	11.8879900200546	7.75832587030119	17.5018814031604
cvd.dalys	2020	Centr/Eastern Eur Centr Asia	BIH	Bosnia and Herzegovina	0.720202056378697	1.77885285837224	1.2432018945294099	2.7832577602078
cvd.dalys	2020	Centr/Eastern Eur Centr Asia	BLR	Belarus	0.782381564892966	1.32495498265713	0.906019412275854	2.24790291440838
cvd.dalys	2020	Latin Amer/Caribbean	BLZ	Belize	0.607060046133776	13.1296021140691	8.97751131111912	18.7993723762291
cvd.dalys	2020	Latin Amer/Caribbean	BOL	Bolivia	0.594854443460131	13.240790841466902	9.75151333578234	17.5589523993574
cvd.dalys	2020	Latin Amer/Caribbean	BRA	Brazil	0.649201568351328	6.47670329691761	5.40239135953864	8.832176119990221
cvd.dalys	2020	Latin Amer/Caribbean	BRB	Barbados	0.74436664552373	16.007706469612103	12.1840890418879	19.9716193589961
cvd.dalys	2020	Southeast and East Asia	BRN	Brunei	0.80742409075008	7.28925992395726	4.88283550912794	10.8818304409003
cvd.dalys	2020	South Asia	BTN	Bhutan	0.468714478980695	3.86780038049531	1.93283594963009	7.65721699572252
cvd.dalys	2020	Sub-Saharan Africa	BWA	Botswana	0.639275298342726	20.8605144795128	14.118262596443202	28.6693885315114
cvd.dalys	2020	Sub-Saharan Africa	CAF	Central African Republic	0.305426298180724	3.6592289633711204	2.35535277450403	6.533089165956139
cvd.dalys	2020	Centr/Eastern Eur Centr Asia	ALB	Albania	0.703790245372837	23.1682479147791	17.1444046428035	29.936714530805602
cvd.dalys	2020	High-Income Countries	CAN	Canada	0.871992631299453	3.0067774223995003	2.52178160925344	4.28162888524176
cvd.dalys	2020	High-Income Countries	CHE	Switzerland	0.932027644512362	2.2428434826407497	1.79887736245017	3.07176188633485
cvd.dalys	2020	Latin Amer/Caribbean	CHL	Chile	0.769213676196926	10.342166051137	7.7718764295657605	13.884533387762099
cvd.dalys	2020	Southeast and East Asia	CHN	China	0.713364584593745	0.195245237275793	0.15312351072792502	0.298248653045443
cvd.dalys	2020	Sub-Saharan Africa	CIV	Cote d'Ivoire	0.419040103341885	9.64674676859084	6.481729560718021	14.253835261982001
cvd.dalys	2020	Sub-Saharan Africa	CMR	Cameroon	0.472285846440991	10.5856344093145	6.9787355834849905	15.588008051326199
cvd.dalys	2020	Sub-Saharan Africa	COD	Congo, Dem. Rep.	0.376712271159843	2.91061182946438	0.9967475211367041	8.46219599812134
cvd.dalys	2020	Sub-Saharan Africa	COG	Congo, Rep.	0.578451546357964	13.6733714037686	9.18580593111727	19.9046659151753
cvd.dalys	2020	Latin Amer/Caribbean	COL	Colombia	0.650855354021142	21.233191366354102	16.3823666500882	27.0931651437932
cvd.dalys	2020	Sub-Saharan Africa	COM	Comoros	0.472003132433584	10.4636552017007	7.19948143495884	15.3989699208161
cvd.dalys	2020	Sub-Saharan Africa	CPV	Cape Verde	0.528461594777472	3.9541105434938397	2.4549387689537903	6.68761849748937
cvd.dalys	2020	Latin Amer/Caribbean	CRI	Costa Rica	0.696194605172093	8.79047101212737	5.77267235982115	12.853505894765
cvd.dalys	2020	Latin Amer/Caribbean	CUB	Cuba	0.665210747223401	11.256175751325701	8.375220189861722	15.398641566697
cvd.dalys	2020	High-Income Countries	CYP	Cyprus	0.833059522677264	3.30855254488608	1.66168187941016	6.84045982981958
cvd.dalys	2020	Centr/Eastern Eur Centr Asia	CZE	Czech Republic	0.82662663116323	1.15271114067124	0.9106891237564649	1.6743106913779102
cvd.dalys	2020	High-Income Countries	DEU	Germany	0.901438614019463	2.58847076250292	2.20864010013248	3.70297513360357
cvd.dalys	2020	Sub-Saharan Africa	DJI	Djibouti	0.481879945321652	29.5245823917876	20.355774458492203	39.6046026844629
cvd.dalys	2020	Latin Amer/Caribbean	DMA	Dominica	0.744419943891979	7.19246556896297	4.6242474063473695	10.5811929086103
cvd.dalys	2020	High-Income Countries	DNK	Denmark	0.894368296843327	1.7324521566240199	1.39689680445052	2.58487050423134
cvd.dalys	2020	Latin Amer/Caribbean	DOM	Dominican Republic	0.615635625027175	11.565084839868799	8.42925993832251	15.861220333539599
cvd.dalys	2020	Mid. East/North Africa	ARE	United Arab Emirates	0.846151975991622	4.2887424151432	2.63610980338676	8.091551234365971
cvd.dalys	2020	Mid. East/North Africa	DZA	Algeria	0.65365146606094	8.62022360011297	5.63801470445492	12.844862195321799
cvd.dalys	2020	Latin Amer/Caribbean	ECU	Ecuador	0.65671445724893	16.6768659060182	12.672016429712599	21.9559264318533
cvd.dalys	2020	Mid. East/North Africa	EGY	Egypt, Arab Rep.	0.597363341129599	4.78386424851065	3.63232694266954	6.81827787562156
cvd.dalys	2020	Sub-Saharan Africa	ERI	Eritrea	0.400459411382762	15.2976753807271	10.0647412487731	21.747257948529
cvd.dalys	2020	High-Income Countries	ESP	Spain	0.766506025058573	2.82448982702354	2.3140812418859897	4.09279466817713
cvd.dalys	2020	Centr/Eastern Eur Centr Asia	EST	Estonia	0.841817139147138	1.37544791605831	1.08766997860883	2.06320048054944
cvd.dalys	2020	Sub-Saharan Africa	ETH	Ethiopia (excludes Eritrea)	0.353216349837522	10.8238527373551	8.02084018256698	14.748720330863799
cvd.dalys	2020	High-Income Countries	FIN	Finland	0.857655552665083	1.46082043864658	1.2322826133868099	2.0904953437444598
cvd.dalys	2020	Southeast and East Asia	FJI	Fiji	0.671431490601499	5.18625379524246	3.68726634918512	7.92134346065318
cvd.dalys	2020	High-Income Countries	FRA	France	0.836049443246129	2.16632031523191	1.8870996494971	3.03746143308387
cvd.dalys	2020	Latin Amer/Caribbean	ARG	Argentina	0.721294302628992	7.557949546262909	5.97903593814742	10.450381975983
cvd.dalys	2020	Southeast and East Asia	FSM	Micronesia, Fed. Sts.	0.584527228769055	5.21516765631334	3.5802698727439104	8.14671376317051
cvd.dalys	2020	Sub-Saharan Africa	GAB	Gabon	0.627609647280361	9.718193027217401	6.1274707115177804	15.102510516732401
cvd.dalys	2020	High-Income Countries	GBR	United Kingdom	0.856920290432659	4.0800645314766	3.52740550961904	5.76476486754864
cvd.dalys	2020	Centr/Eastern Eur Centr Asia	GEO	Georgia	0.729125888954526	1.83601678918522	1.25144729240996	2.95595130706841
cvd.dalys	2020	Sub-Saharan Africa	GHA	Ghana	0.558462173287852	10.562026478763201	7.183767223520481	15.314926688358499
cvd.dalys	2020	Sub-Saharan Africa	GIN	Guinea	0.329877997039031	3.39124124166658	2.08485568179331	5.55666671368931
cvd.dalys	2020	Sub-Saharan Africa	GMB	Gambia, The	0.40452419422916	8.5747706926073	5.51008096119244	13.236240669787799
cvd.dalys	2020	Sub-Saharan Africa	GNB	Guinea-Bissau	0.347798997943486	11.9674910034267	7.927522979725909	17.5639468180534
cvd.dalys	2020	Sub-Saharan Africa	GNQ	Equatorial Guinea	0.652124902941809	10.4623796730882	6.63531346379464	15.7321998893054
cvd.dalys	2020	High-Income Countries	GRC	Greece	0.789632219998033	2.25431432622276	1.8429047145007398	3.4281301199362497
cvd.dalys	2020	Centr/Eastern Eur Centr Asia	ARM	Armenia	0.69826889937921	1.78717824464403	1.16584008750783	3.2188759267854
cvd.dalys	2020	Latin Amer/Caribbean	GRD	Grenada	0.665086346623039	11.0066053023866	8.15203895723845	15.1467695144575
cvd.dalys	2020	Latin Amer/Caribbean	GTM	Guatemala	0.534571414248156	11.5143690635229	8.94785828156905	14.8122133092702
cvd.dalys	2020	Latin Amer/Caribbean	GUY	Guyana	0.642284644781673	11.952472772893099	8.02276791270753	17.5875945330945
cvd.dalys	2020	Latin Amer/Caribbean	HND	Honduras	0.508669245938408	12.1235523846717	9.30514937340382	15.845924925330701
cvd.dalys	2020	Centr/Eastern Eur Centr Asia	HRV	Croatia	0.795462271729482	1.8504579070269402	1.38778192628494	2.71427120464253
cvd.dalys	2020	Latin Amer/Caribbean	HTI	Haiti	0.446390613582292	6.1976753748044695	4.17065031549099	9.56292971981504
cvd.dalys	2020	Centr/Eastern Eur Centr Asia	HUN	Hungary	0.787620389699141	2.08399882317803	1.58129679282712	2.86706659036093
[truncated: 209 more rows]
